# Supplementary material for: Discovery of differentially expressed lncRNAs in porcine ovaries with smaller and bigger litter size
Source: Front Genet. 2025 Apr 16;16:1498076. doi: 10.3389/fgene.2025.1498076 (PMC12040972; doi:10.3389/fgene.2025.1498076)
Supplement: Supplementary file 1 [file Table4.xls]

## Sheet: mRNA
Table S4∣mRNAs transcripts detected in transcriptome.
AccID	log2FC	FoldChange	FDR	Normalized_gcz	Normalized_dcz	ZD5	ZD7	ZD8	ZD12	ZD2	ZD3	Location	Strand	IsoLength	GeneType	KeggID	Description	E-Value2human	Blast_Symbol2human	Blast_Description2human
A1CF	-8.76175	0.00230383	1	0	4.3306	0	0	0	2	7	4	chr14:98908585-98990362	+	9843	protein-coding	ssc:100155074	APOBEC1 complementation factor	0	A1CF	APOBEC1 complementation factor
A2M	-0.225962	0.855025	0.995601	51745	60518.7	51321	47981	54536	29547	87653	65502	chr5:62406928-62483690	+	4900	protein-coding	ssc:403166	alpha-2-macroglobulin	0	A2M	alpha-2-macroglobulin
A2ML1	0.517331	1.4313	0.841699	261.114	182.428	339	155	278	112	262	175	chr5:62603260-62648170	-	4619	protein-coding	ssc:100152492	alpha-2-macroglobulin-like 1	0	A2ML1	alpha-2-macroglobulin-like 1
A3GALT2	9.01714	518.118	1	5.17118	0	9	3	3	0	0	0	chr6:89557492-89562835	-	2305	protein-coding	ssc:100739829	alpha 1,3-galactosyltransferase 2	1e-44	ABO	ABO blood group (transferase A, alpha 1-3-N-acetylgalactosaminyltransferase; transferase B, alpha 1-3-galactosyltransferase)
A4GALT	-1.1153	0.461595	0.00366789	3053.32	6614.72	2115	3731	3287	8150	4807	7134	chr5:6083793-6105921	+	3029	protein-coding	ssc:100524987	alpha 1,4-galactosyltransferase	2e-170	A4GALT	alpha 1,4-galactosyltransferase
AAAS	-0.82047	0.566258	1.52227e-09	735.277	1298.49	513	882	805	1321	1258	1353	chr5:18526070-18537835	-	2034	protein-coding	ssc:100154333	achalasia, adrenocortical insufficiency, alacrimia	0	AAAS	achalasia, adrenocortical insufficiency, alacrimia
AACS	0.961619	1.94749	0.0207491	4986.24	2560.33	3942	5744	5190	1458	3564	2706	chr14:28109845-28169261	-	3305	protein-coding	ssc:100156545	acetoacetyl-CoA synthetase	0	AACS	acetoacetyl-CoA synthetase
AAED1	-0.435252	0.739564	0	1570.98	2124.21	1564	1439	1668	2072	2111	2251	chr10:25428129-25444609	+	3182	protein-coding
AAGAB	0.62857	1.54603	0.0467004	4260.8	2755.96	4706	3379	4560	2421	3032	2884	chr1:165123006-165193002	-	9771	protein-coding	ssc:100517743	alpha- and gamma-adaptin binding protein	7e-166	AAGAB	alpha- and gamma-adaptin binding protein
AAK1	0.411871	1.33041	0.00371948	8734.02	6564.91	8101	8599	9304	5413	7302	7166	chr3:72793977-72960315	+	9693	protein-coding	ssc:100512341	AP2 associated kinase 1	0	AAK1	AP2 associated kinase 1
AAMDC	-0.0858837	0.942207	0.912048	105.749	112.236	135	62	116	114	99	128	chr9:12278527-12305217	+	544	protein-coding	ssc:100737883	adipogenesis associated, Mth938 domain containing	4e-37	AAMDC	adipogenesis associated, Mth938 domain containing
AAMP	-0.169382	0.889224	0.933236	2752.28	3095.15	2279	3053	2874	2697	3266	3418	chr15:120339765-120345451	-	2019	protein-coding	ssc:100621415	angio-associated, migratory cell protein	2e-165	AAMP	angio-associated, migratory cell protein
AAR2	-0.200054	0.870518	0.929042	2430.27	2791.76	1837	2848	2573	2579	2848	3033	chr17:39498682-39521195	+	2912	protein-coding	ssc:100152525	AAR2 splicing factor homolog (S. cerevisiae)	0	AAR2	AAR2 splicing factor homolog (S. cerevisiae)
AARD	0.619799	1.53666	1	16.2962	10.6015	13	13	23	11	11	10	chr4:21715688-21720760	-	1617	protein-coding	ssc:100522252	alanine and arginine rich domain containing protein	3e-36	AARD	alanine and arginine rich domain containing protein
AARS	0.942412	1.92174	0	21683.9	11283.5	19990	21692	22870	8806	13131	12210	chr6:13298336-13321423	-	3479	protein-coding	ssc:100525399	alanyl-tRNA synthetase	0	AARS	alanyl-tRNA synthetase
AARS2	-0.183644	0.880476	0.936563	834.307	947.564	631	972	889	1113	765	996	chr7:39301020-39314296	-	4130	protein-coding	ssc:100155115	alanyl-tRNA synthetase 2, mitochondrial	0	AARS2	alanyl-tRNA synthetase 2, mitochondrial
AARSD1	-0.27657	0.825551	0.0765167	1184.8	1435.17	1087	1182	1259	1271	1532	1543	chr12:19918235-19926828	+	1555	protein-coding
AASDH	0.190159	1.14089	0.285994	3121.87	2736.34	3188	2888	3194	2640	2664	2993	chr8:55604394-55645536	-	9101	protein-coding	ssc:100627475	aminoadipate-semialdehyde dehydrogenase	0	AASDH	aminoadipate-semialdehyde dehydrogenase
AASDHPPT	0.613554	1.53002	0.101625	3092.19	2021	3360	2597	3217	2482	1522	2129	chr9:35903902-35948573	+	3507	protein-coding	ssc:100525064	aminoadipate-semialdehyde dehydrogenase-phosphopantetheinyl transferase	2e-171	AASDHPPT	aminoadipate-semialdehyde dehydrogenase-phosphopantetheinyl transferase
AASS	-0.705644	0.613169	0.0293084	635.587	1036.57	811	406	662	946	1085	1108	chr18:24938366-25039197	+	5971	protein-coding	ssc:100513962	aminoadipate-semialdehyde synthase	0	AASS	aminoadipate-semialdehyde synthase
AATF	-0.193779	0.874313	0.754411	873.818	999.436	691	962	957	975	960	1096	chr12:38461809-38563537	+	2075	protein-coding	ssc:100513881	apoptosis antagonizing transcription factor	0	AATF	apoptosis antagonizing transcription factor
AATK	0.564909	1.47929	0.755856	19.5023	13.1803	8	39	11	24	4	12	chr12:1573554-1609621	+	6286	protein-coding	ssc:100627757	apoptosis-associated tyrosine kinase	0	AATK	apoptosis-associated tyrosine kinase
ABAT	0.293174	1.22533	0.910634	475.428	387.997	304	615	504	494	274	410	chr3:33913068-33960804	-	1607	protein-coding	ssc:397500	4-aminobutyrate aminotransferase	0	ABAT	4-aminobutyrate aminotransferase
ABCA1	-0.31824	0.802048	0.908888	8667.41	10806.6	8106	8622	9063	12941	8345	11513	chr1:246144277-246278492	-	10404	protein-coding	ssc:100152112	ATP-binding cassette, sub-family A (ABC1), member 1	0	ABCA1	ATP-binding cassette, sub-family A (ABC1), member 1
ABCA2	-0.20841	0.865491	0.972316	12138.8	14025.3	10232	13188	12768	11544	15893	15005	NW_018084833:850833-870241	+	8066	protein-coding
ABCA3	-0.0123973	0.991444	0.9772	2462.91	2484.17	2230	2583	2516	1808	3014	2693	chr3:39689133-39732466	+	6871	protein-coding	ssc:100518064	ATP-binding cassette, sub-family A (ABC1), member 3	0	ABCA3	ATP-binding cassette, sub-family A (ABC1), member 3
ABCA4	-0.572469	0.672465	0.467906	230.059	342.118	145	281	264	261	397	378	chr4:123202720-123333044	+	7790	protein-coding	ssc:100155583	ATP-binding cassette, sub-family A (ABC1), member 4	0	ABCA4	ATP-binding cassette, sub-family A (ABC1), member 4
ABCA5	0.0377919	1.02654	0.96842	1226.92	1195.2	1152	1181	1320	1784	583	1269	chr12:11018692-11152916	+	6388	protein-coding	ssc:100520049	ATP-binding cassette, sub-family A (ABC1), member 5	2e-129	ABCA5	ATP-binding cassette, sub-family A (ABC1), member 5
ABCA6	-1.34656	0.393229	7.91981e-05	61.1975	155.644	51	74	57	188	105	181	chr12:11225068-11369161	+	5822	protein-coding	ssc:100520861	ATP-binding cassette, sub-family A (ABC1), member 6	0	ABCA6	ATP-binding cassette, sub-family A (ABC1), member 6
ABCA7	0.010513	1.00731	0.963929	965.359	958.349	892	974	1007	760	1143	993	chr2:77357161-77375349	-	7092	protein-coding	ssc:100623892	ATP-binding cassette, sub-family A (ABC1), member 7	0	ABCA7	ATP-binding cassette, sub-family A (ABC1), member 7
ABCB1	1.84891	3.60228	0	146175	40578.5	151990	126070	156269	25036	55642	41732	chr9:93049955-93146469	+	4585	protein-coding	ssc:396910	ATP-binding cassette, sub-family B (MDR/TAP), member 1	0	ABCB1	ATP-binding cassette, sub-family B (MDR/TAP), member 1
ABCB10	-0.114495	0.923706	0.943327	954.802	1033.67	1045	784	1004	1034	1024	1071	chr14:60309893-60346283	+	3854	protein-coding	ssc:100153026	ATP-binding cassette, sub-family B (MDR/TAP), member 10	0	ABCB10	ATP-binding cassette, sub-family B (MDR/TAP), member 10
ABCB4	-0.462682	0.725636	1	12.663	17.4547	7	17	14	12	20	21	chr9:93171371-93262124	+	6018	protein-coding	ssc:100144586	ATP-binding cassette, sub-family B (MDR/TAP), member 4	0	ABCB4	ATP-binding cassette, sub-family B (MDR/TAP), member 4
ABCB6	0.237484	1.17894	0.948621	4531.52	3843.74	4346	4337	4799	2824	4669	4132	chr15:121246180-121254350	-	2863	protein-coding	ssc:100155585	ATP-binding cassette, sub-family B (MDR/TAP), member 6	0	ABCB6	ATP-binding cassette, sub-family B (MDR/TAP), member 6 (Langereis blood group)
ABCB7	0.0727014	1.05168	0.938708	2285.3	2172.99	2073	2280	2455	2232	2029	2326	chrX:60186559-60313098	-	3574	protein-coding	ssc:100157043	ATP-binding cassette, sub-family B (MDR/TAP), member 7	0	ABCB7	ATP-binding cassette, sub-family B (MDR/TAP), member 7
ABCB8	-0.317709	0.802343	0.747596	2972.23	3704.45	2342	3284	3252	3151	4034	4035	chr18:6178550-6197012	-	4188	protein-coding	ssc:100626423	ATP-binding cassette, sub-family B (MDR/TAP), member 8	0	ABCB8	ATP-binding cassette, sub-family B (MDR/TAP), member 8
ABCB9	-0.316271	0.803143	0.822403	227.767	283.597	191	235	254	207	343	308	chr14:29895752-29935571	+	3522	protein-coding	ssc:100155346	ATP-binding cassette, sub-family B (MDR/TAP), member 9	0	ABCB9	ATP-binding cassette, sub-family B (MDR/TAP), member 9
ABCC1	-0.0763453	0.948457	0.983909	6737.71	7103.86	5430	7617	7051	6232	7672	7603	chr3:28360868-28472940	-	6054	protein-coding	ssc:396909	ATP-binding cassette, sub-family C (CFTR/MRP), member 1	0	ABCC6	ATP-binding cassette, sub-family C (CFTR/MRP), member 6
ABCC10	-0.0857084	0.942322	0.960465	1114.26	1182.46	862	1294	1170	1293	1031	1262	chr7:38432720-38452689	+	5025	protein-coding	ssc:100152696	ATP-binding cassette, sub-family C (CFTR/MRP), member 10	0	ABCC10	ATP-binding cassette, sub-family C (CFTR/MRP), member 10
ABCC11	9.0616	534.335	1	5.33335	0	2	9	5	0	0	0	chr6:36462190-36546989	+	5612	protein-coding
ABCC2	-0.528915	0.693076	0.849616	127.589	184.095	85	157	140	287	81	192	chr14:110955698-111038898	+	10185	protein-coding	ssc:397535	ATP-binding cassette, sub-family C (CFTR/MRP), member 2	0	ABCC2	ATP-binding cassette, sub-family C (CFTR/MRP), member 2
ABCC3	-0.62339	0.649144	0.0500201	3765.29	5800.4	3192	4072	3960	6834	4492	6287	chr12:26920764-26978389	+	6884	protein-coding	ssc:100513231	ATP-binding cassette, sub-family C (CFTR/MRP), member 3	0	ABCC3	ATP-binding cassette, sub-family C (CFTR/MRP), member 3
ABCC4	0.98391	1.97782	0	5297.02	2678.21	5568	4674	5482	2552	2716	2843	chr11:64089149-64309831	-	5521	protein-coding	ssc:100738425	ATP-binding cassette, sub-family C (CFTR/MRP), member 4	0	ABCC4	ATP-binding cassette, sub-family C (CFTR/MRP), member 4
ABCC5	0.770978	1.70643	1.46685e-08	5993.46	3512.28	6306	5268	6218	3881	3002	3772	chr13:121868614-121957901	-	10964	protein-coding	ssc:100513626	ATP-binding cassette, sub-family C (CFTR/MRP), member 5	0	ABCC5	ATP-binding cassette, sub-family C (CFTR/MRP), member 5
ABCC6	-0.855868	0.552533	5.94748e-06	107.221	194.061	71	133	117	181	206	200	chr3:28260935-28356706	+	5153	protein-coding	ssc:100515018	ATP-binding cassette, sub-family C (CFTR/MRP), member 6
ABCC8	3.34117	10.1343	1.44913e-07	592.718	58.4773	807	375	564	48	66	63	chr2:41666974-41754624	+	4852	protein-coding	ssc:100158245	ATP-binding cassette, sub-family C (CFTR/MRP), member 8	0	ABCC8	ATP-binding cassette, sub-family C (CFTR/MRP), member 8
ABCC9	1.15313	2.22395	0	5937.42	2669.75	5507	5971	6191	1936	3283	2853	chr5:51536531-51673583	+	6353	protein-coding	ssc:100127449	ATP-binding cassette, sub-family C (CFTR/MRP), member 9	0	ABCC9	ATP-binding cassette, sub-family C (CFTR/MRP), member 9
ABCD1	-0.506904	0.703731	6.21409e-09	3973.96	5647	3315	4428	4101	5825	5209	6089	chrX:124485076-124501742	+	3553	protein-coding	ssc:100519529	ATP-binding cassette, sub-family D (ALD), member 1	0	ABCD1	ATP-binding cassette, sub-family D (ALD), member 1
ABCD2	0.669611	1.59064	0.192732	89.926	56.5306	109	66	91	54	59	58	chr5:71123187-71180758	-	4069	protein-coding	ssc:100520309	ATP-binding cassette, sub-family D (ALD), member 2	0	ABCD2	ATP-binding cassette, sub-family D (ALD), member 2
ABCD3	0.0121272	1.00844	1	2772.18	2748.97	2644	2705	2897	2758	2625	2949	chr4:122847925-122929454	-	3458	protein-coding	ssc:100626343	ATP-binding cassette, sub-family D (ALD), member 3	0	ABCD3	ATP-binding cassette, sub-family D (ALD), member 3
ABCD4	0.155259	1.11362	0.965228	2988.14	2683.26	2472	3206	3239	2048	3169	2902	chr7:97568193-97585693	-	2412	protein-coding	ssc:100154911	ATP-binding cassette, sub-family D (ALD), member 4	0	ABCD4	ATP-binding cassette, sub-family D (ALD), member 4
ABCE1	0.655942	1.57564	0.0215194	7234.71	4591.58	8171	5834	7436	4762	4292	4860	chr8:83302055-83353208	-	4035	protein-coding	ssc:100524881	ATP-binding cassette, sub-family E (OABP), member 1	0	ABCE1	ATP-binding cassette, sub-family E (OABP), member 1
ABCF1	-0.133604	0.911552	0.295751	4000.21	4388.35	3726	4126	4043	4224	4446	4617	chr7:23126255-23144030	+	3209	protein-coding	ssc:100144452	ATP-binding cassette, sub-family F (GCN20), member 1	0	ABCF1	ATP-binding cassette, sub-family F (GCN20), member 1
ABCF2	-0.259174	0.835566	0.49708	2695.82	3226.34	2231	2915	2897	2903	3384	3486	chr18:5995018-6016915	+	3498	protein-coding		ATP-binding cassette, sub-family F (GCN20), member 2
ABCF3	-0.145646	0.903975	0.808078	3165.7	3501.98	2708	3286	3449	3245	3567	3800	chr13:122102939-122112896	+	5211	protein-coding	ssc:100626614	ATP-binding cassette, sub-family F (GCN20), member 3	0	ABCF3	ATP-binding cassette, sub-family F (GCN20), member 3
ABCG1	0.202751	1.15089	0.955867	1715.98	1491	2052	1251	1777	1315	1605	1594	chr13:205561897-205628428	+	6454	protein-coding	ssc:100620416	ATP-binding cassette, sub-family G (WHITE), member 1	0	ABCG1	ATP-binding cassette, sub-family G (WHITE), member 1
ABCG2	-0.0358852	0.975433	0.96033	796.945	817.017	597	916	869	911	662	909	chr8:130853414-130945388	+	2101	protein-coding	ssc:397073	ATP-binding cassette, sub-family G (WHITE), member 2	0	ABCG2	ATP-binding cassette, sub-family G (WHITE), member 2 (Junior blood group)
ABCG4	0.695015	1.6189	4.949e-09	892.633	551.378	762	968	930	487	613	567	chr9:46364546-46380545	+	4865	protein-coding	ssc:100518504	ATP-binding cassette, sub-family G (WHITE), member 4	0	ABCG4	ATP-binding cassette, sub-family G (WHITE), member 4
ABHD1	-0.239347	0.847129	1	132.651	156.591	113	134	149	153	158	163	chr3:111996138-112002127	-	1477	protein-coding	ssc:100525041	abhydrolase domain containing 1	1e-174	ABHD1	abhydrolase domain containing 1
ABHD10	0.32287	1.25082	0.417626	1387.95	1109.63	1384	1264	1479	918	1270	1168	chr13:147760742-147778072	-	4593	protein-coding	ssc:100623142	abhydrolase domain containing 10	3e-134	ABHD10	abhydrolase domain containing 10
ABHD11	-0.296283	0.814348	0.465627	2329.54	2860.62	1863	2585	2506	2583	3004	3077	chr3:11000991-11003789	-	1184	protein-coding	ssc:100525863	abhydrolase domain containing 11	6e-135	ABHD11	abhydrolase domain containing 11
ABHD12	0.153088	1.11195	7.21599e-05	4057.88	3649.34	3738	4154	4182	3543	3626	3886	chr17:30997477-31056307	-	1930	protein-coding	ssc:100621636	abhydrolase domain containing 12	0	ABHD12	abhydrolase domain containing 12
ABHD12B	-1.60593	0.328523	0.124126	5.68148	17.3144	6	3	8	24	7	22	chr1:180635479-180662432	+	3052	protein-coding	ssc:100523298	abhydrolase domain containing 12B	0	ABHD12B	abhydrolase domain containing 12B
ABHD13	0.295031	1.22691	0.693401	1370.85	1117.32	1368	1278	1428	1329	871	1191	chr11:75547748-75569843	+	5303	protein-coding	ssc:100154680	abhydrolase domain containing 13	0	ABHD13	abhydrolase domain containing 13
ABHD14A	0.0848237	1.06056	0.962985	2596.82	2448.54	2453	2584	2687	2117	2659	2638	chr13:34104359-34111953	+	3546	protein-coding	ssc:100625665	abhydrolase domain containing 14A	2e-117	ABHD14A	abhydrolase domain containing 14A
ABHD14B	-0.381351	0.767718	4.98246e-07	1141.87	1487.36	1030	1189	1180	1594	1353	1560	chr13:34100994-34104773	-	2216	protein-coding	ssc:100621118	abhydrolase domain containing 14B	9e-103	ABHD14B	abhydrolase domain containing 14B
ABHD15	-0.920191	0.528439	2.1019e-10	90.882	171.991	73	90	109	156	188	176	chr12:45752848-45761850	-	6433	protein-coding	ssc:100516224	abhydrolase domain containing 15	0	ABHD15	abhydrolase domain containing 15
ABHD16A	-0.293516	0.815911	0.00213754	6080.66	7452.6	5188	6527	6410	6974	7483	8133	chr7:23800932-23814920	-	3549	protein-coding
ABHD16B	-0.751326	0.594057	1	2.75305	4.64115	5	1	2	6	4	4	chr17:62729995-62732060	+	2066	protein-coding
ABHD17A	-0.270159	0.829228	0.768098	4199.45	5064.29	3195	4790	4563	4726	5057	5572	chr2:76658073-76666561	+	1542	protein-coding	ssc:100524666	alpha/beta hydrolase domain-containing protein 17A-like	2e-155	ABHD17A	abhydrolase domain containing 17A
ABHD17B	0.00389265	1.0027	0.963699	975.492	972.864	1176	706	1005	1139	812	997	chr1:225149922-225193329	-	2918	protein-coding	ssc:100155547	family with sequence similarity 108, member B1	7e-173	ABHD17B	abhydrolase domain containing 17B
ABHD17C	-0.196679	0.872557	0.903755	722.962	828.557	551	826	783	922	708	883	chr7:49540698-49599323	+	2426	protein-coding	ssc:100522555	abhydrolase domain containing 17C	5e-179	ABHD17C	abhydrolase domain containing 17C
ABHD18	-0.055436	0.962304	0.946538	446.109	463.585	508	368	445	585	353	467	chr8:96887464-96924862	-	4252	protein-coding
ABHD2	0.371743	1.29392	2.22045e-16	23883.3	18458.2	22358	23701	25010	17044	19085	19777	chr7:54655694-54776140	+	7759	protein-coding	ssc:100153434	abhydrolase domain containing 2	0	ABHD2	abhydrolase domain containing 2
ABHD3	0.468651	1.38382	0	1000.8	723.213	965	985	1025	769	658	765	chr6:106851625-106917720	-	2073	protein-coding	ssc:100524684	abhydrolase domain containing 3	0	ABHD3	abhydrolase domain containing 3
ABHD4	-0.183526	0.880548	0.981639	5635.15	6399.59	7428	3509	5698	5948	6649	6779	chr7:76396548-76431836	-	2489	protein-coding	ssc:100154266	abhydrolase domain containing 4	0	ABHD4	abhydrolase domain containing 4
ABHD5	0.271404	1.20698	0.114818	728.026	603.177	637	782	749	535	622	672	chr13:27006331-27053760	+	1326	protein-coding	ssc:497624	abhydrolase domain containing 5	0	ABHD5	abhydrolase domain containing 5
ABHD6	1.04872	2.0687	5.30313e-05	7486.56	3618.97	7116	7295	7862	1970	5057	3902	chr13:39982536-40055467	+	2533	protein-coding	ssc:100515411	abhydrolase domain containing 6	0	ABHD6	abhydrolase domain containing 6
ABHD8	-0.209761	0.864681	0.732194	1672.65	1934.42	1330	1872	1791	1965	1830	2068	chr2:60380691-60388986	+	2055	protein-coding
ABI1	0.145089	1.1058	0.944468	3390.8	3066.38	3420	3050	3610	3393	2585	3328	chr10:48939407-49069269	+	3434	protein-coding	ssc:100515502	abl-interactor 1	2e-58	ABI1	abl-interactor 1
ABI2	0.407214	1.32612	0.00719367	3296.99	2486.19	3409	2855	3534	2649	2253	2634	chr15:106776627-106903889	+	10014	protein-coding	ssc:100514879	abl-interactor 2	1e-103	ABI2	abl-interactor 2
ABI3BP	-0.0293803	0.979841	0.982555	4234.3	4321.41	4924	3148	4477	4682	3856	4561	chr13:158013704-158291093	+	6363	protein-coding	ssc:100154641	ABI family, member 3 (NESH) binding protein	0	ABI3BP	ABI family, member 3 (NESH) binding protein
ABL1	-0.643836	0.640009	0.224416	7944.98	12413.9	6786	8414	8489	15043	9280	13374	chr1:270761641-270906708	+	6142	protein-coding	ssc:100524544	c-abl oncogene 1, non-receptor tyrosine kinase	0	ABL1	ABL proto-oncogene 1, non-receptor tyrosine kinase
ABL2	0.0229521	1.01604	0.985876	7764.65	7642.09	7620	7312	8155	7016	7970	8156	chr9:120888891-120984724	-	12763	protein-coding	ssc:100627019	c-abl oncogene 2, non-receptor tyrosine kinase	0	ABL2	ABL proto-oncogene 2, non-receptor tyrosine kinase
ABLIM1	-0.63509	0.643901	1.29673e-07	4495.59	6981.81	4280	4363	4732	7786	5951	7439	chr14:124759811-125108722	-	11957	protein-coding	ssc:100154343	actin binding LIM protein 1	0	ABLIM1	actin binding LIM protein 1
ABLIM2	-0.737439	0.599803	0.430417	243.101	405.307	268	215	237	531	245	458	chr8:2948948-3054974	+	3824	protein-coding	ssc:100522624	actin binding LIM protein family, member 2	0	ABLIM2	actin binding LIM protein family, member 2
ABLIM3	-0.285481	0.820468	0.894712	1379	1680.75	1005	1735	1375	1493	1788	1809	chr2:150260185-150423214	+	4467	protein-coding	ssc:100515194	actin binding LIM protein family, member 3	0	ABLIM3	actin binding LIM protein family, member 3
ABR	-0.0422568	0.971135	0.979585	9675.89	9963.49	8624	9996	10201	9774	9889	10512	chr12:46709840-46895819	+	6175	protein-coding	ssc:100522463	active BCR-related	0	ABR	active BCR-related
ABRACL	0.361126	1.28443	0.0463347	286.935	223.393	262	280	313	203	204	273	chr1:25432314-25447016	-	758	protein-coding	ssc:100525723	ABRA C-terminal like	6e-41	ABRACL	ABRA C-terminal like
ABRAXAS1	0.079207	1.05644	0.95556	707.887	670.069	732	623	748	906	402	730	chr8:135002297-135021205	+	4486	protein-coding
ABRAXAS2	0.206239	1.15368	0.00375519	1655.96	1435.37	1602	1628	1692	1508	1298	1547	chr14:134155681-134188618	+	4727	protein-coding
ABT1	-0.158106	0.896201	0.860435	1159.5	1293.8	1053	1143	1259	1444	1129	1348	chr7:21024641-21027815	+	2339	protein-coding
ABTB1	-0.192934	0.874825	0.857008	1033.1	1180.92	848	1163	1069	1285	1046	1249	chr13:72568130-72579688	-	5213	protein-coding	ssc:100623950	ankyrin repeat and BTB (POZ) domain containing 1	0	ABTB1	ankyrin repeat and BTB (POZ) domain containing 1
ABTB2	-0.390254	0.762995	0.0470728	1243.51	1629.78	1119	1279	1305	1839	1357	1749	chr2:26579526-26782180	+	4960	protein-coding	ssc:100512455	ankyrin repeat and BTB (POZ) domain containing 2	0	ABTB2	ankyrin repeat and BTB (POZ) domain containing 2
ACAA1	0.362148	1.28534	0.108498	2876.41	2237.86	2436	3062	3080	1858	2376	2555	chr13:22964844-23020138	-	4209	protein-coding	ssc:100515577	acetyl-CoA acyltransferase 1	0	ACAA1	acetyl-CoA acyltransferase 1
ACAA2	0.0776769	1.05532	0.961644	916.998	868.93	952	847	922	874	834	925	chr1:99284467-99310759	-	1194	protein-coding	ssc:100312959	acetyl-CoA acyltransferase 2	0	ACAA2	acetyl-CoA acyltransferase 2
ACACA	0.318979	1.24745	0.929116	18391.1	14743	14305	21425	19152	12601	16283	15738	chr12:38580916-38875067	-	10817	protein-coding	ssc:397324	acetyl-CoA carboxylase alpha	0	ACACA	acetyl-CoA carboxylase alpha
ACACB	1.87675	3.67246	0.697947	1508.51	410.756	2557	388	1473	589	215	446	chr14:41621574-41739916	-	8415	protein-coding	ssc:100154993	acetyl-CoA carboxylase beta	0	ACACB	acetyl-CoA carboxylase beta
ACAD10	-0.395092	0.760441	0.547014	1993.18	2621.08	2054	1758	2110	3033	2045	2884	chr14:32841863-32890983	+	4072	protein-coding	ssc:100157748	acyl-CoA dehydrogenase family member 10-like	0	ACAD10	acyl-CoA dehydrogenase family, member 10
ACAD11	-0.275165	0.826356	0.726828	941.09	1138.85	877	976	945	1334	941	1177	chr13:73733508-73831496	-	2843	protein-coding	ssc:100153698	acyl-CoA dehydrogenase family, member 11	0	ACAD11	acyl-CoA dehydrogenase family, member 11
ACAD8	-0.115127	0.923301	0.928959	1281.63	1388.09	1076	1368	1379	1260	1393	1558	chr9:60807405-60828379	+	2113	protein-coding	ssc:100627341	acyl-CoA dehydrogenase family, member 8	0	ACAD8	acyl-CoA dehydrogenase family, member 8
ACAD9	-0.105874	0.929242	0.949203	2024.18	2178.31	1793	2189	2042	1950	2287	2362	chr13:71374926-71422431	+	2322	protein-coding	ssc:100621922	acyl-CoA dehydrogenase family, member 9	2e-154	ACAD9	acyl-CoA dehydrogenase family, member 9
ACADL	0.594841	1.51031	1.82433e-11	3830.09	2535.97	3958	3470	3944	2577	2435	2670	chr15:112935631-112969381	-	1703	protein-coding	ssc:396931	acyl-CoA dehydrogenase, long chain	0	ACADL	acyl-CoA dehydrogenase, long chain
ACADM	0.69996	1.62446	0.00108717	4057.77	2497.91	4476	3337	4222	2239	2544	2793	chr6:137541481-137575544	-	1830	protein-coding	ssc:397104	acyl-CoA dehydrogenase, C-4 to C-12 straight chain	0	ACADM	acyl-CoA dehydrogenase, C-4 to C-12 straight chain
ACADS	0.0151045	1.01052	0.983956	5399.85	5343.61	5358	5028	5666	4745	5674	5765	chr14:40642810-40656922	+	2055	protein-coding	ssc:396932	acyl-CoA dehydrogenase, C-2 to C-3 short chain	0	ACADS	acyl-CoA dehydrogenase, C-2 to C-3 short chain
ACADSB	0.185954	1.13757	0.917685	4673.88	4108.66	4865	4028	4994	4459	3670	4324	chr14:132563002-132607574	+	5797	protein-coding	ssc:100154810	acyl-CoA dehydrogenase, short/branched chain	0	ACADSB	acyl-CoA dehydrogenase, short/branched chain
ACADVL	-0.27059	0.82898	0.867479	3673.9	4431.84	3256	3819	3869	3640	5012	4761	chr12:52573521-52581755	+	4417	protein-coding
ACAN	-1.49963	0.353645	0.142954	5.74379	16.26	7	4	6	11	22	16	chr7:54449830-54520606	+	9441	protein-coding	ssc:397255	aggrecan	0	ACAN	aggrecan
ACAP1	-0.315256	0.803708	0.916064	46.0944	57.3546	29	60	49	62	50	62	chr12:52683230-52698746	+	5231	protein-coding	ssc:100623422	ArfGAP with coiled-coil, ankyrin repeat and PH domains 1	0	ACAP1	ArfGAP with coiled-coil, ankyrin repeat and PH domains 1
ACAP2	0.431794	1.34891	0.916745	6006.21	4452.64	7175	4478	6122	5184	3595	4730	chr13:132274229-132431442	-	12960	protein-coding	ssc:100627914	ArfGAP with coiled-coil, ankyrin repeat and PH domains 2	0	ACAP2	ArfGAP with coiled-coil, ankyrin repeat and PH domains 2
ACAP3	-0.504451	0.704929	0.107543	768.617	1090.35	558	936	802	1014	1178	1104	chr6:63579291-63593429	-	5969	protein-coding	ssc:100524443	ArfGAP with coiled-coil, ankyrin repeat and PH domains 3	0	ACAP3	ArfGAP with coiled-coil, ankyrin repeat and PH domains 3
ACAT1	0.26941	1.20531	4.94319e-07	2386.4	1979.9	2309	2245	2546	2056	1916	2020	chr9:36525266-36545634	+	1629	protein-coding	ssc:100626793	acetyl-CoA acetyltransferase 1	0	ACAT1	acetyl-CoA acetyltransferase 1
ACAT2	0.875971	1.83524	0.364056	16641.1	9067.54	12372	19753	17583	5024	12563	9801	chr1:7600616-7612861	-	1638	protein-coding	ssc:100152303	acetyl-CoA acetyltransferase 2	0	ACAT2	acetyl-CoA acetyltransferase 2
ACBD3	0.0365684	1.02567	0.974331	2193.39	2138.49	2306	1891	2317	1853	2347	2272	chr10:14032370-14049598	-	1425	protein-coding	ssc:494461	peripherial benzodiazepine receptor associated protein	8e-122	ACBD3	acyl-CoA binding domain containing 3
ACBD4	-0.297843	0.813468	0.436847	399.181	490.718	406	377	402	562	445	477	chr12:18271835-18281639	-	3471	protein-coding	ssc:100520929	acyl-CoA binding domain containing 4	9e-143	ACBD4	acyl-CoA binding domain containing 4
ACBD5	0.291952	1.2243	0.921615	3078.07	2514.16	3516	2383	3225	2783	2189	2650	chr10:48883116-48922377	-	3827	protein-coding	ssc:100514676	acyl-CoA binding domain containing 5	0	ACBD5	acyl-CoA binding domain containing 5
ACBD6	-0.426679	0.743973	4.63374e-07	653.939	878.986	612	648	686	945	767	955	chr9:121913050-122116031	-	1895	protein-coding	ssc:100525243	acyl-CoA binding domain containing 6	4e-149	ACBD6	acyl-CoA binding domain containing 6
ACBD7	2.46628	5.52616	0	1201.07	217.334	1133	1132	1312	407	19	238	chr10:46740570-46751208	+	2385	protein-coding
ACCS	-0.696099	0.617239	0.0407149	326.286	528.628	290	337	345	660	409	533	chr2:18239247-18267211	-	2187	protein-coding	ssc:100521486	1-aminocyclopropane-1-carboxylate synthase homolog (Arabidopsis)(non-functional)-like	0	ACCS	1-aminocyclopropane-1-carboxylate synthase homolog (Arabidopsis)(non-functional)
ACCSL	-0.44501	0.734579	0.892744	138.795	188.948	110	146	159	337	49	189	chr2:18271066-18431580	-	2136	protein-coding	ssc:100521486	1-aminocyclopropane-1-carboxylate synthase homolog (Arabidopsis)(non-functional)-like	0	ACCS	1-aminocyclopropane-1-carboxylate synthase homolog (Arabidopsis)(non-functional)
ACD	-0.324476	0.798589	0.205041	434.109	543.598	341	506	448	531	544	571	chr6:28277649-28280409	-	1512	protein-coding	ssc:100623181	adrenocortical dysplasia homolog (mouse)	2e-153	ACD	adrenocortical dysplasia homolog (mouse)
ACE	0.72314	1.65077	4.44089e-16	6476.09	3923.07	6194	6381	6682	3346	4423	4095	chr12:15394487-15414609	-	4163	protein-coding	ssc:613133	angiotensin I converting enzyme (peptidyl-dipeptidase A) 1	0	ACE	angiotensin I converting enzyme
ACE2	1.00455	2.00631	1.81044e-12	812.904	405.168	747	832	840	282	490	455	chrX:12099849-12152204	-	3597	protein-coding	ssc:100144303	angiotensin I converting enzyme (peptidyl-dipeptidase A) 2	0	ACE2	angiotensin I converting enzyme 2
ACER1	-0.429073	0.742739	0.805037	24.1534	32.5229	20	27	25	49	15	35	chr2:72704603-72767474	+	1099	protein-coding	ssc:100622165	alkaline ceramidase 1	1e-131	ACER1	alkaline ceramidase 1
ACER2	0.693497	1.6172	1.04699e-05	351.409	217.291	277	383	390	196	238	223	chr1:203387669-203415018	-	1681	protein-coding	ssc:100155321	alkaline ceramidase 2	2e-154	ACER2	alkaline ceramidase 2
ACER3	0.795814	1.73606	0	7658.86	4411.64	7598	6979	8201	4748	3930	4698	chr9:10985078-11167386	+	11083	protein-coding	ssc:100524160	alkaline ceramidase 3	6e-97	ACER3	alkaline ceramidase 3
ACHE	4.13579	17.5792	2.58282e-12	35.5138	2.01079	44	25	36	3	2	1	chr3:8732451-8738274	-	3113	protein-coding		acetylcholinesterase
ACIN1	-0.318466	0.801922	0.312331	7421.85	9255.08	7486	6782	7788	10311	7930	9826	chr7:75951203-75989234	+	9453	protein-coding	ssc:100156353	apoptotic chromatin condensation inducer 1	0	ACIN1	apoptotic chromatin condensation inducer 1
ACKR1	-0.743692	0.597209	0.00668286	185.1	309.948	126	240	187	353	268	318	chr4:91224089-91225610	-	1107	protein-coding	ssc:100154447	Duffy blood group, chemokine receptor	3e-96	ACKR1	atypical chemokine receptor 1 (Duffy blood group)
ACKR2	-0.369925	0.773823	0.944645	1289.5	1666.4	730	1766	1369	1180	2013	1852	chr13:26291583-26329506	+	7193	protein-coding	ssc:100737352	chemokine binding protein 2	1e-159	ACKR2	atypical chemokine receptor 2
ACKR3	-0.178918	0.883365	0.969296	1806.55	2045.08	1367	2118	1910	1384	2653	2139	chr15:136370457-136382559	+	2111	protein-coding	ssc:100515346	atypical chemokine receptor 3	0	ACKR3	atypical chemokine receptor 3
ACKR4	0.566535	1.48096	1	66.9752	45.2209	69	59	71	45	44	48	chr13:73773862-73777770	+	1507	protein-coding
ACLY	0.461538	1.37701	0.986531	78790	57218.2	58816	92874	83674	32481	78396	61981	chr12:20796678-20841301	+	4389	protein-coding	ssc:100125957	ATP citrate lyase	0	ACLY	ATP citrate lyase
ACO1	0.603972	1.5199	0.0055129	20413.4	13430.8	17084	22601	21158	10875	15459	14297	chr10:33937833-34001895	-	3603	protein-coding	ssc:100628006	aconitase 1, soluble	0	ACO1	aconitase 1, soluble
ACO2	0.00404375	1.00281	0.991958	20302.4	20245.6	18341	20946	21157	18140	21350	21830	chr5:7014383-7071023	-	2664	protein-coding	ssc:396999	aconitase 2, mitochondrial	0	ACO2	aconitase 2, mitochondrial
ACOD1	-2.93805	0.130485	0.0112557	2.37753	18.2874	3	2	2	8	29	18	chr11:49077152-49088218	+	2996	protein-coding
ACOT11	-0.819974	0.566452	0	407.75	719.839	386	416	410	675	756	747	chr6:157749917-157832280	-	7058	protein-coding
ACOT12	1.84306	3.5877	0.000961349	60.0212	16.7225	77	44	56	29	4	18	chr2:89855159-89905105	-	4756	protein-coding	ssc:100738062	acyl-CoA thioesterase 12	0	ACOT12	acyl-CoA thioesterase 12
ACOT13	0.0455078	1.03205	0.963874	940.788	911.575	1014	837	938	805	944	1015	chr7:19502629-19510839	+	5752	protein-coding	ssc:100514587	acyl-CoA thioesterase 13	1e-61	ACOT13	acyl-CoA thioesterase 13
ACOT6	0.00917676	1.00638	0.961534	722.672	718.089	621	740	795	581	804	790	chr7:96984547-96990400	+	1499	protein-coding	ssc:100152868	acyl-CoA thioesterase 6	8e-178	ACOT1	acyl-CoA thioesterase 1
ACOT7	0.0547679	1.03869	0.968238	1605.5	1545.69	1229	1879	1685	1466	1574	1641	chr6:67152428-67254097	-	1623	protein-coding	ssc:100514773	acyl-CoA thioesterase 7	0	ACOT7	acyl-CoA thioesterase 7
ACOT8	-0.263365	0.833143	0.931543	1781.46	2138.24	1548	1905	1854	1597	2542	2332	chr17:48039627-48054335	-	1204	protein-coding	ssc:100157173	acyl-CoA thioesterase 8	4e-163	ACOT8	acyl-CoA thioesterase 8
ACOT9	-0.367768	0.77498	0.00249716	1227.97	1584.52	1086	1309	1261	1443	1690	1662	chrX:19835674-19864570	-	1945	protein-coding	ssc:100525265	acyl-CoA thioesterase 9	0	ACOT9	acyl-CoA thioesterase 9
ACOX1	0.209976	1.15667	1.77636e-15	31663.2	27374.5	30221	30650	33327	26321	27252	29369	chr12:5450913-5479550	+	6891	protein-coding	ssc:100113422	acyl-CoA oxidase 1, palmitoyl	0	ACOX1	acyl-CoA oxidase 1, palmitoyl
ACOX2	-0.400514	0.757588	0.872407	716.519	945.792	835	566	720	1231	687	949	chr13:40220952-40255967	-	2980	protein-coding	ssc:100516877	acyl-CoA oxidase 2, branched chain	0	ACOX2	acyl-CoA oxidase 2, branched chain
ACOX3	-0.272346	0.827972	1.64153e-08	1435.81	1734.13	1289	1506	1479	1737	1615	1909	chr8:2716913-2756221	+	3734	protein-coding	ssc:100523005	acyl-CoA oxidase 3, pristanoyl	0	ACOX3	acyl-CoA oxidase 3, pristanoyl
ACOXL	0.486787	1.40132	0.77788	20.7777	14.8244	27	4	31	9	18	18	chr3:45202875-45563062	-	4544	protein-coding	ssc:100520554	acyl-CoA oxidase-like	0	ACOXL	acyl-CoA oxidase-like
ACP1	-0.204707	0.867715	0.169218	1598.74	1842.47	1347	1711	1710	1764	1827	1993	chr3:132671408-132684793	-	1664	protein-coding	ssc:100737301	low molecular weight phosphotyrosine protein phosphatase-like	4e-86	ACP1	acid phosphatase 1, soluble
ACP2	0.148999	1.1088	0.94028	4261.2	3843.07	4197	4014	4457	3287	4231	4115	chr2:15334015-15342531	+	2096	protein-coding	ssc:100513002	acid phosphatase 2, lysosomal	0	ACP2	acid phosphatase 2, lysosomal
ACP5	-0.608372	0.655936	0.000305125	198.812	303.102	218	161	211	336	280	301	chr2:70206159-70209855	-	1988	protein-coding	ssc:397414	acid phosphatase 5, tartrate resistant	5e-162	ACP5	acid phosphatase 5, tartrate resistant
ACP6	-0.101216	0.932247	0.956412	2728.2	2926.48	2259	2986	2892	2773	2970	3121	chr4:99930343-99948056	+	1817	protein-coding	ssc:100156584	acid phosphatase 6, lysophosphatidic	0	ACP6	acid phosphatase 6, lysophosphatidic
ACP7	-1.81624	0.28396	0.457438	1.7832	6.30498	5	0	0	1	11	7	chr6:47839504-47860629	+	3816	protein-coding
ACPP	2.14785	4.43168	0.32553	9.14213	2.05516	15	0	12	2	4	0	chr13:73471837-73530778	+	3110	protein-coding	ssc:100302507	acid phosphatase, prostate	2e-100	ACPP	acid phosphatase, prostate
ACPT	0.0339766	1.02383	0.959679	815.704	796.718	543	993	907	753	742	926	chr6:55535406-55541929	+	1700	protein-coding	ssc:100620403	acid phosphatase, testicular	0	ACPT	acid phosphatase, testicular
ACRBP	-0.659412	0.633136	1	58.3417	92.153	55	66	52	100	85	94	chr5:64036810-64047846	+	2303	protein-coding	ssc:397317	acrosin binding protein	0	ACRBP	acrosin binding protein
ACSBG1	-1.16495	0.445979	0.896482	405.548	909.355	499	278	423	1716	98	961	chr7:47705091-47760797	+	4435	protein-coding	ssc:100156446	acyl-CoA synthetase bubblegum family member 1	0	ACSBG1	acyl-CoA synthetase bubblegum family member 1
ACSF2	-0.200221	0.870417	0.770049	4890.62	5618.71	4637	4524	5407	4922	5871	6241	chr12:26713790-26752352	+	2102	protein-coding	ssc:100512859	acyl-CoA synthetase family member 2	0	ACSF2	acyl-CoA synthetase family member 2
ACSF3	-0.395244	0.760361	1.28555e-09	1978.94	2602.63	1772	2037	2085	2412	2683	2788	chr6:663201-708800	-	5677	protein-coding		Uncharacterized protein
ACSL1	0.0275297	1.01927	0.970848	1596.41	1566.23	1293	1792	1677	1810	1230	1717	chr15:45866858-45936327	-	4062	protein-coding	ssc:448982	acyl-CoA synthetase long-chain family member 1	0	ACSL1	acyl-CoA synthetase long-chain family member 1
ACSL3	0.853417	1.80678	0.21077	2631.35	1456.37	3218	1827	2742	1616	1232	1571	chr15:124741986-124816955	+	5459	protein-coding	ssc:100233169	acyl-CoA synthetase long-chain family member 3	0	ACSL3	acyl-CoA synthetase long-chain family member 3
ACSL4	1.55511	2.93857	7.07578e-10	138978	47294.5	157301	110323	144332	40865	52291	49943	chrX:89760863-89838103	-	5364	protein-coding	ssc:448980	acyl-CoA synthetase long-chain family member 4	0	ACSL4	acyl-CoA synthetase long-chain family member 4
ACSL5	-0.505971	0.704186	0.551137	2594.49	3684.38	1708	3287	2769	3181	3883	4106	chr14:122777135-122828054	+	2906	protein-coding	ssc:100157521	acyl-CoA synthetase long-chain family member 5	0	ACSL5	acyl-CoA synthetase long-chain family member 5
ACSL6	-0.410154	0.752543	1.67096e-06	1225.57	1628.57	1262	1073	1307	1691	1513	1732	chr2:134210915-134278860	-	5896	protein-coding	ssc:100522126	acyl-CoA synthetase long-chain family member 6	0	ACSL6	acyl-CoA synthetase long-chain family member 6
ACSM3	0.428424	1.34576	0.777026	19.5474	14.5225	4	34	21	4	22	18	chr3:25247723-25284063	-	2762	protein-coding	ssc:100512220	acyl-CoA synthetase medium-chain family member 3	0	ACSM3	acyl-CoA synthetase medium-chain family member 3
ACSM4	0.907906	1.87632	0.203379	113.196	60.3243	129	96	110	22	94	66	chr3:25296202-25327054	-	2217	protein-coding	ssc:100512595	acyl-CoA synthetase medium-chain family member 4	0	ACSM4	acyl-CoA synthetase medium-chain family member 4
ACSM5	2.18914	4.56033	1	24.3479	5.33126	28	21	23	2	9	5	chr3:25393121-25422551	-	3437	protein-coding	ssc:100511318	acyl-CoA synthetase medium-chain family member 5	0	ACSM5	acyl-CoA synthetase medium-chain family member 5
ACSS1	-0.251572	0.839981	0.502468	5694.57	6779.41	4911	6090	5968	6104	7201	7220	chr17:30800536-30839799	-	6074	protein-coding	ssc:100154828	acyl-CoA synthetase short-chain family member 1	0	ACSS1	acyl-CoA synthetase short-chain family member 1
ACSS2	0.787471	1.72605	0.793307	11121.3	6443.23	7354	14124	11796	3770	8771	6921	chr17:38260152-38315764	+	3083	protein-coding	ssc:100153866	acyl-CoA synthetase short-chain family member 2	0	ACSS2	acyl-CoA synthetase short-chain family member 2
ACSS3	-0.398027	0.758896	0.265123	2455.11	3235.12	2472	2179	2650	3663	2613	3548	chr5:100272255-100429229	-	12103	protein-coding	ssc:100512104	acyl-CoA synthetase short-chain family member 3	0	ACSS3	acyl-CoA synthetase short-chain family member 3
ACTA2	-1.52278	0.348014	0.120981	24800.5	71262.9	15837	31962	26442	43937	93759	77735	chr14:100868145-100886732	-	1402	protein-coding	ssc:733615	actin, alpha 2, smooth muscle, aorta	0	ACTA2	actin, alpha 2, smooth muscle, aorta
ACTB	-0.466494	0.723721	0.975752	189797	262251	142023	228778	195775	208850	308093	276008	chr3:4084275-4090383	-	3366	protein-coding	ssc:414396	actin, beta	0	ACTB	actin, beta
ACTC1	-2.01432	0.247531	0.530177	1.02932	4.18877	2	0	1	6	0	7	chr1:136281119-136286551	+	1559	protein-coding	ssc:100152267	actin, alpha, cardiac muscle 1	0	ACTC1	actin, alpha, cardiac muscle 1
ACTG1	-0.326185	0.797643	0.836498	161969	203059	128922	183974	170390	185051	212204	217724	chr12:1320355-1323219	+	2014	protein-coding
ACTG2	-1.82515	0.282213	3.9968e-15	1717.46	6085.72	1313	2075	1735	4939	7001	6470	chr3:69097366-69121542	-	1482	protein-coding	ssc:100520667	actin, gamma 2, smooth muscle, enteric	5e-117	ACTG2	actin, gamma 2, smooth muscle, enteric
ACTL6A	0.110845	1.07986	0.947593	1320.74	1223.06	1270	1220	1442	1411	1038	1257	chr13:117598415-117627311	+	1872	protein-coding	ssc:100523570	actin-like 6A	0	ACTL6A	actin-like 6A
ACTL6B	0.782352	1.71993	0.70113	18.5449	10.7781	30	12	12	14	5	14	chr3:8554322-8568774	-	1643	protein-coding	ssc:100516853	actin-like 6B	0	ACTL6B	actin-like 6B
ACTN1	-0.456569	0.728717	0.951423	18351.4	25183.2	12838	22440	19597	19336	29760	27091	chr7:92550132-92644842	-	3253	protein-coding	ssc:100513412	actinin, alpha 1	0	ACTN1	actinin, alpha 1
ACTN2	-0.234454	0.850007	0.991355	20.4381	24.0464	20	16	25	32	16	25	chr14:54670727-54742717	-	4759	protein-coding	ssc:100157406	actinin, alpha 2	0	ACTN2	actinin, alpha 2
ACTN3	-3.57875	0.0836928	0.335431	0.337761	4.14521	0	1	0	0	12	0	chr2:5860386-5873779	-	2972	protein-coding
ACTN4	-0.26893	0.829935	0.978456	21941.3	26437.4	17698	24471	23301	20825	30648	28531	chr6:47493834-47565999	+	4005	protein-coding	ssc:100517284	actinin, alpha 4	0	ACTN4	actinin, alpha 4
ACTR10	0.145056	1.10577	0.885531	4948.36	4475.02	4957	4460	5297	4704	4012	4859	chr1:187307483-187335046	+	2326	protein-coding	ssc:100620619	actin-related protein 10 homolog (S. cerevisiae)	0	ACTR10	actin-related protein 10 homolog (S. cerevisiae)
ACTR1A	-0.219998	0.858567	0.955737	10517.1	12249.6	8862	11510	10976	10329	13585	13167	chr14:113480196-113498794	-	3646	protein-coding	ssc:100156619	ARP1 actin-related protein 1 homolog A, centractin alpha (yeast)	0	ACTR1A	ARP1 actin-related protein 1 homolog A, centractin alpha (yeast)
ACTR1B	-0.415732	0.749639	0.64846	1479.16	1973.16	1251	1565	1596	1634	2350	1973	chr3:56610356-56619171	+	1312	protein-coding	ssc:100511252	ARP1 actin-related protein 1 homolog B, centractin beta (yeast)	3e-174	ACTR1B	ARP1 actin-related protein 1 homolog B, centractin beta (yeast)
ACTR2	0.384088	1.30503	0.00191842	21380.8	16383.3	22146	18930	22430	16706	15555	17383	chr3:76691275-76729269	-	3847	protein-coding	ssc:100174962	ARP2 actin-related protein 2 homolog (yeast)	0	ACTR2	ARP2 actin-related protein 2 homolog (yeast)
ACTR3	-0.115933	0.922785	0.981393	37847.6	41014.6	39327	33249	39842	42251	38072	44020	chr15:20104808-20171721	+	10475	protein-coding	ssc:396738	ARP3 actin-related protein 3 homolog (yeast)	0	ACTR3	ARP3 actin-related protein 3 homolog (yeast)
ACTR3B	-0.791328	0.577812	0.164303	173.272	299.883	192	125	198	387	212	311	chr18:4637408-4748233	-	2826	protein-coding	ssc:100513698	ARP3 actin-related protein 3 homolog B (yeast)
ACTR5	-0.192922	0.874832	0.747756	731.566	836.238	749	692	730	769	900	860	chr17:41702273-41724398	+	4759	protein-coding	ssc:100156550	ARP5 actin-related protein 5 homolog (yeast)	0	ACTR5	ARP5 actin-related protein 5 homolog (yeast)
ACTR6	0.593626	1.50903	0.825357	785.571	520.575	887	636	805	817	247	517	chr5:83909415-83929076	-	1832	protein-coding	ssc:100620672	ARP6 actin-related protein 6 homolog (yeast)	0	ACTR6	ARP6 actin-related protein 6 homolog (yeast)
ACTR8	-0.0262013	0.982003	0.972603	1737.64	1769.48	1835	1519	1804	2228	1254	1892	chr13:35951601-35988501	-	8753	protein-coding	ssc:100154005	ARP8 actin-related protein 8 homolog (yeast)	0	ACTR8	ARP8 actin-related protein 8 homolog (yeast)
ACTRT3	1.24707	2.37359	0.608077	8.76192	3.68563	7	12	7	9	1	1	chr13:108429745-108434366	-	3713	protein-coding	ssc:100625440	actin-related protein T3	0	ACTRT3	actin-related protein T3
ACVR1	-0.264707	0.832368	0.00563568	3574.71	4294.63	3084	3837	3730	4480	3996	4538	chr15:64749478-64891653	-	4313	protein-coding	ssc:100152307	activin A receptor, type I	0	ACVR1	activin A receptor, type I
ACVR1B	0.139029	1.10116	0.958318	2539.66	2306.34	2204	2731	2630	1889	2657	2429	chr5:17314322-17350726	+	5818	protein-coding	ssc:100152462	activin A receptor, type IB	0	ACVR1B	activin A receptor, type IB
ACVR1C	9.46497	706.707	1	7.05707	0	5	10	6	0	0	0	chr15:64452632-64529329	-	9015	protein-coding	ssc:100156756	activin A receptor, type IC	0	ACVR1C	activin A receptor, type IC
ACVR2A	0.275412	1.21034	1	747.418	617.525	677	727	824	597	604	671	chr15:4177333-4259056	-	1592	protein-coding	ssc:397282	activin A receptor, type IIA	0	ACVR2A	activin A receptor, type IIA
ACVR2B	-0.297874	0.81345	0.952504	1076.91	1323.88	1035	1070	1096	1892	696	1441	chr13:23237699-23276086	+	11989	protein-coding	ssc:448845	activin A receptor, type IIB	0	ACVR2B	activin A receptor, type IIB
ACVRL1	0.00050927	1.00035	0.980614	3519.11	3517.87	2716	4104	3684	3339	3542	3777	chr5:17267483-17284155	+	4158	protein-coding	ssc:100153279	activin A receptor type II-like 1	0	ACVRL1	activin A receptor type II-like 1
ACY1	-0.00391534	0.99729	0.968244	1267.03	1270.47	1037	1409	1333	1035	1444	1366	chr13:34114119-34119684	+	2301	protein-coding	ssc:396930	aminoacylase 1	0	ACY1	aminoacylase 1
ACYP1	0.335862	1.26213	0.773037	1864.78	1477.49	2050	1529	1953	1669	1228	1586	chr7:98220318-98265187	-	5597	protein-coding	ssc:100155997	acylphosphatase 1, erythrocyte (common) type	2e-50	ACYP1	acylphosphatase 1, erythrocyte (common) type
ACYP2	0.679029	1.60106	0.00273712	280.414	175.139	319	237	274	183	169	178	chr3:86945635-87231376	-	1035	protein-coding		Acylphosphatase-2
ADA	-0.269246	0.829753	0.868002	174.017	209.724	141	211	166	258	144	236	chr17:47044492-47072232	-	1522	protein-coding	ssc:100625920	adenosine deaminase	0	ADA	adenosine deaminase
ADA2	0.0231699	1.01619	0.949637	212.899	209.507	196	225	212	176	252	204	chr5:69526413-69554640	-	2167	protein-coding
ADAD1	-0.405193	0.755135	0.814028	28.397	37.6084	26	22	37	71	2	42	chr8:101644084-101715418	-	2060	protein-coding	ssc:100624194	adenosine deaminase domain containing 1 (testis-specific)	0	ADAD1	adenosine deaminase domain containing 1 (testis-specific)
ADAD2	-1.44888	0.366305	2.98991e-07	22.1545	60.4983	29	20	16	69	46	69	chr6:4437797-4444068	-	2102	protein-coding
ADAL	-0.748512	0.595217	0.000442996	1013.87	1703.36	1151	817	1036	1930	1397	1843	chr1:128089422-128125691	-	10637	protein-coding	ssc:100155388	adenosine deaminase-like	1e-168	ADAL	adenosine deaminase-like
ADAM10	1.26564	2.40435	4.55191e-14	17451.8	7258.41	18299	15089	18444	5471	8637	7853	chr1:113289480-113407940	+	2247	protein-coding	ssc:397345	ADAM metallopeptidase domain 10	0	ADAM10	ADAM metallopeptidase domain 10
ADAM11	-0.594671	0.662195	0.506903	455.881	688.445	240	635	493	644	733	705	chr12:18575716-18597415	-	5028	protein-coding	ssc:100525073	ADAM metallopeptidase domain 11	0	ADAM11	ADAM metallopeptidase domain 11
ADAM12	0.305989	1.23627	0.400653	33628.5	27201.7	27960	37198	35099	25419	28040	28913	chr14:135302188-135682144	-	8663	protein-coding		Uncharacterized protein
ADAM15	-0.29081	0.817443	0.944832	5354.53	6550.35	3797	6660	5540	5860	7034	6932	chr4:94736639-94748093	-	3973	protein-coding	ssc:100153483	ADAM metallopeptidase domain 15	0	ADAM15	ADAM metallopeptidase domain 15
ADAM17	0.151023	1.11036	0.453591	4507.95	4059.91	4024	4610	4796	3746	4188	4364	chr3:126795513-126853995	+	4383	protein-coding	ssc:397343	ADAM metallopeptidase domain 17	0	ADAM17	ADAM metallopeptidase domain 17
ADAM19	-0.464477	0.724734	0.91491	4862.71	6709.65	3557	5869	5100	4981	8178	7126	chr16:65715445-65814761	+	6804	protein-coding	ssc:100521528	ADAM metallopeptidase domain 19	0	ADAM19	ADAM metallopeptidase domain 19
ADAM2	-0.983611	0.505713	0.958885	1.66141	3.29506	2	0	3	6	1	3	chr15:47207727-47278315	+	2607	protein-coding	ssc:397006	ADAM metallopeptidase domain 2	0	ADAM2	ADAM metallopeptidase domain 2
ADAM22	0.0448232	1.03156	0.936818	282.18	273.548	300	252	285	354	176	302	chr9:68253023-68490327	+	9978	protein-coding	ssc:100513676	ADAM metallopeptidase domain 22	0	ADAM22	ADAM metallopeptidase domain 22
ADAM23	0.737805	1.66764	0	748.81	449.02	770	690	763	466	408	488	chr15:109695250-109886154	+	6540	protein-coding	ssc:100518044	ADAM metallopeptidase domain 23	0	ADAM23	ADAM metallopeptidase domain 23
ADAM28	-0.268611	0.830118	0.67708	181.509	218.657	184	170	185	239	183	242	chr14:8375169-8438622	+	2668	protein-coding	ssc:100152711	ADAM metallopeptidase domain 28	0	ADAM28	ADAM metallopeptidase domain 28
ADAM33	-0.469959	0.721985	0.0936333	757.084	1048.62	635	814	809	1209	842	1132	chr17:32023102-32038464	+	3834	protein-coding	ssc:100738366	ADAM metallopeptidase domain 33	0	ADAM33	ADAM metallopeptidase domain 33
ADAM7	0.521771	1.43572	0.62609	117.996	82.1828	139	80	131	104	63	82	chr14:8484391-8554879	+	3621	protein-coding		ADAM metallopeptidase domain 7
ADAM8	-0.335471	0.792525	0.963134	3165.9	3994.7	1613	4527	3359	4027	3815	4264	chr14:141221177-141233728	-	4638	protein-coding	ssc:100156146	ADAM metallopeptidase domain 8	0	ADAM8	ADAM metallopeptidase domain 8
ADAM9	0.77663	1.71312	0.00143983	14030.2	8189.82	15754	11286	14554	8120	7832	8878	chr15:47523768-47601722	-	3767	protein-coding	ssc:397344	cellular disintegrin precursor	0	ADAM9	ADAM metallopeptidase domain 9
ADAMDEC1	0.293049	1.22523	0.628191	25702.6	20977.8	26998	22265	27065	22080	19065	22459	chr14:8455964-8483308	+	2540	protein-coding	ssc:100517917	ADAM-like, decysin 1	0	ADAMDEC1	ADAM-like, decysin 1
ADAMTS1	-0.315986	0.803302	0.987637	11506.8	14324.3	8836	13341	12180	7748	19996	15521	chr13:190277175-190285957	-	4008	protein-coding	ssc:497061	ADAM metallopeptidase with thrombospondin type 1 motif, 1	0	ADAMTS1	ADAM metallopeptidase with thrombospondin type 1 motif, 1
ADAMTS10	-0.689549	0.620048	1.03817e-05	870.245	1403.52	641	1051	907	1283	1426	1546	chr2:70734234-70751205	+	3309	protein-coding	ssc:100624519	ADAM metallopeptidase with thrombospondin type 1 motif, 10	0	ADAMTS10	ADAM metallopeptidase with thrombospondin type 1 motif, 10
ADAMTS12	0.51279	1.42681	0.434333	5371.93	3765	4535	5834	5645	2631	4622	4140	chr16:19547003-19920780	-	9104	protein-coding	ssc:100511353	ADAM metallopeptidase with thrombospondin type 1 motif, 12	8e-71	ADAMTS12	ADAM metallopeptidase with thrombospondin type 1 motif, 12
ADAMTS13	-1.19403	0.437079	5.55112e-16	122.272	279.76	148	100	113	304	249	295	chr1:273022014-273066916	+	9612	protein-coding	ssc:100627950	ADAM metallopeptidase with thrombospondin type 1 motif, 13	0	ADAMTS13	ADAM metallopeptidase with thrombospondin type 1 motif, 13
ADAMTS14	-0.434276	0.740065	0.185724	1567.76	2118.41	1735	1320	1592	2363	1772	2294	chr14:73565158-73657257	+	7653	protein-coding	ssc:100153539	ADAM metallopeptidase with thrombospondin type 1 motif, 14	0	ADAMTS14	ADAM metallopeptidase with thrombospondin type 1 motif, 14
ADAMTS15	-0.385482	0.765523	0.510436	830.686	1085.12	573	1001	912	1021	1113	1152	chr9:57127527-57152550	+	5783	protein-coding	ssc:100518325	ADAM metallopeptidase with thrombospondin type 1 motif, 15	0	ADAMTS15	ADAM metallopeptidase with thrombospondin type 1 motif, 15
ADAMTS16	0.697441	1.62163	0.714419	182.561	112.575	126	225	195	26	175	140	chr16:76326718-76491050	-	4899	protein-coding	ssc:100519115	ADAM metallopeptidase with thrombospondin type 1 motif, 16	0	ADAMTS16	ADAM metallopeptidase with thrombospondin type 1 motif, 16
ADAMTS17	-0.416527	0.749226	0.22108	937.959	1251.91	1070	733	977	1154	1320	1315	chr1:138619701-139015681	-	6505	protein-coding	ssc:100155073	ADAM metallopeptidase with thrombospondin type 1 motif, 17
ADAMTS18	0.283223	1.21691	0.847765	58.1046	47.7458	28	91	55	45	54	45	chr6:10488504-10652508	+	5623	protein-coding	ssc:102167408	ADAM metallopeptidase with thrombospondin type 1 motif, 18	9e-109	ADAMTS18	ADAM metallopeptidase with thrombospondin type 1 motif, 18
ADAMTS19	-2.78327	0.145262	1.12867e-06	27.7519	191.107	34	21	27	251	105	227	chr2:132145266-132413116	+	6399	protein-coding	ssc:100518181	ADAM metallopeptidase with thrombospondin type 1 motif, 19	0	ADAMTS19	ADAM metallopeptidase with thrombospondin type 1 motif, 19
ADAMTS2	-0.522992	0.695927	0.89317	8910.54	12803.8	6916	10036	9664	9208	15659	13862	chr2:79182901-79406879	+	6889	protein-coding	ssc:100521434	ADAM metallopeptidase with thrombospondin type 1 motif, 2	0	ADAMTS2	ADAM metallopeptidase with thrombospondin type 1 motif, 2
ADAMTS20	1.23478	2.35346	0	705.616	299.815	693	635	772	336	266	306	chr5:74502098-74672703	-	7389	protein-coding	ssc:100049661	ADAM metallopeptidase with thrombospondin type 1 motif, 20	0	ADAMTS20	ADAM metallopeptidase with thrombospondin type 1 motif, 20
ADAMTS3	0.425944	1.34345	0.805817	4154.9	3092.7	4364	3653	4318	2167	3841	3345	chr8:68675067-68948537	-	6385	protein-coding	ssc:100524818	ADAM metallopeptidase with thrombospondin type 1 motif, 3	0	ADAMTS3	ADAM metallopeptidase with thrombospondin type 1 motif, 3
ADAMTS4	0.231215	1.17382	0.981088	6535.41	5567.62	4294	8342	6918	3761	6992	6088	chr4:89260354-89269238	+	3827	protein-coding	ssc:100157276	ADAM metallopeptidase with thrombospondin type 1 motif, 4	0	ADAMTS4	ADAM metallopeptidase with thrombospondin type 1 motif, 4
ADAMTS5	-0.0325613	0.977683	0.971669	1726.96	1766.38	1906	1404	1813	1962	1533	1860	chr13:190353019-190413110	-	9957	protein-coding	ssc:100522952	ADAM metallopeptidase with thrombospondin type 1 motif, 5	0	ADAMTS5	ADAM metallopeptidase with thrombospondin type 1 motif, 5
ADAMTS6	-0.281771	0.82258	0.923741	1039.71	1263.97	1102	920	1063	900	1546	1378	chr16:43702519-44010820	-	6455	protein-coding	ssc:100513765	ADAM metallopeptidase with thrombospondin type 1 motif, 6	0	ADAMTS6	ADAM metallopeptidase with thrombospondin type 1 motif, 6
ADAMTS7	0.00315302	1.00219	0.979884	3069.49	3062.78	2402	3517	3243	2256	3708	3300	chr7:47919398-47994528	-	15143	protein-coding	ssc:100154398	ADAM metallopeptidase with thrombospondin type 1 motif, 7	0	ADAMTS7	ADAM metallopeptidase with thrombospondin type 1 motif, 7
ADAMTS8	0.946873	1.92769	0.446151	221.883	115.098	105	314	248	97	140	110	chr9:57090313-57113077	-	6570	protein-coding	ssc:100518855	ADAM metallopeptidase with thrombospondin type 1 motif, 8	0	ADAMTS8	ADAM metallopeptidase with thrombospondin type 1 motif, 8
ADAMTS9	0.407727	1.32659	0.483005	15873.2	11965.4	12526	18245	16591	10822	12749	12646	chr13:46033753-46209238	-	9934	protein-coding	ssc:100520218	ADAM metallopeptidase with thrombospondin type 1 motif, 9	0	ADAMTS9	ADAM metallopeptidase with thrombospondin type 1 motif, 9
ADAMTSL1	-1.22749	0.42706	1.02629e-12	1384.99	3243.1	1216	1471	1438	2699	3626	3492	chr1:203936654-204944236	-	10001	protein-coding	ssc:102160697	ADAMTS-like 1	0	ADAMTSL1	ADAMTS-like 1
ADAMTSL2	-0.53753	0.68895	0.747681	96.9242	140.688	82	104	103	194	72	163	chr1:273119826-273155412	+	3671	protein-coding	ssc:100628047	ADAMTS-like 2	0	ADAMTSL2	ADAMTS-like 2
ADAMTSL3	0.575507	1.4902	0.430544	3495.7	2345.79	3303	3413	3686	1457	3108	2523	chr7:51006356-51363855	-	7470	protein-coding	ssc:100157238	ADAMTS-like 3	0	ADAMTSL3	ADAMTS-like 3
ADAMTSL4	1.16487	2.24213	0	2425.38	1081.73	2480	2265	2455	975	1122	1181	chr4:98577813-98589255	-	4433	protein-coding	ssc:100514576	ADAMTS-like 4	0	ADAMTSL4	ADAMTS-like 4
ADAMTSL5	-0.977918	0.507712	0.211939	192.608	379.374	96	278	204	263	476	408	chr2:76966155-76975555	+	4296	protein-coding	ssc:100512586	ADAMTS-like 5	0	ADAMTSL5	ADAMTS-like 5
ADAP1	-0.774882	0.584436	0.000853042	126.8	216.969	90	155	134	248	181	229	chr3:548823-615471	-	1535	protein-coding	ssc:397453	ArfGAP with dual PH domains 1	0	ADAP1	ArfGAP with dual PH domains 1
ADAP2	0.192409	1.14267	0.954126	1134.13	992.527	921	1313	1146	641	1340	1013	chr12:42817683-42864594	-	6005	protein-coding	ssc:100337675	ArfGAP with dual PH domains 2	0	ADAP2	ArfGAP with dual PH domains 2
ADAR	-0.128425	0.91483	0.867665	6101.74	6669.81	5178	6527	6488	6446	6536	7236	chr4:95154230-95197308	+	6196	protein-coding	ssc:100523784	adenosine deaminase, RNA-specific	0	ADAR	adenosine deaminase, RNA-specific
ADARB1	0.01703	1.01187	0.974226	1386.6	1370.33	1161	1517	1456	1321	1344	1489	chr13:207746915-207791809	+	5800	protein-coding	ssc:100738427	adenosine deaminase, RNA-specific, B1	2e-134	ADARB1	adenosine deaminase, RNA-specific, B1
ADARB2	-1.45565	0.364591	0.000356827	12.5575	34.4602	17	8	12	29	41	34	chr10:68013531-68468583	+	5550	protein-coding	ssc:100521919	adenosine deaminase, RNA-specific, B2 (non-functional)	0	ADARB2	adenosine deaminase, RNA-specific, B2 (non-functional)
ADAT1	0.0732912	1.05211	0.940788	315.441	299.816	246	371	324	351	246	312	chr6:12076319-12107937	+	2609	protein-coding	ssc:100521793	adenosine deaminase, tRNA-specific 1	0	ADAT1	adenosine deaminase, tRNA-specific 1
ADAT2	-0.019623	0.98649	0.958021	432.682	438.607	413	393	483	495	346	492	chr1:21801565-21831268	+	8780	protein-coding	ssc:100154785	adenosine deaminase, tRNA-specific 2	2e-99	ADAT2	adenosine deaminase, tRNA-specific 2
ADAT3	-0.845552	0.556498	1	54.945	98.7416	43	63	58	104	93	102	chr2:76628626-76634282	-	1454	protein-coding	ssc:102159223	adenosine deaminase, tRNA-specific 3	9e-155	ADAT3	adenosine deaminase, tRNA-specific 3
ADCK1	0.0867866	1.062	1	602.467	567.293	567	574	653	564	532	625	chr7:100777125-100909140	+	9928	protein-coding	ssc:100154765	aarF domain containing kinase 1	0	ADCK1	aarF domain containing kinase 1
ADCK2	-0.0837041	0.943632	0.955414	1125.72	1192.97	947	1241	1167	1260	1090	1266	chr18:9153832-9173009	-	3033	protein-coding	ssc:100514083	aarF domain containing kinase 2	0	ADCK2	aarF domain containing kinase 2
ADCK5	-0.45533	0.729344	3.14673e-06	623.581	854.994	533	693	631	905	802	882	chr4:393720-410582	-	2117	protein-coding	ssc:100156475	aarF domain containing kinase 5	0	ADCK5	aarF domain containing kinase 5
ADCY1	0.120372	1.08701	0.891259	18.5144	17.0316	22	11	22	25	7	20	chr18:50043572-50143549	-	11203	protein-coding	ssc:100624934	adenylate cyclase 1 (brain)	0	ADCY1	adenylate cyclase 1 (brain)
ADCY10	-1.93948	0.26071	0.035126	7.91855	30.4014	16	0	7	15	42	35	chr4:83103768-83205015	+	7730	protein-coding	ssc:100157188	adenylate cyclase 10 (soluble)	0	ADCY10	adenylate cyclase 10 (soluble)
ADCY2	-0.987114	0.504486	0	467.685	927.063	385	500	511	985	808	1021	chr16:74305729-74729999	-	5062	protein-coding	ssc:100517503	adenylate cyclase 2 (brain)	0	ADCY2	adenylate cyclase 2 (brain)
ADCY3	0.3416	1.26716	1.58961e-06	11757.7	9278.8	10863	11766	12370	8297	9795	10012	chr3:113875005-113969053	+	5155	protein-coding	ssc:100514402	adenylate cyclase 8 (brain)	0	ADCY3	adenylate cyclase 3
ADCY4	0.110353	1.07949	0.968004	1583.77	1467.14	1042	2072	1621	1182	1688	1569	chr7:74955410-74972440	+	4400	protein-coding	ssc:100152067	adenylate cyclase 4	0	ADCY4	adenylate cyclase 4
ADCY5	-0.301824	0.811226	0.0532661	578.963	713.692	510	617	597	775	621	769	chr13:136965746-137133795	+	4643	protein-coding	ssc:100155970	adenylate cyclase 5	0	ADCY5	adenylate cyclase 5
ADCY6	-0.546649	0.684608	1.47845e-06	3978.12	5810.81	3200	4427	4245	5358	6003	6240	chr5:14834420-14855309	-	6004	protein-coding	ssc:100522613	adenylate cyclase 6	0	ADCY6	adenylate cyclase 6
ADCY7	-0.378497	0.769239	0.637862	520.357	676.46	494	495	560	503	764	785	chr6:34521503-34586384	-	6023	protein-coding
ADCY8	-0.613642	0.653545	0.710261	258.109	394.943	204	269	299	236	516	443	chr4:9645398-9867065	+	4746	protein-coding	ssc:100514402	adenylate cyclase 8 (brain)	0	ADCY3	adenylate cyclase 3
ADCY9	0.0486086	1.03427	0.980853	5265.74	5091.28	5251	4816	5589	4555	5422	5438	chr3:38117211-38303600	+	8971	protein-coding	ssc:100625423	adenylate cyclase 9	0	ADCY9	adenylate cyclase 9
ADCYAP1R1	-2.12314	0.229546	0.526502	86.7012	377.74	90	84	83	699	40	415	chr18:41915180-41972327	-	6622	protein-coding	ssc:100511793	adenylate cyclase activating polypeptide 1 (pituitary) receptor type I	0	ADCYAP1R1	adenylate cyclase activating polypeptide 1 (pituitary) receptor type I
ADD1	0.318183	1.24676	0.848418	22766.9	18260.8	21289	22374	24102	14197	21340	19720	chr8:1627146-1710653	+	3912	protein-coding	ssc:100517353	adducin 1 (alpha)	0	ADD1	adducin 1 (alpha)
ADD2	1.25924	2.3937	1.01485e-12	23380.3	9767.44	21377	23505	24735	5795	12948	10793	chr3:71729882-71845761	+	8746	protein-coding	ssc:100624449	adducin 2 (beta)	0	ADD2	adducin 2 (beta)
ADD3	0.197117	1.1464	0.0367033	6990.69	6097.93	6426	7130	7248	6506	5482	6500	chr14:120451421-120583725	+	4932	protein-coding	ssc:100155574	adducin 3 (gamma)	0	ADD3	adducin 3 (gamma)
ADGB	-0.857497	0.551909	4.60329e-06	96.4401	174.747	80	100	108	198	138	195	chr1:18870880-19030983	-	6904	protein-coding	ssc:100155164	androglobin	0	ADGB	androglobin
ADGRA1	0.168861	1.12417	0.894522	1069.95	951.767	882	1181	1128	859	1040	979	chr14:141093230-141118145	+	3870	protein-coding
ADGRA2	-0.301371	0.811481	0.974019	10258.8	12642.1	7862	12053	10707	9560	15114	13565	chr15:48572953-48611034	-	6044	protein-coding
ADGRA3	-0.0258842	0.982218	0.989358	11247.6	11451.2	8698	12972	11910	11650	10865	12187	chr8:16666409-16787958	-	4709	protein-coding
ADGRB1	0.573726	1.48836	0.242754	158.821	106.705	110	195	170	121	95	107	chr4:1582321-1658639	-	5711	protein-coding
ADGRB2	-1.55794	0.339637	0.00716473	564.037	1660.73	498	607	574	1078	2235	1697	chr6:88256144-88293519	-	5266	protein-coding
ADGRB3	-1.31014	0.403281	1.46385e-05	129.991	322.348	128	129	129	401	232	346	chr1:48885885-49619783	+	7231	protein-coding
ADGRD1	-1.12239	0.459333	0	2356.5	5130.28	2026	2445	2557	5095	4848	5617	chr14:24059667-24241270	-	5482	protein-coding
ADGRE1	-1.10644	0.464437	0.667132	42.6249	91.789	64	24	37	27	156	93	chr2:72217036-72305925	-	6391	protein-coding
ADGRE3	-0.0275213	0.981105	0.867147	23.3184	23.7677	15	27	28	8	35	29	chr2:64623246-64682366	+	3788	protein-coding
ADGRE5	0.0552462	1.03904	0.983623	5268.39	5070.46	4312	5849	5553	3861	5979	5504	chr2:64844793-64862231	-	3414	protein-coding
ADGRF1	9.91229	963.602	1	9.62602	0	6	10	13	0	0	0	chr7:41806385-41853829	-	3279	protein-coding
ADGRF2	-0.281988	0.822457	0.964525	2033.24	2472.15	1520	2418	2134	3345	1516	2654	chr7:42357184-42401773	+	5077	protein-coding
ADGRF3	0.163979	1.12037	0.923052	16.6916	14.8972	8	26	16	17	14	14	chr3:112693165-112704778	+	5268	protein-coding
ADGRF5	0.315094	1.24409	0.947691	6557.73	5271.09	5417	7285	6851	3694	6554	5692	chr7:41640256-41769422	-	5482	protein-coding
ADGRG1	-0.277016	0.825296	0.971822	4363.56	5287.27	3726	4689	4591	6954	3381	5739	chr6:19523618-19570891	+	5137	protein-coding
ADGRG2	-1.43227	0.370548	0.0174142	19.3229	52.1637	10	27	21	37	71	49	chrX:15370327-15518746	-	4655	protein-coding
ADGRG3	1.86239	3.63609	5.69341e-06	393.27	108.15	483	281	399	66	151	109	chr6:19573080-19599082	+	4100	protein-coding
ADGRG4	1.32774	2.51009	0.293821	23.1375	9.21181	32	16	20	5	20	2	chrX:111490544-111534000	+	4221	protein-coding
ADGRG5	-0.51436	0.700103	0.306018	88.0173	125.725	87	92	82	157	106	117	chr6:19456550-19488667	+	4419	protein-coding
ADGRG6	0.373733	1.2957	0.953679	5229.86	4036.31	6483	3640	5342	3499	4434	4282	chr1:22662009-22802166	-	7462	protein-coding
ADGRG7	-1.46437	0.362393	0.471249	9.04588	24.9791	3	18	6	3	38	35	chr13:158334535-158402752	-	8184	protein-coding
ADGRL1	-0.503607	0.705341	0	1743.97	2472.52	1644	1760	1782	2545	2287	2665	chr2:64997159-65046509	+	8128	protein-coding
ADGRL2	0.379701	1.30107	0.00010958	8664.79	6659.73	8120	8519	9149	5743	7210	7216	chr6:131727082-132366106	-	6585	protein-coding
ADGRL3	0.2947	1.22663	0.851403	4422.24	3605.19	4197	4342	4616	2809	4341	3744	chr8:59988280-60800177	+	12827	protein-coding
ADGRL4	0.84911	1.80139	0	4838.8	2686.15	4557	4747	5095	2752	2553	2833	chr6:134362714-134462697	+	3933	protein-coding
ADGRV1	-1.03434	0.488241	7.49988e-07	928.257	1901.24	1050	702	1002	2191	1554	2023	chr2:97703648-98277847	+	22318	protein-coding
ADH4	0.172528	1.12703	0.926401	279.588	248.073	315	221	293	371	109	276	chrX:98582002-98583002	-	1001	protein-coding	ssc:100513366	alcohol dehydrogenase 4 (class II), pi polypeptide	0	ADH4	alcohol dehydrogenase 4 (class II), pi polypeptide
ADH5	0.265926	1.20241	0.553265	2748.81	2286.09	2740	2512	2921	2580	1906	2450	chr8:121266794-121282313	+	1516	protein-coding	ssc:100513555	alcohol dehydrogenase 5 (class III), chi polypeptide	0	ADH5	alcohol dehydrogenase 5 (class III), chi polypeptide
ADHFE1	0.625255	1.54248	0.0105707	656.213	425.423	729	534	683	369	445	476	chr4:68251970-68285436	-	2081	protein-coding	ssc:100521620	alcohol dehydrogenase, iron containing, 1	0	ADHFE1	alcohol dehydrogenase, iron containing, 1
ADI1	-0.614089	0.653342	0	2570.65	3934.62	2120	2787	2763	3757	3863	4310	chr3:131295257-131303663	+	1136	protein-coding	ssc:100626434	acireductone dioxygenase 1	5e-91	ADI1	acireductone dioxygenase 1
ADIG	-0.394821	0.760584	1	29.5217	38.8177	25	32	31	32	48	37	chr17:41609367-41631142	+	1255	protein-coding	ssc:641357	small adipocyte factor 1	6e-21	ADIG	adipogenin
ADIPOR1	0.264016	1.20082	0.0705527	6021.82	5014.77	5563	6071	6288	4418	5430	5331	chr10:24907491-24923540	-	2116	protein-coding	ssc:404695	adiponectin receptor 1	0	ADIPOR1	adiponectin receptor 1
ADIPOR2	0.301478	1.23241	0.153589	6863.78	5569.41	6467	6754	7202	4692	6139	6033	chr5:68755789-68807247	+	3818	protein-coding	ssc:404694	adiponectin receptor 2	0	ADIPOR2	adiponectin receptor 2
ADIRF	-2.0336	0.244246	1.47629e-05	90.992	372.574	87	98	85	503	243	385	chr14:87928721-87930935	+	408	protein-coding
ADK	0.0827301	1.05902	0.955284	1412.65	1333.92	1383	1312	1507	1417	1154	1479	chr14:76836072-77320586	+	5828	protein-coding	ssc:100154626	adenosine kinase	0	ADK	adenosine kinase
ADM	-0.405992	0.754717	0.443208	742.578	983.918	564	890	762	850	1071	1058	chr2:49229223-49231521	-	1493	protein-coding	ssc:397195	adrenomedullin	9e-91	ADM	adrenomedullin
ADM2	-2.55387	0.170297	1	2.33977	13.7881	1	4	2	9	15	18	chr5:254397-255478	-	429	protein-coding	ssc:100517471	adrenomedullin 2	3e-47	ADM2	adrenomedullin 2
ADM5	0.379861	1.30122	0.779754	456.624	350.919	344	533	487	261	444	354	chr6:54731609-54732538	+	707	protein-coding	ssc:100101476	adrenomedullin 5 homolog (pig)
ADNP	0.0569407	1.04026	0.846653	8476.93	8148.88	8183	8177	8849	7955	7990	8749	chr17:52316388-52350732	-	8035	protein-coding	ssc:100141411	activity-dependent neuroprotector homeobox	0	ADNP	activity-dependent neuroprotector homeobox
ADNP2	-0.0443413	0.969732	0.974036	2415.96	2491.37	2228	2404	2561	2752	2138	2667	chr6:128071503-128113292	+	5350	protein-coding	ssc:100522237	ADNP homeobox 2	0	ADNP2	ADNP homeobox 2
ADO	0.262113	1.19923	0.00518711	4322.44	3604.34	3889	4412	4573	3917	3202	3807	chr14:66277224-66281964	+	4741	protein-coding	ssc:100153304	2-aminoethanethiol (cysteamine) dioxygenase	1e-132	ADO	2-aminoethanethiol (cysteamine) dioxygenase
ADORA1	-0.0986358	0.933916	0.944322	100.084	107.167	101	83	114	131	83	111	chr9:113835279-113875899	+	5312	protein-coding	ssc:606743	A1 adenosine receptor	4e-168	ADORA1	adenosine A1 receptor
ADORA2A	0.613975	1.53047	0.118441	294.562	192.462	213	359	308	217	160	207	chr14:49467186-49485845	+	3947	protein-coding	ssc:503661	adenosine A2a receptor	0	ADORA2A	adenosine A2a receptor
ADORA2B	-0.113785	0.92416	0.931409	184.292	199.417	164	190	195	157	244	201	chr12:59431834-59449701	-	1783	protein-coding		Uncharacterized protein
ADORA3	-0.45084	0.731617	0.789651	21.8592	29.8816	37	6	21	24	38	28	chr4:108854300-108857769	+	1780	protein-coding	ssc:606753	adenosine A3 receptor	2e-157	ADORA3	adenosine A3 receptor
ADPGK	0.443554	1.35995	6.65582e-06	6252.16	4597.34	6254	5708	6625	4162	4898	4855	chr7:60584038-60623898	+	2544	protein-coding	ssc:100623786	ADP-dependent glucokinase	2e-173	ADPGK	ADP-dependent glucokinase
ADPRH	0.249465	1.18877	0.90447	4947.59	4161.95	4886	4630	5193	4986	3255	4386	chr13:140638526-140681631	-	15872	protein-coding	ssc:100153158	ADP-ribosylarginine hydrolase	2e-179	ADPRH	ADP-ribosylarginine hydrolase
ADPRHL1	1.19777	2.29385	0.024111	30.4701	13.2777	36	26	28	21	9	10	chr11:78662293-78677945	-	1413	protein-coding	ssc:100620837	Protein ADP-ribosylarginine hydrolase-like	5e-176	ADPRHL1	ADP-ribosylhydrolase like 1
ADPRHL2	-0.311104	0.806025	0.00268402	1271.18	1577.1	1071	1391	1327	1489	1586	1704	chr6:92238467-92244515	+	1674	protein-coding	ssc:100525405	ADP-ribosylhydrolase like 2	0	ADPRHL2	ADP-ribosylhydrolase like 2
ADPRM	0.164976	1.12115	0.947548	1575.85	1405.56	1731	1307	1636	1201	1554	1499	chr12:55423092-55524140	+	11216	protein-coding	ssc:100519388	ADP-ribose/CDP-alcohol diphosphatase, manganese-dependent	3e-98	ADPRM	ADP-ribose/CDP-alcohol diphosphatase, manganese-dependent
ADRA1A	10.605	1557.5	1	15.565	0	2	29	16	0	0	0	chr14:10623391-10733378	-	16493	protein-coding	ssc:100144471	adrenoceptor alpha 1A	0	ADRA1A	adrenoceptor alpha 1A
ADRA1B	-1.31667	0.401461	0	165.011	411.042	117	205	171	433	393	418	chr16:63550123-64010838	-	3156	protein-coding	ssc:100519931	adrenoceptor alpha 1B	0	ADRA1B	adrenoceptor alpha 1B
ADRA1D	1.88196	3.68576	3.38735e-05	46.7991	12.69	34	54	52	1	25	12	chr17:31517021-31537361	+	1713	protein-coding	ssc:552898	adrenoceptor alpha 1D	0	ADRA1D	adrenoceptor alpha 1D
ADRA2A	-1.49122	0.355712	0.535654	15.7727	44.3594	13	18	16	85	7	43	chr14:121469572-121470924	+	1353	protein-coding	ssc:399501	adrenoceptor alpha 2A	0	ADRA2A	adrenoceptor alpha 2A
ADRA2B	0.21955	1.16437	0.886718	213.81	183.626	250	166	217	162	197	197	chr3:45760966-45762306	+	1341	protein-coding	ssc:641353	adrenoceptor alpha 2B	0	ADRA2B	adrenoceptor alpha 2B
ADRA2C	0.993702	1.99129	1.16154e-06	103.242	51.8421	94	96	118	33	65	59	chr8:2320125-2322162	+	2038	protein-coding	ssc:733706	adrenoceptor alpha 2C	0	ADRA2C	adrenoceptor alpha 2C
ADRB1	0.747291	1.67864	0.00146094	2320.13	1382.15	1949	2486	2485	963	1720	1497	chr14:124400330-124401739	+	1410	protein-coding	ssc:397355	adrenoceptor beta 1	0	ADRB1	adrenoceptor beta 1
ADRB2	-0.976241	0.508303	0.0421501	120.45	236.976	119	114	125	156	299	262	chr2:150032649-150035591	+	2688	protein-coding	ssc:397357	adrenoceptor beta 2, surface	0	ADRB2	adrenoceptor beta 2, surface
ADRB3	-0.688106	0.620668	1	3.06909	4.95094	5	1	3	6	4	5	chr15:48468803-48478370	+	3333	protein-coding	ssc:397356	adrenoceptor beta 3	9e-165	ADRB3	adrenoceptor beta 3
ADRM1	-0.14973	0.901419	0.966765	2734.67	3033.74	2079	3198	2889	2609	3313	3263	chr17:61692923-61698138	+	1538	protein-coding
ADSL	-0.175789	0.885283	0.721513	1282.84	1449.08	1246	1208	1362	1592	1280	1520	chr5:8027799-8045480	-	1473	protein-coding	ssc:100170844	adenylosuccinate lyase	0	ADSL	adenylosuccinate lyase
ADSS	0.718489	1.64546	0	4346.15	2641.3	3954	4407	4580	2558	2658	2782	chr10:17220081-17259141	-	2295	protein-coding	ssc:100048942	adenylosuccinate synthase	0	ADSS	adenylosuccinate synthase
ADSSL1	0.159541	1.11693	0.912037	302.97	271.251	252	324	328	303	237	282	NW_018084979:3008680-3024941	+	1746	protein-coding	ssc:100048943	adenylosuccinate synthase like 1
AEBP1	-0.550888	0.6826	0.9342	19216.7	28152.2	14237	23111	20039	20355	34718	30039	chr18:51046895-51056789	-	4140	protein-coding	ssc:733628	AE binding protein 1	0	AEBP1	AE binding protein 1
AEBP2	0.273994	1.20915	0.95605	2037.42	1685	2375	1551	2109	2197	1167	1750	chr5:53617362-53691487	-	4435	protein-coding	ssc:100522805	AE binding protein 2	0	AEBP2	AE binding protein 2
AEN	-0.477361	0.71829	0.484871	1110.04	1545.39	773	1397	1147	1334	1674	1672	chr1:191200625-191211884	-	2811	protein-coding	ssc:100522657	apoptosis enhancing nuclease	9e-156	AEN	apoptosis enhancing nuclease
AES	-0.284301	0.82114	0.7172	8217.01	10006.8	6423	9540	8556	9723	10040	10539	chr2:75492208-75501543	+	1662	protein-coding
AFAP1	-0.269332	0.829703	0.953709	2346.82	2828.51	1887	2623	2493	2043	3441	3073	chr8:3070031-3198319	+	2495	protein-coding	ssc:100522448	actin filament associated protein 1	0	AFAP1	actin filament associated protein 1
AFAP1L1	0.000254959	1.00018	0.963948	988.819	988.645	775	1167	1007	768	1196	1023	chr2:150445146-150507577	+	2665	protein-coding	ssc:100513463	actin filament associated protein 1-like 1	0	AFAP1L1	actin filament associated protein 1-like 1
AFAP1L2	-0.108653	0.927454	0.966189	1530.97	1650.72	1300	1618	1648	2044	1190	1780	chr14:124630797-124737350	-	5462	protein-coding	ssc:100157959	actin filament associated protein 1-like 2	0	AFAP1L2	actin filament associated protein 1-like 2
AFDN	-0.512088	0.701207	0.0163942	3754.67	5354.58	2703	4526	3993	5416	5058	5758	chr1:1569652-1698475	-	7161	protein-coding
AFF1	-0.308743	0.807345	0.000168084	10909.3	13512.5	10088	10964	11417	14475	12034	14467	chr8:131728819-131924814	-	11525	protein-coding	ssc:100627910	AF4/FMR2 family, member 1	0	AFF1	AF4/FMR2 family, member 1
AFF2	-0.600275	0.659628	0	3194.57	4842.99	2931	3267	3309	4808	4653	5219	chrX:120777559-121263574	+	14911	protein-coding	ssc:100512515	AF4/FMR2 family, member 2	0	AFF2	AF4/FMR2 family, member 2
AFF3	-0.251652	0.839934	0.0235529	1157.83	1378.48	1143	1116	1181	1478	1228	1474	chr3:54135476-54730201	+	10795	protein-coding	ssc:100522606	AF4/FMR2 family, member 3	0	AFF3	AF4/FMR2 family, member 3
AFF4	0.393431	1.31351	0.176297	16321.1	12425.5	17567	13859	17007	12243	12087	13325	chr2:135196067-135283931	-	9756	protein-coding	ssc:100524487	AF4/FMR2 family, member 4	0	AFF4	AF4/FMR2 family, member 4
AFG1L	0.0804754	1.05737	0.954945	575.007	543.81	567	532	611	612	454	584	chr1:74367421-74590766	+	3898	protein-coding
AFG3L2	0.00826243	1.00574	0.993701	3840.89	3818.95	3488	3958	3987	3761	3683	4133	chr6:97200890-97234577	+	5696	protein-coding	ssc:100623478	AFG3 ATPase family gene 3-like 2 (S. cerevisiae)	0	AFG3L2	AFG3-like AAA ATPase 2
AFMID	0.0157871	1.011	0.944957	307.485	304.138	228	373	317	276	337	306	chr12:3759688-3785829	-	3650	protein-coding
AFTPH	0.473158	1.38814	0.120113	3286.14	2367.29	3651	2718	3373	2395	2264	2514	chr3:77351872-77422854	-	4726	protein-coding	ssc:100518778	aftiphilin	0	AFTPH	aftiphilin
AGA	0.153972	1.11263	0.0456506	1391.75	1250.86	1262	1405	1478	1208	1276	1302	chr15:39702900-39714566	-	2405	protein-coding	ssc:100152203	aspartylglucosaminidase	7e-164	AGA	aspartylglucosaminidase
AGAP1	0.206798	1.15412	0.00309662	4624.95	4007.33	4172	4715	4887	3745	4139	4250	chr15:135442440-135999162	+	10913	protein-coding	ssc:100620812	ArfGAP with GTPase domain, ankyrin repeat and PH domain 1	0	AGAP1	ArfGAP with GTPase domain, ankyrin repeat and PH domain 1
AGAP2	0.321178	1.24935	0.999998	1013.21	810.99	934	1018	1064	759	825	873	chr5:23015777-23035943	-	5147	protein-coding	ssc:100622675	ArfGAP with GTPase domain, ankyrin repeat and PH domain 2	0	AGAP2	ArfGAP with GTPase domain, ankyrin repeat and PH domain 2
AGAP3	-0.620817	0.650302	7.9047e-11	1724.69	2652.14	1372	1963	1811	2719	2493	2826	chr18:6081680-6145115	-	3199	protein-coding	ssc:100625238	ArfGAP with GTPase domain, ankyrin repeat and PH domain 3	0	AGAP3	ArfGAP with GTPase domain, ankyrin repeat and PH domain 3
AGBL1	0.488257	1.40275	0.762828	17.5746	12.5258	8	23	22	28	0	10	chr1:192725367-193534530	-	9685	protein-coding	ssc:100524296	ATP/GTP binding protein-like 1	0	AGBL1	ATP/GTP binding protein-like 1
AGBL2	-0.328764	0.796218	0.866945	515.645	647.62	431	585	520	827	475	662	chr2:14933188-14971416	+	3693	protein-coding
AGBL3	-0.224126	0.856113	0.827041	718.352	839.087	716	640	781	967	700	877	chr18:14163354-14265504	-	8391	protein-coding	ssc:100524964	ATP/GTP binding protein-like 3	0	AGBL3	ATP/GTP binding protein-like 3
AGBL4	-0.531832	0.691676	0.592824	37.7377	54.5642	51	27	33	50	59	56	chr6:161953495-163216282	+	4922	protein-coding
AGBL5	-0.227218	0.854281	0.547118	490.07	573.665	395	537	531	594	523	623	chr3:112047234-112066977	-	4444	protein-coding	ssc:100523841	ATP/GTP binding protein-like 5	0	AGBL5	ATP/GTP binding protein-like 5
AGER	-1.20838	0.432756	0.30111	8.11095	18.7557	6	13	5	9	24	24	chr7:24218116-24221162	-	1483	protein-coding	ssc:396591	advanced glycosylation end product-specific receptor	8e-167	AGER	advanced glycosylation end product-specific receptor
AGFG1	0.33085	1.25775	1.45306e-12	7196.43	5721.65	7147	6815	7422	5679	5458	6211	chr15:128898806-128980782	+	9368	protein-coding		Uncharacterized protein
AGFG2	0.397464	1.31719	0.0586157	2849.22	2163.1	2463	3040	2987	1803	2432	2311	chr3:8468049-8490849	+	5440	protein-coding	ssc:100514569	ArfGAP with FG repeats 2	0	AGFG2	ArfGAP with FG repeats 2
AGGF1	0.301756	1.23264	0.804601	3730.8	3026.66	3941	3150	3991	3404	2488	3296	chr2:85890423-85941314	+	9707	protein-coding	ssc:100520064	angiogenic factor with G patch and FHA domains 1	0	AGGF1	angiogenic factor with G patch and FHA domains 1
AGK	0.592429	1.50778	0.0182388	5477.48	3632.8	4702	5798	5829	2676	4373	3942	chr18:8263761-8369060	-	3058	protein-coding	ssc:100233170	acylglycerol kinase	0	AGK	acylglycerol kinase
AGMAT	-9.50967	0.00137184	1	0	7.27947	0	0	0	4	10	8	chr6:74773359-74784486	-	1277	protein-coding	ssc:100519548	agmatine ureohydrolase (agmatinase)	2e-176	AGMAT	agmatine ureohydrolase (agmatinase)
AGMO	-0.585932	0.666219	1	19.1796	28.7937	18	20	19	34	26	27	chr9:84551874-84931146	-	2272	protein-coding	ssc:100513371	alkylglycerol monooxygenase	0	AGMO	alkylglycerol monooxygenase
AGO1	0.0157273	1.01096	0.997768	5270.95	5213.8	4789	5337	5570	5194	4987	5624	chr6:92038104-92076477	+	8634	protein-coding	ssc:100499510	eukaryotic translation initiation factor 2C, 1	0	AGO1	argonaute RISC catalytic component 1
AGO2	-0.263985	0.832785	0.0245517	1705.81	2048.33	1430	1873	1782	2080	1949	2178	chr4:2966794-3012388	+	2561	protein-coding	ssc:100155245	eukaryotic translation initiation factor 2C, 2	0	AGO2	argonaute RISC catalytic component 2
AGO3	0.561212	1.47551	0.00981689	5727.28	3881.56	6286	4749	5953	3911	3727	4123	chr6:92081763-92225811	+	16626	protein-coding	ssc:102165981	argonaute RISC catalytic component 3	5e-101	AGO3	argonaute RISC catalytic component 3
AGO4	0.0837379	1.05976	0.842494	4518.39	4263.59	4383	4376	4674	4409	3961	4554	chr6:91967499-92013030	+	9305	protein-coding		Protein argonaute-4
AGPAT1	0.160762	1.11788	0.0419822	3240.54	2898.83	2847	3358	3452	2856	2879	3043	chr7:24205930-24208430	-	880	protein-coding	ssc:613128	1-acylglycerol-3-phosphate O-acyltransferase 1 (lysophosphatidic acid acyltransferase, alpha)	1e-163	AGPAT1	1-acylglycerol-3-phosphate O-acyltransferase 1
AGPAT2	-0.0353562	0.975791	0.985264	5768.42	5911.54	4518	6747	5943	4899	6690	6298	NW_018084833:1095782-1106471	+	1199	protein-coding	ssc:100170768	1-acylglycerol-3-phosphate O-acyltransferase 2 (lysophosphatidic acid acyltransferase, beta)	2e-128	AGPAT2	1-acylglycerol-3-phosphate O-acyltransferase 2
AGPAT3	-0.119976	0.920203	0.780229	4714.39	5123.21	4418	4677	4933	4715	5293	5511	chr13:206803219-206906363	+	9833	protein-coding	ssc:100233171	1-acylglycerol-3-phosphate O-acyltransferase 3	0	AGPAT3	1-acylglycerol-3-phosphate O-acyltransferase 3
AGPAT4	0.0860175	1.06144	0.940361	1446.8	1363.06	1290	1501	1518	1248	1395	1488	chr1:6761734-6883555	+	2325	protein-coding	ssc:100156632	1-acylglycerol-3-phosphate O-acyltransferase 4 (lysophosphatidic acid acyltransferase, delta)	0	AGPAT4	1-acylglycerol-3-phosphate O-acyltransferase 4
AGPAT5	0.113034	1.0815	0.967658	1936.05	1790.15	2125	1629	1987	2109	1411	1913	chr15:37801121-37853472	+	3453	protein-coding	ssc:100233172	1-acylglycerol-3-phosphate O-acyltransferase 5 (lysophosphatidic acid acyltransferase, epsilon)	0	AGPAT5	1-acylglycerol-3-phosphate O-acyltransferase 5
AGPS	0.239293	1.18041	0.866405	4250.82	3601.13	4512	3704	4400	3900	3064	3969	chr15:83146063-83285905	+	7956	protein-coding	ssc:100627169	alkylglycerone phosphate synthase	0	AGPS	alkylglycerone phosphate synthase
AGR2	-3.97507	0.0635896	0.0522318	17.0201	267.803	30	0	20	518	30	268	chr9:86042070-86053893	-	860	protein-coding	ssc:100514482	anterior gradient 2 homolog (Xenopus laevis)	2e-96	AGR2	anterior gradient 2, protein disulphide isomerase family member
AGRN	-0.0567978	0.961396	0.987859	9741.58	10132.8	8068	10786	10192	8666	11242	10754	chr6:63366017-63398311	+	7474	protein-coding	ssc:100623869	agrin	0	AGRN	agrin
AGRP	2.13807	4.40173	0.283595	8.80819	1.99335	6	16	4	5	0	1	chr6:28132614-28135594	-	1369	protein-coding	ssc:397275	agouti related protein homolog (mouse)	4e-48	AGRP	agouti related neuropeptide
AGT	-0.516482	0.699074	0.89839	1065.44	1524.08	534	1522	1142	1874	1094	1663	chr14:59643030-59656835	+	2271	protein-coding		angiotensinogen (serpin peptidase inhibitor, clade A, member 8)
AGTPBP1	0.69398	1.61774	4.45806e-07	2118.47	1309.52	2189	1876	2228	1102	1446	1417	chr10:29440150-29590457	+	4505	protein-coding	ssc:100518857	ATP/GTP binding protein 1	0	AGTPBP1	ATP/GTP binding protein 1
AGTR1	-0.382945	0.766871	2.7115e-06	962.603	1255.24	921	953	988	1350	1109	1348	chr13:88934873-88980317	+	2485	protein-coding		angiotensin II receptor, type 1
AGTR2	-2.6299	0.161555	0.402195	0.672684	4.2157	1	0	1	7	0	6	chrX:95267709-95272237	-	3160	protein-coding	ssc:733586	angiotensin II receptor, type 2	0	AGTR2	angiotensin II receptor, type 2
AGTRAP	0.24738	1.18705	0.000812715	2171.83	1829.6	1998	2158	2311	1982	1649	1913	chr6:71825319-71836812	+	2876	protein-coding	ssc:100524812	angiotensin II receptor-associated protein	6e-68	AGTRAP	angiotensin II receptor-associated protein
AGXT2	0.370086	1.29243	0.75894	317.327	245.525	231	384	333	297	189	259	chr16:20576661-20617008	-	2176	protein-coding	ssc:100513890	alanine--glyoxylate aminotransferase 2	0	AGXT2	alanine--glyoxylate aminotransferase 2
AHCTF1	0.149465	1.10916	0.960127	7556.34	6812.69	7835	6545	8073	7347	6031	7281	chr10:15042168-15121885	+	8768	protein-coding	ssc:100511581	AT hook containing transcription factor 1	0	AHCTF1	AT hook containing transcription factor 1
AHCY	-0.131377	0.91296	0.976357	7202.48	7889.15	5525	8394	7584	7874	7648	8380	chr17:37726084-37744378	-	2179	protein-coding	ssc:497050	adenosylhomocysteinase	0	AHCY	adenosylhomocysteinase
AHCYL1	0.107901	1.07766	0.00012345	10995.2	10202.8	10494	10727	11484	9904	10118	10888	chr4:110092976-110132826	-	3941	protein-coding	ssc:100157229	adenosylhomocysteinase-like 1
AHCYL2	0.333983	1.26049	0.411469	4141.53	3285.65	4336	3701	4256	2814	3577	3559	chr18:19260226-19441839	-	5370	protein-coding	ssc:100514931	adenosylhomocysteinase-like 2	0	AHCYL2	adenosylhomocysteinase-like 2
AHDC1	-0.489467	0.712288	4.96139e-05	2869.11	4028.03	2244	3303	3016	3936	3941	4330	chr6:84735253-84774554	-	6850	protein-coding	ssc:100512968	AT hook, DNA binding motif, containing 1	0	AHDC1	AT hook, DNA binding motif, containing 1
AHI1	0.936752	1.91421	0.0138505	2726.75	1424.47	3221	1994	2862	1534	1268	1517	chr1:28566279-28760471	+	5228	protein-coding	ssc:100514806	Abelson helper integration site 1	0	AHI1	Abelson helper integration site 1
AHNAK	-0.268902	0.829951	0.992561	133586	160956	99723	160154	138990	134511	180761	171809	chr2:9186984-9216450	+	19504	protein-coding	ssc:100515251	AHNAK nucleoprotein	0	AHNAK	AHNAK nucleoprotein
AHNAK2	-1.01745	0.493989	0.000208619	762.364	1543.29	557	941	778	1841	1206	1636	NW_018084979:3146668-3174455	-	12040	protein-coding	ssc:100522557	AHNAK nucleoprotein 2	6e-135	AHNAK2	AHNAK nucleoprotein 2
AHR	0.997124	1.99602	0	7717.47	3866.43	7952	6804	8174	3569	3952	4195	chr9:86511866-86555950	+	5063	protein-coding	ssc:396654	aryl hydrocarbon receptor	0	AHR	aryl hydrocarbon receptor
AHRR	2.52614	5.76026	0.00445024	17.3485	3.00348	18	23	10	8	0	1	chr16:79730920-79810183	-	9230	protein-coding
AHSA1	-0.207169	0.866236	0.00104245	2548.63	2942.2	2204	2606	2792	2864	2812	3249	chr7:100510596-100520353	+	1401	protein-coding	ssc:100153966	AHA1, activator of heat shock 90kDa protein ATPase homolog 1 (yeast)	0	AHSA1	AHA1, activator of heat shock 90kDa protein ATPase homolog 1 (yeast)
AHSA2	-0.428666	0.742948	0.12355	219.404	295.319	245	171	235	319	257	320	chr3:80587756-80598089	-	4522	protein-coding	ssc:100522250	AHA1, activator of heat shock 90kDa protein ATPase homolog 2 (yeast)	3e-84	AHSA1	AHA1, activator of heat shock 90kDa protein ATPase homolog 1 (yeast)
AHSG	-3.41691	0.0936283	0.316916	0.35664	3.90591	1	0	0	7	0	5	chr13:124426313-124438848	+	2002	protein-coding	ssc:397585	FETUIN protein	7e-125	AHSG	alpha-2-HS-glycoprotein
AHSP	-0.847906	0.55559	0.626637	14.6273	26.3355	6	22	16	10	36	34	chr3:17059340-17060343	-	596	protein-coding		Uncharacterized protein
AIDA	0.00922774	1.00642	0.984607	5021.25	4989.24	5039	4636	5247	4765	4921	5439	chr10:11430758-11466849	-	2885	protein-coding	ssc:100518326	axin interactor, dorsalization associated	3e-178	AIDA	axin interactor, dorsalization associated
AIF1	0.0715523	1.05085	0.945633	169.29	161.098	178	157	167	136	193	157	chr7:23711752-23731191	+	1039	protein-coding	ssc:397271	allograft inflammatory factor 1	1e-74	AIF1	allograft inflammatory factor 1
AIF1L	-0.507761	0.703313	0.000847961	447.053	635.643	454	396	479	693	527	711	chr1:271075376-271099984	+	664	protein-coding	ssc:100624075	allograft inflammatory factor 1-like	2e-80	AIF1L	allograft inflammatory factor 1-like
AIFM1	0.182675	1.13499	0.314862	4217.21	3715.65	3753	4361	4448	3424	3890	3935	chrX:106676596-106708290	-	2192	protein-coding	ssc:100524062	apoptosis-inducing factor, mitochondrion-associated, 1	0	AIFM1	apoptosis-inducing factor, mitochondrion-associated, 1
AIFM2	0.284692	1.21815	0.0934865	1640.16	1346.43	1604	1566	1706	1460	1116	1515	chr14:73054433-73074605	-	1804	protein-coding	ssc:100153541	apoptosis-inducing factor, mitochondrion-associated, 2	2e-174	AIFM2	apoptosis-inducing factor, mitochondrion-associated, 2
AIFM3	2.17627	4.51984	0.0308079	11.8846	2.62164	5	14	17	4	1	3	chr14:50562611-50576273	+	2673	protein-coding	ssc:100525540	apoptosis-inducing factor, mitochondrion-associated, 3	0	AIFM3	apoptosis-inducing factor, mitochondrion-associated, 3
AIG1	-0.0600891	0.959205	0.963712	9408.77	9808.92	8781	9423	9791	9276	10031	10396	chr1:21913237-22165078	-	3636	protein-coding	ssc:100151943	androgen-induced 1	1e-123	AIG1	androgen-induced 1
AIMP1	-0.142035	0.90624	0.896656	1587.76	1752.03	1681	1425	1604	1850	1606	1854	chr8:115437453-115476735	-	1321	protein-coding	ssc:100135670	aminoacyl tRNA synthetase complex-interacting multifunctional protein 1	2e-158	AIMP1	aminoacyl tRNA synthetase complex-interacting multifunctional protein 1
AIMP2	-0.344297	0.787692	0.794261	1437.38	1824.81	1237	1603	1439	1443	2104	1976	chr3:5109617-5117919	-	1213	protein-coding	ssc:100514707	aminoacyl tRNA synthetase complex-interacting multifunctional protein 2	6e-153	AIMP2	aminoacyl tRNA synthetase complex-interacting multifunctional protein 2
AIP	-0.340684	0.789667	0.0772587	1414.49	1791.25	1123	1606	1492	1695	1824	1906	chr2:5042883-5048885	-	1228	protein-coding	ssc:100511065	aryl hydrocarbon receptor interacting protein	0	AIP	aryl hydrocarbon receptor interacting protein
AIPL1	0.996136	1.99465	0.428584	30.4484	15.26	36	25	29	26	0	21	chr12:50903358-50917187	+	2316	protein-coding	ssc:100524458	aryl hydrocarbon receptor interacting protein-like 1	0	AIPL1	aryl hydrocarbon receptor interacting protein-like 1
AIRE	-3.10995	0.115828	1	0.713281	6.23445	2	0	0	5	6	8	chr13:207148401-207158355	+	2193	protein-coding	ssc:100621659	autoimmune regulator	0	AIRE	autoimmune regulator
AJAP1	-1.10445	0.465079	0.787296	72.7487	156.434	103	43	68	298	18	161	chr6:65847985-65952377	+	6447	protein-coding
AJUBA	-0.901136	0.535465	0	1295.12	2418.68	1022	1508	1333	2526	2199	2610	chr7:76063009-76072884	+	2462	protein-coding		Uncharacterized protein
AK1	-1.59979	0.329924	0.000216397	80.3417	243.536	44	110	87	162	296	280	chr1:268355032-268365659	-	1915	protein-coding	ssc:100521423	adenylate kinase 1	3e-105	AK1	adenylate kinase 1
AK2	0.00393588	1.00273	0.982492	4350.43	4338.58	3780	4551	4636	3806	4556	4788	chr6:89295164-89318169	-	5005	protein-coding		Adenylate kinase 2, mitochondrial
AK3	0.244169	1.18441	0.954146	2028.57	1712.73	2350	1554	2106	2081	1285	1834	chr1:217236561-217263144	+	5830	protein-coding	ssc:100155691	adenylate kinase 3	1e-121	AK3	adenylate kinase 3
AK4	0.109429	1.0788	0.973732	5274.97	4889.66	5521	4576	5570	4322	5217	5269	chr6:147177029-147257799	-	6800	protein-coding
AK5	0.218491	1.16352	0.814575	458.199	393.804	465	423	473	376	387	431	chr6:135745879-136020585	-	3358	protein-coding	ssc:733697	adenylate kinase 5	0	AK5	adenylate kinase 5
AK6	0.366548	1.28926	0.752474	188.718	146.374	208	166	185	184	100	161	chr16:47480556-47499656	-	2020	protein-coding
AK7	-0.17713	0.884461	0.845709	8.21572	9.29026	15	1	8	7	12	9	chr7:117609791-117667247	+	2684	protein-coding	ssc:100152573	adenylate kinase 7	0	AK7	adenylate kinase 7
AK8	-0.413266	0.750921	0.85548	110.225	146.79	98	119	111	64	211	169	chr1:272497661-272625668	-	1849	protein-coding	ssc:100626559	adenylate kinase 8-like	4e-138	AK8	adenylate kinase 8
AK9	-2.36721	0.19382	1	1.06992	5.56179	3	0	0	7	3	7	chr1:75558009-75693415	-	6423	protein-coding	ssc:102166067	adenylate kinase 9	0	AK9	adenylate kinase 9
AKAIN1	0.0524649	1.03704	0.937537	319.547	308.135	419	193	332	404	196	337	chr6:101786506-101873213	+	4845	protein-coding
AKAP1	-0.454182	0.729924	0.311129	1000.62	1370.86	764	1149	1076	1555	1104	1504	chr12:33396473-33410395	+	2616	protein-coding	ssc:100533549	A kinase (PRKA) anchor protein 1
AKAP10	-0.0373741	0.974427	0.976073	1673.79	1717.72	1688	1619	1661	1706	1717	1776	chr12:59732317-59782422	+	1945	protein-coding	ssc:397262	protein kinase A anchoring protein	0	AKAP10	A kinase (PRKA) anchor protein 10
AKAP11	0.138497	1.10076	0.11652	9182.92	8342.36	8967	8790	9543	8624	7759	8904	chr11:24702157-24752410	-	9690	protein-coding	ssc:100511098	A kinase (PRKA) anchor protein 11
AKAP12	-0.91674	0.529705	0.0385135	7000.04	13215	5221	8154	7543	9824	15691	14484	chr1:14904109-15017016	-	8239	protein-coding	ssc:100152595	A kinase (PRKA) anchor protein 12	0	AKAP12	A kinase (PRKA) anchor protein 12
AKAP13	0.111683	1.08049	2.39812e-05	21008.2	19443.3	19306	21155	22078	19664	18297	20988	chr7:87889384-88222854	+	13497	protein-coding	ssc:397631	A kinase (PRKA) anchor protein 13	0	AKAP13	A kinase (PRKA) anchor protein 13
AKAP17A	-0.666418	0.630069	0	1149.91	1825.07	958	1272	1198	1846	1720	1967	NW_018084901:896297-905073	+	3188	protein-coding		Uncharacterized protein
AKAP17B	1.06088	2.0862	0	4142.29	1985.56	3844	4161	4322	1494	2343	2173	chrX:97745976-97873665	-	10300	protein-coding	ssc:100513257	A kinase (PRKA) anchor protein 17B	1e-81	AKAP17A	A kinase (PRKA) anchor protein 17A
AKAP2	0.602324	1.51816	0	26484.8	17445.3	25399	25461	27929	15583	18586	18652	chr1:250984658-251190244	+	8717	protein-coding	ssc:100153149	A kinase (PRKA) anchor protein 2	0	PALM2-AKAP2	PALM2-AKAP2 readthrough
AKAP3	-0.362467	0.777833	0.832308	216.86	278.804	213	201	231	370	181	296	chr5:65788744-65816031	+	5931	protein-coding	ssc:100337663	A kinase (PRKA) anchor protein 3	0	AKAP3	A kinase (PRKA) anchor protein 3
AKAP4	1.48233	2.794	0.544179	8.33445	2.97656	8	5	12	7	0	2	chrX:43885584-43895142	-	2908	protein-coding	ssc:100513773	A kinase (PRKA) anchor protein 4	0	AKAP4	A kinase (PRKA) anchor protein 4
AKAP5	-0.235299	0.849509	0.877259	81.0293	95.3855	107	53	79	94	102	92	chr7:88538938-88544330	+	2851	protein-coding	ssc:100153460	A kinase (PRKA) anchor protein 5	8e-172	AKAP5	A kinase (PRKA) anchor protein 5
AKAP6	0.277033	1.2117	0.759487	2336.34	1928.15	2560	1959	2410	1977	1784	2086	chr7:66913541-67462147	-	12220	protein-coding	ssc:100155181	A kinase (PRKA) anchor protein 6	0	AKAP6	A kinase (PRKA) anchor protein 6
AKAP7	0.405152	1.32423	0.934966	1427.1	1077.69	1677	1064	1486	1542	589	1146	chr1:32221061-32362153	-	4311	protein-coding	ssc:100625645	A-kinase anchor protein 7 isoform gamma-like	9e-65	AKAP7	A kinase (PRKA) anchor protein 7
AKAP8L	-0.0845986	0.943047	0.907887	1949.09	2066.8	1904	1871	2019	2157	1905	2203	chr2:62184735-62241631	+	9795	protein-coding	ssc:100518955	A kinase (PRKA) anchor protein 8-like	0	AKAP8L	A kinase (PRKA) anchor protein 8-like
AKAP9	0.188589	1.13965	0.976308	3379.53	2965.41	4339	2152	3497	3334	2526	3132	chr9:71895615-72054898	+	13793	protein-coding	ssc:396908	A kinase (PRKA) anchor protein (yotiao) 9	0	AKAP9	A kinase (PRKA) anchor protein 9
AKIP1	0.236839	1.17841	0.809027	833.592	707.386	708	897	880	576	803	762	chr9:513383-537779	-	2582	protein-coding	ssc:100517841	A kinase (PRKA) interacting protein 1	3e-83	AKIP1	A kinase (PRKA) interacting protein 1
AKIRIN1	0.626658	1.54398	0	2255.44	1460.79	2116	2353	2234	1431	1513	1473	chr6:94891409-94902700	+	871	protein-coding
AKIRIN2	0.0421471	1.02965	0.982231	4489.09	4359.84	3991	4691	4687	3355	5102	4738	chr1:56047188-56075342	-	2149	protein-coding
AKNA	-0.551203	0.682451	0.0165699	527.193	772.504	496	515	558	898	605	843	chr1:254942874-255004453	-	7614	protein-coding	ssc:100152364	AT-hook transcription factor	0	AKNA	AT-hook transcription factor
AKNAD1	0.55801	1.47224	0.672857	55.0981	37.4216	69	36	58	50	30	33	chr4:111195277-111229474	+	3606	protein-coding	ssc:100519308	AKNA domain containing 1	3e-170	AKNAD1	AKNA domain containing 1
AKR1A1	-0.295289	0.814909	0.898661	2946.74	3616.04	2486	3209	3089	2887	4178	3876	chr6:165811245-165825168	-	3309	protein-coding	ssc:396924	aldo-keto reductase family 1, member A1 (aldehyde reductase)	0	AKR1A1	aldo-keto reductase family 1, member A1 (aldehyde reductase)
AKR1B1	0.033743	1.02366	0.988849	10722.3	10474.5	8221	12512	11278	9550	10914	11262	chr18:14593516-14752316	+	1661	protein-coding	ssc:396816	aldo-keto reductase family 1, member B1 (aldose reductase)	2e-157	AKR1B1	aldo-keto reductase family 1, member B1 (aldose reductase)
AKR1C1	1.65606	3.15154	0.000233325	366.382	116.248	441	242	403	166	68	119	chr10:65650223-65679878	+	3307	protein-coding	ssc:733694	aldo-keto reductase family 1, member C1 (dihydrodiol dehydrogenase 1; 20-alpha (3-alpha)-hydroxysteroid dehydrogenase)	2e-123	AKR1C3	aldo-keto reductase family 1, member C3
AKR1CL1	-0.260047	0.83506	0.996661	93395.2	111842	71565	106668	100758	57988	156998	122939	chr10:65559508-65572892	+	1377	protein-coding	ssc:654406	aldo-keto reductase family 1, member C-like 1	6e-140	AKR1C3	aldo-keto reductase family 1, member C3
AKR1D1	0.362424	1.28558	0.8306	102.889	80.0303	58	147	103	94	71	77	chr18:11416065-11532846	-	4147	protein-coding	ssc:100520813	aldo-keto reductase family 1, member D1	2e-101	AKR1D1	aldo-keto reductase family 1, member D1
AKR1E2	-0.324555	0.798545	0.865095	128.183	160.523	113	132	137	228	90	170	chr10:65680314-65704701	-	2826	protein-coding	ssc:733633	aldo-keto reductase family 1, member E2	5e-134	AKR1E2	aldo-keto reductase family 1, member E2
AKR7A2	-0.143561	0.905282	0.973902	5567.36	6149.86	4416	6309	5890	5346	6668	6606	chr6:77754172-77761609	-	1399	protein-coding	ssc:100511331	aldo-keto reductase family 7, member A2 (aflatoxin aldehyde reductase)	1e-173	AKR7A2	aldo-keto reductase family 7, member A2 (aflatoxin aldehyde reductase)
AKT1	-0.393499	0.761281	9.16864e-06	7739.04	10165.8	6365	8537	8181	9945	9839	11035	NW_018084979:3040277-3061464	-	2642	protein-coding	ssc:100126861	v-akt murine thymoma viral oncogene homolog 1
AKT1S1	-0.332671	0.794065	0.00974482	2200.98	2771.8	1842	2424	2295	2930	2527	2945	chr6:54881581-54890917	-	3708	protein-coding	ssc:100519715	AKT1 substrate 1 (proline-rich)	7e-103	AKT1S1	AKT1 substrate 1 (proline-rich)
AKT2	-0.49802	0.708078	1.81727e-05	5711.54	8066.26	4490	6552	6003	7856	7824	8775	chr6:48555785-48620472	-	7464	protein-coding	ssc:100127478	v-akt murine thymoma viral oncogene homolog 2	0	AKT2	v-akt murine thymoma viral oncogene homolog 2
AKT3	0.0199322	1.01391	0.984142	5076.08	5006.44	5029	4691	5373	6085	3772	5341	chr10:16441465-16741745	-	7196	protein-coding		v-akt murine thymoma viral oncogene homolog 3 (protein kinase B, gamma)
AKTIP	-0.158508	0.895951	0.440156	1111.79	1240.91	1097	1003	1208	1275	1172	1313	chr6:31706253-31757878	+	1787	protein-coding	ssc:100627614	AKT interacting protein	1e-169	AKTIP	AKT interacting protein
ALAD	-0.572817	0.672303	0	1309.83	1948.27	1164	1396	1339	1942	1871	2092	chr1:254015426-254027584	-	1292	protein-coding
ALAS2	-0.646728	0.638727	0.906678	203.985	319.368	103	294	215	49	562	351	chrX:47871519-47896041	-	2019	protein-coding	ssc:100518817	aminolevulinate, delta-, synthase 2	0	ALAS2	aminolevulinate, delta-, synthase 2
ALB	-0.726317	0.604445	0.806027	12.7518	21.1032	14	8	16	13	26	25	chr8:69643427-69663152	+	2734	protein-coding	ssc:396960	albumin	0	ALB	albumin
ALCAM	-0.025906	0.982204	0.982027	3658.55	3724.84	4070	2871	3915	2580	4655	4029	chr13:153794991-153998241	-	5370	protein-coding	ssc:397269	activated leukocyte cell adhesion molecule	0	ALCAM	activated leukocyte cell adhesion molecule
ALDH16A1	-0.517763	0.698454	2.57266e-07	4133.9	5918.65	3311	4713	4307	5937	5645	6358	chr6:54528905-54551645	+	5653	protein-coding	ssc:100514292	aldehyde dehydrogenase 16 family, member A1	0	ALDH16A1	aldehyde dehydrogenase 16 family, member A1
ALDH18A1	-0.0665581	0.954913	0.989094	10774	11282.7	10546	10196	11293	8446	13582	12096	chr14:107174062-107221373	-	3536	protein-coding	ssc:100151977	aldehyde dehydrogenase 18 family, member A1	0	ALDH18A1	aldehyde dehydrogenase 18 family, member A1
ALDH1A1	1.38251	2.60721	0.0695119	729.817	279.916	962	417	778	338	219	292	chr1:226163347-226217342	-	2121	protein-coding		Uncharacterized protein
ALDH1A2	-0.131027	0.913181	0.948267	7561.61	8280.52	7713	6768	7989	8858	7429	8818	chr1:113932722-114037059	+	4056	protein-coding	ssc:100737077	aldehyde dehydrogenase 1 family, member A2	6e-148	ALDH1A2	aldehyde dehydrogenase 1 family, member A2
ALDH1A3	0.704549	1.62964	0.100125	2143.99	1315.62	2058	2059	2261	802	1809	1358	chr1:139451080-139491514	+	3616	protein-coding
ALDH1B1	-0.293834	0.815731	1	863.782	1058.91	795	873	903	1037	1052	1118	chr1:239109814-239114736	+	2841	protein-coding	ssc:100156278	aldehyde dehydrogenase 1 family, member B1	0	ALDH1B1	aldehyde dehydrogenase 1 family, member B1
ALDH1L1	0.706987	1.63239	0.813387	180.107	110.33	70	304	166	88	126	120	chr7:53748585-53794777	-	3019	protein-coding	ssc:100622210	aldehyde dehydrogenase 1 family, member L1	0	ALDH1L1	aldehyde dehydrogenase 1 family, member L1
ALDH1L2	0.000633564	1.00044	0.986302	6189.32	6186.6	5420	6440	6585	4281	7721	6708	chr5:79492672-79558702	+	7127	protein-coding	ssc:100151976	aldehyde dehydrogenase 1 family, member L2	0	ALDH1L2	aldehyde dehydrogenase 1 family, member L2
ALDH2	1.38379	2.60952	0.000150787	10956.2	4198.55	12979	7955	11519	4867	3346	4532	chr14:39902317-39933113	-	2047	protein-coding	ssc:733685	aldehyde dehydrogenase 2 family (mitochondrial)	0	ALDH2	aldehyde dehydrogenase 2 family (mitochondrial)
ALDH3A1	-1.46075	0.363304	0.000244505	23.6318	65.0644	27	19	24	44	80	73	chr12:59895476-59905900	+	3642	protein-coding	ssc:100526075	aldehyde dehydrogenase 3 family, member A1	0	ALDH3A1	aldehyde dehydrogenase 3 family, member A1
ALDH3A2	-0.173008	0.886991	0.53081	18774.5	21166.5	18632	17426	19756	19731	21658	22730	chr12:59936838-59953677	-	3467	protein-coding	ssc:100525303	aldehyde dehydrogenase 3 family, member A2	0	ALDH3A2	aldehyde dehydrogenase 3 family, member A2
ALDH3B1	-0.970935	0.510175	0.000131763	245.948	482.094	222	272	237	378	568	512	chr2:4868561-4889179	-	2156	protein-coding	ssc:100739347	aldehyde dehydrogenase 3 family, member B1	0	ALDH3B1	aldehyde dehydrogenase 3 family, member B1
ALDH4A1	-0.23923	0.847197	0.942966	2709.68	3198.41	1882	3318	2904	2981	3315	3388	chr6:77373999-77404015	-	3011	protein-coding	ssc:100820830	aldehyde dehydrogenase 4 family, member A1	0	ALDH4A1	aldehyde dehydrogenase 4 family, member A1
ALDH5A1	0.620158	1.53704	2.7849e-09	1982.72	1289.96	2061	1773	2053	1198	1320	1390	chr7:19351485-19375515	+	1754	protein-coding	ssc:100157072	aldehyde dehydrogenase 5 family, member A1	0	ALDH5A1	aldehyde dehydrogenase 5 family, member A1
ALDH6A1	0.796404	1.73677	0.000517878	9625.88	5542.41	10809	7829	9893	5316	5562	5911	chr7:97360583-97381885	-	4621	protein-coding	ssc:100153301	aldehyde dehydrogenase 6 family, member A1	0	ALDH6A1	aldehyde dehydrogenase 6 family, member A1
ALDH7A1	-0.296257	0.814363	4.2546e-09	4836.8	5939.37	4790	4423	5172	5894	5607	6514	chr2:129663226-129709728	-	4454	protein-coding	ssc:102161083	aldehyde dehydrogenase 7 family, member A1	2e-50	ALDH7A1	aldehyde dehydrogenase 7 family, member A1
ALDH9A1	-0.157965	0.896288	0.185553	5479.55	6113.6	4753	5798	5778	6085	5814	6638	chr4:85029914-85057650	+	2518	protein-coding	ssc:100153809	aldehyde dehydrogenase 9 family, member A1	0	ALDH9A1	aldehyde dehydrogenase 9 family, member A1
ALDOA	0.157833	1.11561	0.967126	67370	60388.4	57809	72368	70591	55422	63315	64096	chr3:18246036-18260167	+	3148	protein-coding		Fructose-bisphosphate aldolase
ALDOB	-9.13607	0.00177733	1	0	5.6164	0	0	0	13	0	4	chr1:243127870-243141504	-	1976	protein-coding	ssc:100515523	aldolase B, fructose-bisphosphate	1e-149	ALDOB	aldolase B, fructose-bisphosphate
ALDOC	1.02084	2.02909	4.29748e-07	2320.7	1143.71	1875	2636	2410	852	1372	1236	chr12:44823376-44827273	-	1647	protein-coding	ssc:100512013	aldolase C, fructose-bisphosphate	0	ALDOC	aldolase C, fructose-bisphosphate
ALG1	0.0867843	1.062	0.993217	1187.49	1118.17	1123	1166	1244	1077	1146	1161	chr3:37323725-37340401	-	3102	protein-coding	ssc:100524193	ALG1, chitobiosyldiphosphodolichol beta-mannosyltransferase	0	ALG1	ALG1, chitobiosyldiphosphodolichol beta-mannosyltransferase
ALG10	0.359459	1.28294	0.808235	1814.22	1414.1	2060	1394	1926	1540	1242	1506	chr5:40416335-40423026	-	3782	protein-coding	ssc:100525643	asparagine-linked glycosylation 10, alpha-1,2-glucosyltransferase homolog (S. pombe)	0	ALG10	ALG10, alpha-1,2-glucosyltransferase
ALG11	0.412598	1.33108	9.57678e-13	2430.5	1825.96	2410	2253	2563	1879	1694	1963	chr11:15851352-15876452	-	4869	protein-coding	ssc:100152645	ALG11, alpha-1,2-mannosyltransferase	0	ALG11	ALG11, alpha-1,2-mannosyltransferase
ALG12	0.148576	1.10848	0.789303	2142.45	1932.79	1905	2274	2199	1802	2029	2018	chr5:716928-727239	+	2075	protein-coding	ssc:100520494	ALG12, alpha-1,6-mannosyltransferase	1e-164	ALG12	ALG12, alpha-1,6-mannosyltransferase
ALG13	-0.243467	0.844713	0.949879	931.37	1102.59	1065	730	965	1480	674	1199	chrX:91644586-91708695	+	4362	protein-coding	ssc:100523348	asparagine-linked glycosylation 13 homolog (S. cerevisiae)	0	ALG13	ALG13, UDP-N-acetylglucosaminyltransferase subunit
ALG14	-0.354286	0.782257	1.47216e-07	1462.34	1869.39	1276	1515	1568	1751	1914	1997	chr4:122343345-122464301	+	7212	protein-coding	ssc:100157203	ALG14, UDP-N-acetylglucosaminyltransferase subunit	3e-96	ALG14	ALG14, UDP-N-acetylglucosaminyltransferase subunit
ALG2	0.473123	1.38811	0	2976.14	2144.02	2915	2902	3026	2186	1981	2336	chr1:240973022-240984816	-	8436	protein-coding	ssc:100113423	asparagine-linked glycosylation 2, alpha-1,3-mannosyltransferase homolog (S. cerevisiae)	0	ALG2	ALG2, alpha-1,3/1,6-mannosyltransferase
ALG3	0.223126	1.16726	0.859085	1548.42	1326.54	1424	1564	1621	1065	1543	1404	chr13:122142044-122148777	-	1777	protein-coding	ssc:100627022	ALG3, alpha-1,3- mannosyltransferase	0	ALG3	ALG3, alpha-1,3- mannosyltransferase
ALG5	0.51168	1.42571	0.00228751	1248.52	875.718	1356	1154	1187	852	902	895	chr11:12777549-12815969	-	1090	protein-coding	ssc:100154411	asparagine-linked glycosylation 5, dolichyl-phosphate beta-glucosyltransferase homolog (S. cerevisiae)	1e-166	ALG5	ALG5, dolichyl-phosphate beta-glucosyltransferase
ALG6	0.659456	1.57949	0.173329	1061.77	672.224	1253	795	1096	731	612	693	chr6:149026253-149112706	-	3346	protein-coding	ssc:100521457	ALG6, alpha-1,3-glucosyltransferase	0	ALG6	ALG6, alpha-1,3-glucosyltransferase
ALG8	0.234136	1.1762	0.729566	1511.26	1284.87	1477	1413	1605	1050	1402	1443	chr9:12500411-12532312	-	2029	protein-coding	ssc:100511030	ALG8, alpha-1,3-glucosyltransferase	0	ALG8	ALG8, alpha-1,3-glucosyltransferase
ALG9	-0.0512201	0.96512	0.977339	3621.11	3751.98	3180	3655	3963	3376	3981	4003	chr9:39519217-39620098	-	5560	protein-coding	ssc:100519965	asparagine-linked glycosylation 9, alpha-1,2-mannosyltransferase homolog (S. cerevisiae)	0	ALG9	ALG9, alpha-1,2-mannosyltransferase
ALK	0.6237	1.54082	0.741364	15.8239	10.2663	29	5	12	18	5	8	chr3:109411146-110105755	+	8821	protein-coding	ssc:100518423	anaplastic lymphoma receptor tyrosine kinase	0	ALK	anaplastic lymphoma receptor tyrosine kinase
ALKAL2	-1.96149	0.256763	0.515169	1.34537	5.26868	2	0	2	1	8	7	chr3:132661153-132671270	+	3147	protein-coding
ALKBH1	-0.121405	0.919292	0.909784	804.653	875.298	741	798	857	958	758	939	chr7:100676778-100710414	-	4929	protein-coding	ssc:100623752	alkB, alkylation repair homolog 1 (E. coli)	3e-142	ALKBH1	alkB, alkylation repair homolog 1 (E. coli)
ALKBH2	-0.491954	0.711061	1	158.845	223.396	150	165	157	224	223	229	chr14:41760427-41766990	+	3502	protein-coding	ssc:100520333	alkB, alkylation repair homolog 2 (E. coli)	1e-120	ALKBH2	alkB, alkylation repair homolog 2 (E. coli)
ALKBH3	-0.009466	0.99346	1	463.741	466.793	426	460	495	489	446	478	chr2:18408987-18448285	-	4442	protein-coding	ssc:100624169	alkB, alkylation repair homolog 3 (E. coli)	7e-157	ALKBH3	alkB, alkylation repair homolog 3 (E. coli)
ALKBH4	-0.561288	0.677697	0.000127978	439.297	648.225	367	478	465	729	566	669	chr3:9795993-9806230	-	3902	protein-coding	ssc:100738333	alkB, alkylation repair homolog 4 (E. coli)	9e-155	ALKBH4	alkB, alkylation repair homolog 4 (E. coli)
ALKBH5	-0.153828	0.898862	0.809613	4725.04	5256.69	4212	4825	5041	4729	5464	5736	chr12:60507662-60530239	-	3346	protein-coding		Uncharacterized protein
ALKBH6	-0.144504	0.90469	0.94588	698.82	772.442	497	834	759	659	862	816	chr6:45384955-45390247	-	1104	protein-coding	ssc:100523906	alkB, alkylation repair homolog 6 (E. coli)	9e-120	ALKBH6	alkB, alkylation repair homolog 6 (E. coli)
ALKBH7	-0.31488	0.803918	0.516876	1215.29	1511.71	900	1422	1310	1498	1483	1598	chr2:72702077-72703924	-	777	protein-coding	ssc:100517144	alkB, alkylation repair homolog 7 (E. coli)	6e-113	ALKBH7	alkB, alkylation repair homolog 7 (E. coli)
ALKBH8	-0.0186797	0.987136	0.956971	565.986	573.362	608	462	611	637	482	621	chr9:36077004-36119936	-	2847	protein-coding	ssc:100626321	alkB, alkylation repair homolog 8 (E. coli)	0	ALKBH8	alkB, alkylation repair homolog 8 (E. coli)
ALMS1	-0.0452034	0.969153	0.980229	3832.61	3954.59	4012	3354	4015	4510	3229	4263	chr3:69253742-69417043	-	13166	protein-coding	ssc:100516187	Alstrom syndrome 1	0	ALMS1	Alstrom syndrome 1
ALOX12	0.00269907	1.00187	0.941764	145.176	144.905	115	154	165	112	174	152	chr12:52401861-52414913	+	2577	protein-coding	ssc:396971	arachidonate 12-lipoxygenase	0	ALOX15	arachidonate 15-lipoxygenase
ALOX12B	-1.54517	0.342655	1	6.35416	18.5631	7	3	9	16	22	18	chr12:53292530-53302850	-	2372	protein-coding	ssc:100526246	arachidonate 12-lipoxygenase, 12R type	0	ALOX12B	arachidonate 12-lipoxygenase, 12R type
ALOX15	-8.5194	0.00272523	3.13324e-10	9.65058	3544.85	5	13	11	4	6818	3836	chr12:52287174-52295873	+	3684	protein-coding	ssc:396971	arachidonate 12-lipoxygenase	0	ALOX15	arachidonate 15-lipoxygenase
ALOX5	-0.774476	0.584601	0.17487	40.6933	69.6157	39	40	42	93	49	69	chr14:90859209-90907084	-	2640	protein-coding	ssc:100156205	arachidonate 5-lipoxygenase	0	ALOX5	arachidonate 5-lipoxygenase
ALOX5AP	-0.173912	0.886436	0.917302	211.559	238.664	118	280	237	196	264	263	chr11:7371328-7438111	+	5389	protein-coding	ssc:397392	arachidonate 5-lipoxygenase-activating protein	3e-87	ALOX5AP	arachidonate 5-lipoxygenase-activating protein
ALOXE3	3.16937	8.99656	0.00054357	23.345	2.58599	32	11	26	4	0	4	chr12:53309845-53331780	-	3264	protein-coding	ssc:100511043	arachidonate lipoxygenase 3	0	ALOXE3	arachidonate lipoxygenase 3
ALPK1	0.112078	1.08078	0.947696	786.465	727.68	764	747	828	873	557	779	chr8:110241220-110368001	-	4518	protein-coding	ssc:100514116	alpha-kinase 1	0	ALPK1	alpha-kinase 1
ALPK2	-0.314559	0.804097	0.865303	103.089	128.207	109	90	107	143	108	138	chr1:162175241-162308074	+	10554	protein-coding	ssc:100152584	alpha-kinase 2	0	ALPK2	alpha-kinase 2
ALPK3	-1.20771	0.432957	0	77.2501	178.438	58	87	86	186	155	201	chr7:52667342-52718775	-	6433	protein-coding	ssc:100512845	alpha-kinase 3
ALPL	-0.17705	0.88451	0.959981	1858.13	2100.75	1958	1613	1946	2586	1534	2260	chr6:79589695-79649646	+	2610	protein-coding	ssc:100170147	alkaline phosphatase, liver/bone/kidney	0	ALPL	alkaline phosphatase, liver/bone/kidney
ALS2	0.0387386	1.02722	0.976483	2915.45	2838.2	2843	2745	3083	2510	3082	2997	chr15:105328717-105401152	-	10533	protein-coding	ssc:100626864	amyotrophic lateral sclerosis 2 (juvenile)	0	ALS2	amyotrophic lateral sclerosis 2 (juvenile)
ALS2CL	0.530043	1.44397	0.0649258	479.226	331.878	530	382	510	296	344	366	chr13:29596696-29618915	-	3440	protein-coding
ALX1	-1.12345	0.458995	0.605005	7.30797	15.9334	5	7	10	28	0	21	chr5:96761683-96785125	-	4143	protein-coding	ssc:100525700	ALX homeobox 1	0	ALX1	ALX homeobox 1
ALX4	2.66443	6.33977	0.00374488	12.9168	2.029	6	16	17	5	1	0	chr2:18070726-18085685	+	5121	protein-coding
ALYREF	-0.723687	0.605548	4.84778e-06	1056.05	1743.96	899	1193	1052	1485	1890	1908	chr12:1099239-1103058	+	1189	protein-coding
AMACR	0.747711	1.67913	3.62265e-11	3619.76	2155.73	3647	3287	3825	1803	2373	2353	chr16:20005741-20023339	-	1603	protein-coding	ssc:100512020	alpha-methylacyl-CoA racemase	0	AMACR	alpha-methylacyl-CoA racemase
AMBN	0.641294	1.55973	0.0346005	146.811	94.1228	133	152	152	64	124	96	chr8:67381137-67394394	+	1908	protein-coding	ssc:397102	ameloblastin (enamel matrix protein)	7e-155	AMBN	ameloblastin (enamel matrix protein)
AMBP	1.46822	2.76681	0.684322	2.81253	1.01014	7	0	1	3	0	0	chr1:254683885-254703220	-	3380	protein-coding	ssc:397593	alpha-1-microglobulin/bikunin precursor	8e-167	AMBP	alpha-1-microglobulin/bikunin precursor
AMBRA1	-0.200424	0.870295	0.191014	4277.19	4914.64	3639	4629	4480	4817	4840	5232	chr2:15935354-16119082	+	5391	protein-coding	ssc:100519700	autophagy/beclin-1 regulator 1	0	AMBRA1	autophagy/beclin-1 regulator 1
AMCF-II	-0.86328	0.549702	0.713219	97.4435	177.274	46	137	110	83	261	191	chr8:70008225-70010360	+	1489	protein-coding	ssc:396900	alveolar macrophage-derived chemotactic factor-II	4e-33	CXCL5	chemokine (C-X-C motif) ligand 5
AMD1	-0.243531	0.844676	0.178688	4126.9	4885.79	3773	4080	4440	5272	4217	5339	chr1:76839448-76863745	+	3675	protein-coding	ssc:100155925	adenosylmethionine decarboxylase 1	0	AMD1	adenosylmethionine decarboxylase 1
AMDHD1	0.856581	1.81074	4.15741e-09	265.787	146.779	220	287	286	169	114	163	chr5:87551887-87569271	-	2456	protein-coding	ssc:100151804	amidohydrolase domain containing 1	0	AMDHD1	amidohydrolase domain containing 1
AMDHD2	-0.244167	0.844303	0.938525	2143.79	2539.12	1423	2640	2356	2494	2508	2689	chr3:39523076-39532590	-	1742	protein-coding	ssc:100518775	amidohydrolase domain containing 2	0	AMDHD2	amidohydrolase domain containing 2
AMER1	-0.28954	0.818163	0.941896	1790.01	2187.85	1620	1815	1896	2815	1484	2348	chrX:50842049-50864105	-	11092	protein-coding	ssc:100512031	APC membrane recruitment protein 1	0	AMER1	APC membrane recruitment protein 1
AMER2	-1.38836	0.381998	0.214242	7.00043	18.342	2	13	6	14	26	15	chr11:3118314-3128420	-	10107	protein-coding
AMFR	0.939698	1.91813	8.58029e-11	51377	26785	52782	46146	53684	21261	31023	28761	chr6:29366812-29417800	+	6651	protein-coding	ssc:100516197	autocrine motility factor receptor, E3 ubiquitin protein ligase	6e-151	AMFR	autocrine motility factor receptor, E3 ubiquitin protein ligase
AMH	-0.970289	0.510404	0.879234	193.48	379.082	185	210	179	724	24	410	chr2:76415564-76418315	+	1899	protein-coding	ssc:397578	anti-Mullerian hormone	0	AMH	anti-Mullerian hormone
AMHR2	-1.78203	0.290774	0	275.184	946.408	248	289	282	803	1071	988	chr5:18642212-18648859	+	2855	protein-coding	ssc:100154297	anti-Mullerian hormone receptor, type II	0	AMHR2	anti-Mullerian hormone receptor, type II
AMIGO1	-0.383547	0.76655	0.40453	761.537	993.463	572	904	798	1090	862	1061	chr4:110620429-110631549	+	10767	protein-coding	ssc:100514767	adhesion molecule with Ig-like domain 1	0	AMIGO1	adhesion molecule with Ig-like domain 1
AMIGO2	0.106282	1.07645	0.989706	9230.33	8574.78	14296	3296	9551	8109	8550	9332	chr5:77642144-77645748	-	3260	protein-coding	ssc:100152349	adhesion molecule with Ig-like domain 2	0	AMIGO2	adhesion molecule with Ig-like domain 2
AMMECR1	0.310731	1.24034	2.21302e-08	911.653	735.003	832	898	986	771	657	802	chrX:90304918-90420207	-	5469	protein-coding	ssc:100520351	Alport syndrome, mental retardation, midface hypoplasia and elliptocytosis chromosomal region gene 1	5e-143	AMMECR1	Alport syndrome, mental retardation, midface hypoplasia and elliptocytosis chromosomal region gene 1
AMMECR1L	-0.0894138	0.939905	0.941322	4594.55	4888.31	3921	4832	4949	4756	4808	5249	chr15:59453070-59476526	+	6981	protein-coding	ssc:100625170	AMMECR1-like	5e-101	AMMECR1L	AMMECR1-like
AMN	-9.03968	0.00190014	1	0	5.25276	0	0	0	11	0	5	NW_018084979:1630488-1639321	+	1738	protein-coding	ssc:100157003	amnion associated transmembrane protein	6e-151	AMN	amnion associated transmembrane protein
AMN1	0.810884	1.75429	0.0154272	4454.2	2539.04	5043	3403	4766	2814	2064	2836	chr5:42518566-42567946	+	2996	protein-coding
AMOT	0.594464	1.50991	9.32131e-05	9461.48	6266.25	10120	8256	9694	5773	6508	6696	chrX:92581995-92647872	-	13499	protein-coding	ssc:100158213	angiomotin	0	AMOT	angiomotin
AMOTL1	-0.276852	0.82539	0.0673267	2645.98	3205.74	2277	2790	2821	2914	3354	3441	chr9:26811872-26978107	+	7873	protein-coding	ssc:100513610	angiomotin like 1	0	AMOTL1	angiomotin like 1
AMOTL2	-0.634368	0.644223	0.803083	5638.91	8753.05	4218	6656	5969	6188	10874	9404	chr13:75490936-75507360	-	4291	protein-coding	ssc:100523696	angiomotin like 2	0	AMOTL2	angiomotin like 2
AMPD1	0.935943	1.91314	0.701558	10.345	5.40255	6	14	11	2	11	3	chr4:105868834-105892171	+	2496	protein-coding	ssc:100101472	adenosine monophosphate deaminase 1	0	AMPD1	adenosine monophosphate deaminase 1
AMPD2	-0.462199	0.725879	0.0940964	1519.81	2093.76	1186	1754	1596	1865	2291	2177	chr4:110493490-110505123	-	4208	protein-coding		Adenosine monophosphate deaminase 2 tv2
AMPD3	1.04018	2.05648	2.45584e-06	3148.32	1530.92	2527	3581	3283	1084	1874	1674	chr2:49026695-49084982	-	8456	protein-coding	ssc:100620914	adenosine monophosphate deaminase 3	0	AMPD3	adenosine monophosphate deaminase 3
AMPH	-0.441884	0.736173	2.32561e-05	235.178	319.464	239	210	250	341	292	335	chr9:108800718-108971575	-	2294	protein-coding	ssc:100626324	amphiphysin	0	AMPH	amphiphysin
AMT	-1.09999	0.466521	1.529e-07	97.8704	209.799	75	117	100	211	199	226	chr13:31995600-32002514	-	2243	protein-coding	ssc:396679	glycine cleavage system T-protein	0	AMT	aminomethyltransferase
AMY2	-0.633648	0.644545	0.00424027	86.9396	134.891	68	107	84	143	113	154	chr4:115172036-115209749	-	1996	protein-coding	ssc:397397	amylase, alpha 2B (pancreatic)	0	AMY2A	amylase, alpha 2A (pancreatic)
AMZ1	-0.467335	0.723299	0.76574	9.9855	13.8093	6	12	12	27	2	13	chr3:1964095-1993168	+	1497	protein-coding	ssc:100337670	archaelysin family metallopeptidase 1	0	AMZ1	archaelysin family metallopeptidase 1
AMZ2	0.0283977	1.01988	0.984836	2281.56	2237.08	2018	2356	2424	2232	2089	2466	chr12:11885682-11895481	-	1558	protein-coding	ssc:100626953	archaelysin family metallopeptidase 2	0	AMZ2	archaelysin family metallopeptidase 2
ANAPC1	-0.184484	0.879964	0.14046	4442.93	5049	4056	4540	4629	4782	5255	5241	chr3:44483961-44605035	+	12280	protein-coding	ssc:100519830	anaphase promoting complex subunit 1	0	ANAPC1	anaphase promoting complex subunit 1
ANAPC10	0.611605	1.52796	0.420421	380.546	249.052	441	283	404	316	178	262	chr8:83353217-83497570	+	6771	protein-coding	ssc:100415930	anaphase promoting complex subunit 10 protein	7e-109	ANAPC10	anaphase promoting complex subunit 10
ANAPC11	0.0807019	1.05753	0.855079	2532.32	2394.56	2276	2579	2688	2339	2350	2567	chr12:1095091-1099233	-	573	protein-coding		Uncharacterized protein
ANAPC13	0.0570478	1.04033	0.965639	1252.5	1203.94	1214	1166	1347	1100	1284	1259	chr13:75599797-75605667	-	746	protein-coding	ssc:100415776	anaphase promoting complex subunit 13	1e-37	ANAPC13	anaphase promoting complex subunit 13
ANAPC15	-0.0266429	0.981702	0.967298	977.859	996.086	780	1075	1065	1053	894	1074	chr9:6685934-6689913	-	1675	protein-coding	ssc:100520682	anaphase promoting complex subunit 15	5e-63	ANAPC15	anaphase promoting complex subunit 15
ANAPC16	0.154236	1.11283	0.00595778	4294.13	3858.74	4048	4281	4444	4040	3563	4092	chr14:75082673-75093078	+	1290	protein-coding	ssc:100155019	anaphase promoting complex subunit 16	6e-58	ANAPC16	anaphase promoting complex subunit 16
ANAPC2	-0.46691	0.723512	2.57974e-08	1824.53	2521.78	1562	1985	1889	2394	2601	2638	NW_018084833:712512-725770	+	2927	protein-coding	ssc:100621019	anaphase promoting complex subunit 2	7e-156	ANAPC2	anaphase promoting complex subunit 2
ANAPC4	0.210007	1.15669	0.0162448	1276	1103.14	1271	1181	1341	1095	1102	1142	chr8:19301253-19341463	+	4080	protein-coding	ssc:100518619	anaphase promoting complex subunit 4	0	ANAPC4	anaphase promoting complex subunit 4
ANAPC5	-0.267933	0.830508	0.998799	1413.69	1702.2	1339	1442	1421	1675	1644	1841	chr14:31259695-31306434	+	3306	protein-coding	ssc:100152087	anaphase promoting complex subunit 5	0	ANAPC5	anaphase promoting complex subunit 5
ANAPC7	0.0612619	1.04338	0.975936	3341.16	3202.26	3483	2946	3493	3455	2839	3416	chr14:31744729-31789750	-	6059	protein-coding	ssc:100155743	anaphase promoting complex subunit 7	0	ANAPC7	anaphase promoting complex subunit 7
ANG	0.707165	1.63259	0.271555	1330.57	815.002	1535	1032	1375	1050	570	854	chr7:78249479-78262846	-	871	protein-coding	ssc:733639	angiogenin	2e-48	ANG	angiogenin, ribonuclease, RNase A family, 5
ANGEL1	-0.455167	0.729426	2.1967e-05	1311.04	1797.36	1153	1385	1367	1959	1570	1922	chr7:99929401-99959441	-	7841	protein-coding
ANGEL2	-0.0557877	0.962069	0.966965	1470.54	1528.52	1518	1295	1556	1704	1295	1638	chr9:130453912-130476383	+	8083	protein-coding	ssc:100523200	angel homolog 2 (Drosophila)	0	ANGEL2	angel homolog 2 (Drosophila)
ANGPT1	0.503174	1.41733	0.596868	747.728	527.559	801	655	762	705	345	552	chr4:29925203-30233434	+	5153	protein-coding	ssc:397009	angiopoietin 1	0	ANGPT1	angiopoietin 1
ANGPT2	-1.03655	0.487493	0.00297791	496.449	1018.38	445	519	514	750	1253	1075	chr15:37544177-37600925	-	9537	protein-coding	ssc:396730	angiopoietin 2	0	ANGPT2	angiopoietin 2
ANGPT4	-1.67434	0.313309	0	1466.06	4679.3	1071	1764	1545	4467	4742	4962	chr17:34345926-34394977	+	6573	protein-coding	ssc:100515978	angiopoietin 4	0	ANGPT4	angiopoietin 4
ANGPTL1	0.184006	1.13603	0.926119	27.1793	23.9236	36	20	24	31	22	19	chr9:120656313-120684313	-	7177	protein-coding	ssc:100126165	angiopoietin-like 1	0	ANGPTL1	angiopoietin-like 1
ANGPTL2	-0.0183377	0.98737	0.987875	8724.46	8836.06	7045	9696	9293	7899	9477	9370	chr1:267639636-267672918	-	3654	protein-coding	ssc:100126164	angiopoietin-like 2	0	ANGPTL2	angiopoietin-like 2
ANGPTL4	-0.344648	0.7875	0.965207	48677.1	61812.2	33898	60288	51337	56595	64887	65664	chr2:70905767-70912892	-	1818	protein-coding	ssc:397628	angiopoietin-like 4	0	ANGPTL4	angiopoietin-like 4
ANGPTL5	-4.0736	0.0593914	0.144158	0.337761	5.84541	0	1	0	10	0	8	chr9:32610041-32627337	-	1747	protein-coding	ssc:100519911	angiopoietin-like 5	0	ANGPTL5	angiopoietin-like 5
ANGPTL6	-0.854525	0.553047	9.73681e-05	93.4977	169.067	95	82	101	203	140	169	chr2:68947067-68958820	-	1956	protein-coding	ssc:100126233	angiopoietin-like 6	0	ANGPTL6	angiopoietin-like 6
ANGPTL7	-1.56585	0.337779	1	17.4662	51.7287	19	12	21	46	52	59	chr6:71350872-71356299	+	1186	protein-coding	ssc:100217376	angiopoietin-like 7	0	ANGPTL7	angiopoietin-like 7
ANK1	-0.530666	0.692235	1	19.2664	27.8367	18	24	15	29	29	26	chr17:10752258-10985129	-	6253	protein-coding	ssc:100155697	ankyrin 1, erythrocytic
ANK2	0.0617585	1.04374	0.948457	3040.51	2913.1	2907	2956	3181	2755	2921	3152	chr8:109306793-109661970	-	15916	protein-coding	ssc:100512728	ankyrin 2, neuronal	0	ANK2	ankyrin 2, neuronal
ANK3	-0.599523	0.659972	0.694712	1423.16	2156.41	1534	1179	1512	2793	1479	2276	chr14:63416154-63809220	-	18458	protein-coding	ssc:100154687	ankyrin 3, node of Ranvier (ankyrin G)	0	ANK3	ankyrin 3, node of Ranvier (ankyrin G)
ANKDD1A	-0.491308	0.71138	1	68.7131	96.5954	67	70	67	92	94	107	chr1:107095472-107185484	-	4526	protein-coding	ssc:100515000	ankyrin repeat and death domain containing 1A	0	ANKDD1A	ankyrin repeat and death domain containing 1A
ANKDD1B	0.0602372	1.04264	0.947075	455.078	436.468	549	326	472	453	422	446	chr2:84621096-84689819	+	3237	protein-coding	ssc:100518825	ankyrin repeat and death domain containing 1B	0	xp_001128459
ANKFY1	-0.344794	0.787421	7.2024e-05	7073.32	8982.9	6081	7432	7576	8413	9280	9505	chr12:50167959-50251861	-	7717	protein-coding	ssc:100522641	ankyrin repeat and FYVE domain containing 1	0	ANKFY1	ankyrin repeat and FYVE domain containing 1
ANKH	-0.187071	0.878387	0.907312	960.914	1093.95	779	1097	989	962	1188	1161	chr16:4095582-4271073	-	13391	protein-coding	ssc:100624458	ANKH inorganic pyrophosphate transport regulator	0	ANKH	ANKH inorganic pyrophosphate transport regulator
ANKHD1	0.515173	1.42917	1.51161e-08	18513.5	12954.1	17664	18089	19314	11099	14213	13904	chr2:142166314-142298097	+	8149	protein-coding	ssc:100512270	ankyrin repeat and KH domain containing 1	0	ANKHD1	ankyrin repeat and KH domain containing 1
ANKIB1	0.114091	1.08229	0.969247	4583.94	4235.39	4934	3905	4763	4072	4224	4536	chr9:72184805-72328765	+	6333	protein-coding	ssc:100517844	ankyrin repeat and IBR domain containing 1	0	ANKIB1	ankyrin repeat and IBR domain containing 1
ANKLE1	-2.01404	0.247579	1.27009e-10	17.4023	70.3202	22	18	11	82	51	81	chr2:60391110-60397559	-	4105	protein-coding	ssc:100620785	ankyrin repeat and LEM domain containing 1	8e-174	ANKLE1	ankyrin repeat and LEM domain containing 1
ANKLE2	0.193745	1.14373	7.48179e-13	6058.05	5296.76	5743	5904	6378	5170	5125	5764	chr14:22745635-22771728	+	4632	protein-coding	ssc:100624394	ankyrin repeat and LEM domain containing 2	1e-161	ANKLE2	ankyrin repeat and LEM domain containing 2
ANKMY1	-1.72805	0.30186	1	15.6219	51.7753	16	20	10	57	45	55	chr15:139485294-139531861	-	3545	protein-coding	ssc:100526143	ankyrin repeat and MYND domain containing 1	0	ANKMY1	ankyrin repeat and MYND domain containing 1
ANKMY2	0.331496	1.25832	0.441281	3264.1	2594.02	3427	2922	3338	2919	2180	2770	chr9:85850646-85887450	-	2488	protein-coding	ssc:100627896	ankyrin repeat and MYND domain containing 2	0	ANKMY2	ankyrin repeat and MYND domain containing 2
ANKRA2	0.211992	1.15829	0.79093	566.411	489.006	562	553	567	570	417	494	chr2:82702176-82715340	-	2034	protein-coding	ssc:100515129	ankyrin repeat, family A (RFXANK-like), 2	0	ANKRA2	ankyrin repeat, family A (RFXANK-like), 2
ANKRD1	-3.92321	0.0659169	2.49499e-11	1.98313	30.227	0	4	2	24	39	28	chr14:102603777-102612857	-	1887	protein-coding	ssc:396959	cardiac ankyrin repeat protein	7e-172	ANKRD1	ankyrin repeat domain 1 (cardiac muscle)
ANKRD10	-0.362171	0.777993	0.115311	1925.3	2474.71	1858	1866	2001	2751	2019	2747	chr11:77323355-77356049	-	3355	protein-coding	ssc:100154231	ankyrin repeat domain 10	0	ANKRD10	ankyrin repeat domain 10
ANKRD11	-0.345178	0.787211	0.279294	4226.88	5369.44	3390	4728	4496	5779	4653	5863	chr6:455856-612878	+	9025	protein-coding	ssc:100627188	ankyrin repeat domain 11	0	ANKRD11	ankyrin repeat domain 11
ANKRD12	0.137078	1.09968	0.974775	3108.96	2827.16	3646	2369	3191	3214	2284	3086	chr6:98697207-98814727	-	9098	protein-coding	ssc:100519490	ankyrin repeat domain 12	0	ANKRD12	ankyrin repeat domain 12
ANKRD13A	0.180328	1.13314	0.0325586	4865.2	4293.55	4312	5067	5113	4047	4284	4684	chr14:40954345-40995882	-	3900	protein-coding	ssc:100522465	ankyrin repeat domain 13A	0	ANKRD13A	ankyrin repeat domain 13A
ANKRD13B	-0.427617	0.743489	0.478978	495.254	666.125	321	623	539	644	637	740	chr12:45787661-45806003	+	3214	protein-coding	ssc:100520696	ankyrin repeat domain 13B	0	ANKRD13B	ankyrin repeat domain 13B
ANKRD13C	0.475714	1.39061	1.29558e-06	2216.58	1593.96	2180	2059	2353	1768	1353	1715	chr6:142516190-142615899	+	4295	protein-coding	ssc:100515670	ankyrin repeat domain 13C	0	ANKRD13C	ankyrin repeat domain 13C
ANKRD13D	-0.349054	0.785099	0.603851	397.655	506.505	354	433	396	591	388	560	chr2:5194010-5207057	-	2232	protein-coding
ANKRD16	-0.403167	0.756196	0.697604	134.466	177.823	133	122	145	221	120	200	chr10:65109043-65149416	+	5611	protein-coding	ssc:100622390	ankyrin repeat domain 16	1e-165	ANKRD16	ankyrin repeat domain 16
ANKRD17	0.30423	1.23476	1.2465e-09	14362.4	11631.7	14255	13434	15001	11420	11262	12577	chr8:69360641-69531418	-	11169	protein-coding	ssc:100520501	ankyrin repeat domain 17	0	ANKRD17	ankyrin repeat domain 17
ANKRD22	1.99795	3.99432	0	752.895	188.484	658	811	773	128	246	195	chr14:100747955-100772412	-	2276	protein-coding	ssc:100152630	ankyrin repeat domain 22	6e-104	ANKRD22	ankyrin repeat domain 22
ANKRD23	-0.359023	0.779692	0.833214	101.361	130.004	59	133	112	157	87	152	chr3:56776824-56781223	+	1013	protein-coding	ssc:100525457	ankyrin repeat domain 23	7e-134	ANKRD23	ankyrin repeat domain 23
ANKRD24	-0.214829	0.861648	0.882035	150.968	175.21	180	110	157	183	171	176	chr2:74540868-74568402	-	8726	protein-coding	ssc:100525327	ankyrin repeat domain 24	0	ANKRD24	ankyrin repeat domain 24
ANKRD27	-0.17604	0.885129	0.631469	2098.48	2370.82	1763	2305	2187	2378	2263	2545	chr6:42501167-42559926	-	4588	protein-coding	ssc:100524146	ankyrin repeat domain 27 (VPS9 domain)	0	ANKRD27	ankyrin repeat domain 27 (VPS9 domain)
ANKRD28	0.0829153	1.05916	0.955101	2935.09	2771.15	2959	2734	3026	2590	2844	2959	chr13:2922855-3135743	-	12866	protein-coding	ssc:100152333	ankyrin repeat domain 28	0	ANKRD28	ankyrin repeat domain 28
ANKRD29	-0.100742	0.932553	0.948977	1075.54	1153.33	1186	943	1057	1207	1087	1199	chr6:108461111-108517594	-	2355	protein-coding	ssc:100739254	ankyrin repeat domain 29	4e-163	ANKRD29	ankyrin repeat domain 29
ANKRD31	1.50118	2.83074	0.179284	92.2508	32.5824	134	39	99	34	28	37	chr2:84148363-84320823	-	7047	protein-coding	ssc:100627989	ankyrin repeat domain 31	0	ANKRD31	ankyrin repeat domain 31
ANKRD33B	-0.570977	0.673161	2.04281e-14	542.874	806.46	526	497	593	855	721	870	chr16:149486-233815	+	7511	protein-coding
ANKRD34A	-1.40615	0.377318	0.579108	2.13984	5.6877	6	0	0	13	2	2	chr4:99377555-99382322	+	4284	protein-coding	ssc:102165219	ankyrin repeat domain 34A	0	ANKRD34A	ankyrin repeat domain 34A
ANKRD34B	-0.0744827	0.949683	1	10.6988	11.2662	8	12	12	14	10	10	chr2:89155330-89171320	-	3858	protein-coding	ssc:100513200	ankyrin repeat domain 34B	0	ANKRD34B	ankyrin repeat domain 34B
ANKRD35	-0.456038	0.728986	1	74.5671	102.293	70	72	80	97	111	101	chr4:99441264-99460877	+	4836	protein-coding	ssc:100511691	ankyrin repeat domain 35	0	ANKRD35	ankyrin repeat domain 35
ANKRD37	0.339135	1.265	0.844834	62.2558	49.2121	47	72	67	90	9	51	chr15:46445789-46450046	+	2215	protein-coding		Uncharacterized protein
ANKRD39	-0.37037	0.773584	0.000887185	1923.57	2486.57	1655	2093	1982	2280	2586	2665	chr3:56762366-56774253	+	894	protein-coding	ssc:100525640	ankyrin repeat domain 39	2e-91	ANKRD39	ankyrin repeat domain 39
ANKRD40	0.0360779	1.02532	0.97862	4092.49	3991.42	3830	4048	4301	3703	4159	4222	chr12:26978213-26995760	-	3660	protein-coding	ssc:100512492	ankyrin repeat domain 40	0	ANKRD40	ankyrin repeat domain 40
ANKRD42	0.0943444	1.06758	0.960513	1062.98	995.688	1226	799	1126	1131	850	1037	chr9:17334050-17416704	+	13946	protein-coding	ssc:100516028	ankyrin repeat domain 42	0	ANKRD42	ankyrin repeat domain 42
ANKRD44	0.569909	1.48443	0.0164598	2185.97	1472.59	2341	1862	2285	1700	1189	1580	chr15:100868469-101211172	-	11444	protein-coding	ssc:100620944	ankyrin repeat domain 44	0	ANKRD44	ankyrin repeat domain 44
ANKRD46	-0.0357851	0.975501	0.967658	1295.76	1328.3	1334	1158	1357	1617	1045	1365	chr4:36400610-36445590	+	3944	protein-coding	ssc:100152758	ankyrin repeat domain 46	2e-133	ANKRD46	ankyrin repeat domain 46
ANKRD49	0.140097	1.10198	0.906767	904.602	820.887	929	814	944	897	729	862	chr9:26634616-26642520	+	1986	protein-coding	ssc:100516989	ankyrin repeat domain 49	1e-132	ANKRD49	ankyrin repeat domain 49
ANKRD50	0.431053	1.34822	0.00540454	9403.85	6975.02	9819	8333	9769	7507	6171	7475	chr8:99782797-99828655	+	9540	protein-coding
ANKRD52	-0.235946	0.849128	0.664581	5728.09	6745.85	4819	6190	6071	6078	7070	7286	chr5:21638034-21657091	-	8278	protein-coding	ssc:100153105	ankyrin repeat domain 52
ANKRD53	-10.1417	0.000885218	1	0	11.2867	0	0	0	28	0	6	chr3:71549611-71557062	-	2709	protein-coding	ssc:100739578	ankyrin repeat domain 53	6e-130	ANKRD53	ankyrin repeat domain 53
ANKRD54	-0.463498	0.725226	0.000239779	656.892	905.779	533	757	668	934	823	991	chr5:10003858-10017740	+	2080	protein-coding	ssc:100525518	ankyrin repeat domain 54	9e-152	ANKRD54	ankyrin repeat domain 54
ANKRD55	0.533174	1.44711	0.677951	49.2279	34.015	53	43	50	20	44	39	chr16:35231670-35662787	-	4203	protein-coding	ssc:100520647	ankyrin repeat domain 55	0	ANKRD55	ankyrin repeat domain 55
ANKRD6	0.371759	1.29393	0	3270.29	2527.41	3055	3204	3476	2615	2340	2707	chr1:57437947-57648262	+	7541	protein-coding	ssc:102167335	ankyrin repeat domain 6	0	ANKRD6	ankyrin repeat domain 6
ANKRD60	-0.592284	0.663292	1	6.72215	10.1396	4	11	5	8	9	14	chr17:58425165-58434669	-	896	protein-coding
ANKRD63	0.51168	1.42571	0.064434	149.377	104.771	165	123	155	97	111	109	chr1:131032619-131040348	+	7730	protein-coding	ssc:100627919	ankyrin repeat domain 63	1e-69	ANKRD63	ankyrin repeat domain 63
ANKRD65	-0.333178	0.793786	0.889054	61.3207	77.2535	39	73	72	71	80	83	chr6:63678757-63686409	-	6485	protein-coding	ssc:100526225	ankyrin repeat domain 65	1e-120	ANKRD65	ankyrin repeat domain 65
ANKRD66	2.37134	5.17422	0.417085	5.26841	1.01014	13	0	2	3	0	0	chr7:41542801-41558939	+	1870	protein-coding	ssc:100155360	ankyrin repeat domain 66	2e-89	ANKRD66	ankyrin repeat domain 66
ANKRD9	-0.374029	0.771625	0.692569	937.372	1214.81	704	1070	1028	1010	1370	1296	NW_018084979:1257830-1264230	-	4866	protein-coding	ssc:100739812	ankyrin repeat domain 9	4e-149	ANKRD9	ankyrin repeat domain 9
ANKS1A	-0.478256	0.717845	2.46644e-05	2496.91	3478.34	2298	2537	2596	3856	3016	3674	chr7:30812925-30995369	+	9287	protein-coding	ssc:100156655	ankyrin repeat and sterile alpha motif domain containing 1A
ANKS1B	0.135252	1.09828	0.923688	48.985	44.6005	28	64	55	41	47	47	chr5:84080505-85148742	+	5927	protein-coding	ssc:100621174	ankyrin repeat and sterile alpha motif domain containing 1B	3e-165	ANKS1B	ankyrin repeat and sterile alpha motif domain containing 1B
ANKS3	-0.493503	0.710298	0.00288259	491.618	692.133	380	549	540	758	620	719	chr3:37664182-37689502	+	2625	protein-coding	ssc:100511250	ankyrin repeat and sterile alpha motif domain containing 3	0	ANKS3	ankyrin repeat and sterile alpha motif domain containing 3
ANKS6	-0.205979	0.86695	0.126771	2019.65	2329.6	1873	1991	2149	2488	2049	2531	chr1:240522835-240584354	-	7458	protein-coding	ssc:100152629	ankyrin repeat and sterile alpha motif domain containing 6	0	ANKS6	ankyrin repeat and sterile alpha motif domain containing 6
ANKUB1	1.7557	3.37691	0.00344514	182.83	54.1342	112	249	186	16	90	57	chr13:89977788-90013815	-	2213	protein-coding	ssc:100523093	ankyrin repeat and ubiquitin domain containing 1	0	ANKUB1	ankyrin repeat and ubiquitin domain containing 1
ANKZF1	-0.361379	0.77842	0.215415	499.542	641.741	412	563	514	708	539	701	chr15:121265693-121273813	+	2540	protein-coding	ssc:100152759	ankyrin repeat and zinc finger domain containing 1	0	ANKZF1	ankyrin repeat and zinc finger domain containing 1
ANLN	-0.19624	0.872822	0.828326	3068.79	3515.93	2856	3029	3250	3046	3822	3777	chr18:37647952-37710939	-	7243	protein-coding	ssc:100523340	anillin, actin binding protein	0	ANLN	anillin, actin binding protein
ANO1	0.665728	1.58637	0.00770802	962.138	606.5	925	895	1044	408	759	668	chr2:3202269-3373409	-	4820	protein-coding	ssc:100738137	anoctamin 1, calcium activated chloride channel	0	ANO1	anoctamin 1, calcium activated chloride channel
ANO10	0.629523	1.54705	0	6247.38	4038.24	6242	5787	6539	3773	4090	4374	chr13:26734098-27006163	-	2754	protein-coding	ssc:100511155	anoctamin 10	0	ANO10	anoctamin 10
ANO2	1.44897	2.73012	0.000723505	74.9228	27.4367	79	57	87	12	48	22	chr5:64660047-65002453	+	4062	protein-coding	ssc:100521792	anoctamin 2	1e-129	np_065106
ANO3	0.783341	1.72111	0.0626353	8294.88	4819.48	9670	6197	8711	4663	4807	5129	chr2:33618740-34048973	-	6302	protein-coding	ssc:100519534	anoctamin 3	0	ANO3	anoctamin 3
ANO4	-1.65158	0.318292	0.803171	1041.53	3272.27	1052	937	1107	5595	762	3632	chr5:83052070-83489523	-	5765	protein-coding	ssc:100525519	anoctamin 4	0	ANO4	anoctamin 4
ANO5	-0.400132	0.757789	0.438466	170.179	224.576	187	152	165	261	176	245	chr2:37171402-37256204	-	5995	protein-coding	ssc:100520542	anoctamin 5	0	ANO5	anoctamin 5
ANO6	1.00326	2.00453	0	30205.8	15068.8	27913	30404	31583	12061	17278	16267	chr5:76112428-76337073	+	7141	protein-coding	ssc:100155593	anoctamin 6	0	ANO6	anoctamin 6
ANO7	0.569475	1.48398	0.478004	69.6608	46.9385	45	82	82	53	34	56	chr15:139951191-139956575	+	3329	protein-coding
ANO8	-0.118497	0.921147	0.976902	4233.44	4595.84	3707	4394	4516	3648	5331	4926	chr2:60357194-60367248	+	4428	protein-coding
ANO9	0.489919	1.40437	1	18.0256	12.8325	14	18	22	12	12	15	chr2:232761-250966	-	2334	protein-coding	ssc:100627366	anoctamin 9	0	ANO9	anoctamin 9
ANOS1	-0.608118	0.656052	0.0469637	120.355	183.458	111	110	138	151	218	185	chrX:5163638-5363835	-	4933	protein-coding
ANP32A	-0.0309595	0.978769	0.978929	3434.15	3508.64	3380	3229	3601	3717	3154	3769	chr1:166664251-166703814	-	4655	protein-coding	ssc:100155298	acidic (leucine-rich) nuclear phosphoprotein 32 family, member A	6e-82	ANP32A	acidic (leucine-rich) nuclear phosphoprotein 32 family, member A
ANP32B	-0.169059	0.889423	0.94817	2345.6	2637.22	2391	2134	2443	3056	2098	2852	chr1:239842062-239868404	+	1676	protein-coding	ssc:100152263	acidic (leucine-rich) nuclear phosphoprotein 32 family, member B	6e-67	ANP32B	acidic (leucine-rich) nuclear phosphoprotein 32 family, member B
ANP32E	0.348167	1.27294	0.95058	3310.06	2600.32	3933	2419	3450	3226	1873	2799	chr4:98849114-98869095	+	3415	protein-coding	ssc:100153768	acidic leucine-rich nuclear phosphoprotein 32 family member E-like	4e-54	ANP32E	acidic (leucine-rich) nuclear phosphoprotein 32 family, member E
ANPEP	-2.06905	0.238316	0	494.713	2075.9	416	566	491	1845	2231	2208	chr7:55351081-55373856	-	3808	protein-coding	ssc:397520	alanyl (membrane) aminopeptidase	0	ANPEP	alanyl (membrane) aminopeptidase
ANTXR1	-0.125322	0.916799	0.800422	16985.1	18526.6	16874	15724	17897	19069	17102	20008	chr3:73157744-73398379	-	5712	protein-coding	ssc:100513853	anthrax toxin receptor 1	0	ANTXR1	anthrax toxin receptor 1
ANTXR2	-0.62294	0.649346	0.116799	5497.7	8466.52	4490	6092	5818	9983	6496	9236	chr8:137728849-137878336	+	3753	protein-coding	ssc:100514416	anthrax toxin receptor 2	0	ANTXR2	anthrax toxin receptor 2
ANTXRL	-0.573497	0.671986	0.736275	8.84781	13.1715	15	1	10	25	3	12	chr14:88342134-88380019	-	2327	protein-coding	ssc:100518337	anthrax toxin receptor-like	1e-74	ANTXR1	anthrax toxin receptor 1
ANXA1	1.98299	3.95312	0.00414623	30084.7	7610.37	39177	18588	31117	4540	10280	8169	chr1:226414200-226431963	+	1516	protein-coding	ssc:396942	annexin A1	0	ANXA1	annexin A1
ANXA11	-0.353092	0.782904	6.88338e-15	4085.29	5218.12	3667	4312	4180	5165	5165	5471	chr14:81835205-81879565	+	2629	protein-coding	ssc:100156481	annexin A11	0	ANXA11	annexin A11
ANXA13	-0.267985	0.830479	0.854132	13.3926	16.1284	22	8	9	22	10	17	chr4:15707576-15765934	+	2462	protein-coding	ssc:100155380	annexin A13	2e-147	ANXA13	annexin A13
ANXA2	-0.261856	0.834014	0.991479	42143	50530.3	36388	45554	43599	35649	63404	53666	chr1:111588721-111635064	+	1577	protein-coding	ssc:406192	annexin A2	0	ANXA2	annexin A2
ANXA3	-1.02764	0.49051	0.019724	30.0974	61.3697	33	29	27	81	44	61	chr8:73970314-73993039	+	2749	protein-coding
ANXA4	0.247056	1.18678	0.474275	1153.43	971.894	974	1273	1190	894	1022	1026	chr3:72623311-72654591	-	955	protein-coding	ssc:100312960	annexin A4	0	ANXA4	annexin A4
ANXA5	-0.308684	0.807378	0.0456551	16372.2	20278.2	16137	15859	16645	18371	21657	21342	chr8:102387833-102420868	+	1861	protein-coding	ssc:100521982	annexin A5	0	ANXA5	annexin A5
ANXA6	-0.215738	0.861106	0.980577	18568.3	21563.4	15792	20052	19502	17329	24933	22970	chr16:71857229-71913723	+	2545	protein-coding	ssc:100515934	annexin A6	2e-68	ANXA6	annexin A6
ANXA7	0.385825	1.30661	0.000957286	6964.77	5330.42	7187	6202	7299	5508	4893	5764	chr14:76205238-76234646	-	1963	protein-coding	ssc:100156638	annexin A7	0	ANXA7	annexin A7
ANXA8	-3.72353	0.0757015	0	46.4014	613.074	62	27	48	696	526	636	chr14:88319209-88340716	-	1941	protein-coding	ssc:100155930	annexin A8	0	ANXA8	annexin A8
ANXA9	0.00129734	1.0009	1	49.0362	48.9921	44	51	51	47	44	58	chr4:98224436-98243957	-	6616	protein-coding	ssc:100152685	annexin A9	2e-164	ANXA9	annexin A9
AOAH	-0.432507	0.740973	0.411467	90.6878	122.394	76	90	105	102	141	127	chr18:37416875-37599934	+	6287	protein-coding	ssc:100522290	acyloxyacyl hydrolase (neutrophil)	0	AOAH	acyloxyacyl hydrolase (neutrophil)
AOC1	-9.50245	0.00137873	1	0	7.24306	0	0	0	0	12	10	chr18:6309583-6321016	-	3391	protein-coding	ssc:100517436	amine oxidase, copper containing 1	0	AOC1	amine oxidase, copper containing 1
AOC2	-0.527405	0.693801	0.508191	54.0214	77.8674	42	66	53	88	67	81	chr12:20021987-20027967	-	3429	protein-coding	ssc:100520513	amine oxidase, copper containing 2 (retina-specific)	0	AOC2	amine oxidase, copper containing 2 (retina-specific)
AOX1	1.79182	3.46251	0	17038.7	4920.9	15384	17468	17884	3778	5809	5301	chr15:104157748-104234533	+	4017	protein-coding	ssc:100525616	aldehyde oxidase 1	0	AOX1	aldehyde oxidase 1
AOX2	0.0329581	1.02311	0.8709	32.5632	31.8275	21	34	43	14	48	34	chr15:104396502-104499789	+	5157	protein-coding
AOX4	-3.6549	0.0793897	0.12825	0.672684	8.58915	1	0	1	0	15	11	chr15:104329873-104393436	+	4822	protein-coding
AP1AR	0.742756	1.67337	5.91206e-05	1269.63	758.725	1369	1083	1315	850	611	844	chr8:110386145-110420548	-	3534	protein-coding	ssc:100513805	adaptor-related protein complex 1 associated regulatory protein	2e-165	AP1AR	adaptor-related protein complex 1 associated regulatory protein
AP1B1	-0.0581107	0.960521	0.983119	5369.34	5590.03	4390	6015	5607	4824	6105	5994	chr14:46469462-46520175	-	4203	protein-coding	ssc:100157709	adaptor-related protein complex 1, beta 1 subunit	0	AP1B1	adaptor-related protein complex 1, beta 1 subunit
AP1G1	0.401637	1.32101	0.00017406	16989.7	12861.2	16801	15867	17841	11303	13808	13834	chr6:14719949-14809821	-	6942	protein-coding	ssc:100514713	adaptor-related protein complex 1, gamma 1 subunit	0	AP1G1	adaptor-related protein complex 1, gamma 1 subunit
AP1G2	-0.605097	0.657427	0	617.088	938.647	615	590	628	946	893	1006	chr7:75533131-75549490	+	2705	protein-coding	ssc:100157682	adaptor-related protein complex 1, gamma 2 subunit	0	AP1G2	adaptor-related protein complex 1, gamma 2 subunit
AP1M1	-0.466937	0.723499	0.137358	4017.08	5552.3	3286	4532	4159	4749	6146	5908	chr2:61356369-61386133	-	3181	protein-coding	ssc:100511918	adaptor-related protein complex 1, mu 1 subunit	0	AP1M1	adaptor-related protein complex 1, mu 1 subunit
AP1M2	0.200403	1.14902	0.877834	49.6634	43.2211	27	68	54	42	51	37	chr2:69341289-69353906	-	1878	protein-coding	ssc:102168166	AP-1 complex subunit mu-2-like	1e-162	AP1M2	adaptor-related protein complex 1, mu 2 subunit
AP1S1	0.0517726	1.03654	0.976336	2738.2	2641.68	2211	3056	2903	2156	3042	2792	chr3:8880993-8887806	+	1552	protein-coding	ssc:100624239	adaptor-related protein complex 1, sigma 1 subunit	2e-88	AP1S1	adaptor-related protein complex 1, sigma 1 subunit
AP1S2	1.27961	2.42774	1.03022e-10	4246.15	1749.01	4676	3459	4462	1927	1524	1852	chrX:12367785-12397672	-	3509	protein-coding	ssc:100517795	adaptor-related protein complex 1, sigma 2 subunit	1e-87	AP1S2	adaptor-related protein complex 1, sigma 2 subunit
AP1S3	2.76021	6.77493	6.59892e-07	1611.6	237.868	2062	981	1724	160	321	236	chr15:125561513-125637215	-	2857	protein-coding		Uncharacterized protein
AP2A1	-0.112739	0.924831	0.990101	15530.9	16793.2	11144	18773	16503	14279	18040	18573	chr6:54786537-54823906	+	3467	protein-coding	ssc:100520250	adaptor-related protein complex 2, alpha 1 subunit	0	AP2A1	adaptor-related protein complex 2, alpha 1 subunit
AP2A2	-0.198563	0.871418	0.930671	9905.2	11366.8	8361	10714	10456	9987	12177	12259	chr2:580169-628098	+	7873	protein-coding	ssc:100513262	adaptor-related protein complex 2, alpha 2 subunit	0	AP2A2	adaptor-related protein complex 2, alpha 2 subunit
AP2B1	-0.0857111	0.94232	0.974695	17168.2	18219.1	15188	17772	18190	16814	18730	19651	chr12:39803105-39940801	-	3789	protein-coding	ssc:100620457	adaptor-related protein complex 2, beta 1 subunit	0	AP2B1	adaptor-related protein complex 2, beta 1 subunit
AP2M1	-0.240381	0.846522	0.101118	14850.7	17543.2	12681	16263	15299	16942	17394	18820	chr13:122094375-122103408	+	1957	protein-coding	ssc:100626761	adaptor-related protein complex 2, mu 1 subunit	0	AP2M1	adaptor-related protein complex 2, mu 1 subunit
AP2S1	-0.267335	0.830853	0.796487	4559.45	5487.68	3739	5026	4836	4846	5946	5817	chr6:52695640-52703263	-	878	protein-coding	ssc:100514408	adaptor-related protein complex 2, sigma 1 subunit	3e-79	AP2S1	adaptor-related protein complex 2, sigma 1 subunit
AP3B1	0.387069	1.30773	0.826052	8534.24	6525.97	9719	6693	8883	6280	6563	6922	chr2:86875922-87142722	-	3813	protein-coding	ssc:100049670	adaptor-related protein complex 3, beta 1 subunit	0	AP3B1	adaptor-related protein complex 3, beta 1 subunit
AP3B2	-1.27592	0.412962	0.279229	25.4582	61.662	21	27	28	94	25	69	chr7:52202649-52294154	+	4444	protein-coding	ssc:100154412	adaptor-related protein complex 3, beta 2 subunit	0	AP3B2	adaptor-related protein complex 3, beta 2 subunit
AP3D1	-0.217599	0.859995	0	8075.12	9389.73	7427	8086	8528	9410	8903	10155	chr2:76428443-76471266	+	4894	protein-coding	ssc:100049700	adaptor-related protein complex 3, delta 1 subunit	0	AP3D1	adaptor-related protein complex 3, delta 1 subunit
AP3M1	0.290925	1.22342	0.484919	5650.52	4618.6	5843	5055	5883	5110	4005	4889	chr14:76813158-76835674	-	3654	protein-coding	ssc:100155017	adaptor-related protein complex 3, mu 1 subunit	0	AP3M1	adaptor-related protein complex 3, mu 1 subunit
AP3M2	0.264705	1.20139	0.690148	502.493	418.258	531	491	466	372	459	434	chr17:11167118-11190857	+	3579	protein-coding	ssc:100525135	adaptor-related protein complex 3, mu 2 subunit	0	AP3M2	adaptor-related protein complex 3, mu 2 subunit
AP3S1	0.451059	1.36704	0.785491	6168.27	4512.12	6271	5597	6459	5813	3007	4894	chr2:119965539-120039948	+	1911	protein-coding
AP3S2	-0.50496	0.70468	0	1867.48	2650.11	1867	1704	1981	2513	2635	2885	chr7:55395159-55462352	-	2209	protein-coding	ssc:100153862	adaptor-related protein complex 3, sigma 2 subunit	7e-110	AP3S2	adaptor-related protein complex 3, sigma 2 subunit
AP4B1	0.124513	1.09014	0.770298	1075.05	986.159	941	1131	1131	981	948	1060	chr4:106656632-106668252	+	3118	protein-coding	ssc:100516855	adaptor-related protein complex 4, beta 1 subunit	0	AP4B1	adaptor-related protein complex 4, beta 1 subunit
AP4E1	0.706808	1.63219	0.438816	2434	1491.25	2938	1762	2503	1760	1189	1575	chr1:120880460-120946045	-	6469	protein-coding	ssc:100155124	adaptor-related protein complex 4, epsilon 1 subunit	0	AP4E1	adaptor-related protein complex 4, epsilon 1 subunit
AP4M1	-0.397968	0.758926	2.43631e-09	686.467	904.528	659	690	691	965	834	941	chr3:8013701-8017701	+	1785	protein-coding
AP4S1	0.476846	1.3917	0.825567	1026.79	737.796	1124	837	1086	1004	429	812	chr7:68420286-68475643	-	10612	protein-coding	ssc:100154615	adaptor-related protein complex 4, sigma 1 subunit	6e-79	AP4S1	adaptor-related protein complex 4, sigma 1 subunit
AP5B1	-0.496956	0.7086	0.0249307	241.864	341.331	191	302	227	351	333	349	chr2:6538784-6551337	+	3064	protein-coding	ssc:100511736	adaptor-related protein complex 5, beta 1 subunit	0	AP5B1	adaptor-related protein complex 5, beta 1 subunit
AP5M1	0.0629119	1.04457	0.971168	1914.64	1832.94	2097	1612	1969	2048	1571	1939	chr1:186430154-186464347	+	12350	protein-coding	ssc:100153219	adaptor-related protein complex 5, mu 1 subunit	0	AP5M1	adaptor-related protein complex 5, mu 1 subunit
AP5S1	-0.166146	0.89122	0.894845	894.401	1003.57	746	992	928	1091	858	1097	chr17:31896117-31906833	-	2775	protein-coding	ssc:100524719	adaptor-related protein complex 5, sigma 1 subunit	1e-85	AP5S1	adaptor-related protein complex 5, sigma 1 subunit
AP5Z1	-0.451795	0.731133	2.86304e-05	1235.2	1689.44	959	1341	1393	1657	1656	1806	chr3:3622684-3642370	+	5947	protein-coding		Uncharacterized protein
APAF1	-0.0962863	0.935438	0.98122	3590.92	3838.75	3905	2932	3822	2498	5010	4090	chr5:85166616-85258751	-	9211	protein-coding	ssc:100513283	apoptotic peptidase activating factor 1	0	APAF1	apoptotic peptidase activating factor 1
APBA1	-0.396554	0.759671	1.54467e-05	754.052	992.608	643	805	800	919	1028	1059	chr1:222758508-222990000	-	8821	protein-coding	ssc:100513711	amyloid beta (A4) precursor protein-binding, family A, member 1	0	APBA1	amyloid beta (A4) precursor protein-binding, family A, member 1
APBA2	-0.501507	0.706368	0.705775	57.5111	81.4222	45	61	66	112	53	82	chr1:144183148-144315154	+	5598	protein-coding		Uncharacterized protein
APBA3	-0.334974	0.792799	0.00335448	643.253	811.372	529	704	686	786	824	846	chr2:74930077-74945372	+	2844	protein-coding	ssc:100521713	amyloid beta (A4) precursor protein-binding, family A, member 3	0	APBA3	amyloid beta (A4) precursor protein-binding, family A, member 3
APBB1	-0.55349	0.68137	0.000288882	1360.97	1997.41	1028	1604	1432	2058	1806	2197	chr9:3303032-3323828	+	6009	protein-coding	ssc:100519163	amyloid beta (A4) precursor protein-binding, family B, member 1 (Fe65)	0	APBB1	amyloid beta (A4) precursor protein-binding, family B, member 1 (Fe65)
APBB1IP	-0.0401148	0.972578	0.934828	275.353	283.117	220	320	281	164	362	332	chr10:49125074-49242864	-	2776	protein-coding	ssc:100514179	amyloid beta (A4) precursor protein-binding, family B, member 1 interacting protein	0	APBB1IP	amyloid beta (A4) precursor protein-binding, family B, member 1 interacting protein
APBB2	0.342777	1.2682	7.74512e-07	6619	5219.22	6273	6527	6889	4701	5529	5573	chr8:31921587-32302237	-	7023	protein-coding	ssc:100514856	amyloid beta (A4) precursor protein-binding, family B, member 2	0	APBB2	amyloid beta (A4) precursor protein-binding, family B, member 2
APBB3	-1.09801	0.467161	2.31571e-08	164.788	352.754	138	170	184	418	290	361	chr2:142307049-142320725	-	3675	protein-coding	ssc:100513399	amyloid beta (A4) precursor protein-binding, family B, member 3	0	APBB3	amyloid beta (A4) precursor protein-binding, family B, member 3
APC	0.470229	1.38533	0.224205	7300.06	5269.54	8089	5955	7606	5436	4995	5532	chr2:116913354-116985303	-	8978	protein-coding	ssc:100517932	adenomatous polyposis coli	0	APC	adenomatous polyposis coli
APC2	0.67107	1.59225	1	48.9814	30.7586	48	41	57	30	32	31	chr2:77005706-77034583	-	7052	protein-coding	ssc:100579172	adenomatosis polyposis coli 2	0	APC2	adenomatosis polyposis coli 2
APCDD1	-0.510081	0.702183	0.34066	923.445	1315.11	691	1137	927	1510	1060	1422	chr6:97991418-98026590	-	3054	protein-coding	ssc:100626308	adenomatosis polyposis coli down-regulated 1	2e-113	APCDD1	adenomatosis polyposis coli down-regulated 1
APEH	-0.450841	0.731616	0.388365	3202.58	4377.41	2678	3527	3342	3610	4994	4638	chr13:32205863-32214517	+	2363	protein-coding	ssc:396961	N-acylaminoacyl-peptide hydrolase	0	APEH	acylaminoacyl-peptide hydrolase
APELA	-2.28555	0.205108	1	1.34537	6.59809	2	0	2	7	6	7	chr8:53703735-53736989	+	1571	protein-coding
APEX1	-0.0952706	0.936097	0.976011	3907.92	4174.7	3120	4502	4033	4560	3691	4404	chr7:78451845-78454938	-	1998	protein-coding	ssc:100154728	APEX nuclease (multifunctional DNA repair enzyme) 1	1e-173	APEX1	APEX nuclease (multifunctional DNA repair enzyme) 1
APEX2	-0.183168	0.880767	0.380732	719.327	816.707	635	749	759	781	821	872	chrX:47862682-47870579	+	2068	protein-coding	ssc:100519003	APEX nuclease (apurinic/apyrimidinic endonuclease) 2	0	APEX2	APEX nuclease (apurinic/apyrimidinic endonuclease) 2
APH1A	-0.0189674	0.986939	0.987884	7933.25	8038.24	6644	8547	8470	5944	9586	8798	chr4:98817574-98821255	+	2113	protein-coding	ssc:100154978	anterior pharynx defective 1 homolog A (C. elegans)	4e-147	APH1A	APH1A gamma secretase subunit
APH1B	0.75891	1.69221	0.000334157	5168.71	3054.41	5613	4328	5395	3479	2471	3323	chr1:108549297-108763279	-	4196	protein-coding	ssc:100624829	APH1B gamma secretase subunit	1e-76	APH1B	APH1B gamma secretase subunit
API5	0.597057	1.51263	0	12008.2	7938.64	11978	11072	12646	7514	8022	8514	chr2:18962262-18994235	-	3777	protein-coding	ssc:100522006	apoptosis inhibitor 5	0	API5	apoptosis inhibitor 5
APIP	0.0464456	1.03272	0.95401	523.455	506.871	578	437	537	445	552	537	chr2:26095020-26115462	+	1118	protein-coding	ssc:100525733	APAF1 interacting protein	3e-135	APIP	APAF1 interacting protein
APITD1	-1.05641	0.480827	0.324191	21.6761	45.0916	25	20	19	68	23	46	chr6:70700802-70711719	+	2803	protein-coding	ssc:100522376	apoptosis-inducing, TAF9-like domain 1	7e-59	APITD1	apoptosis-inducing, TAF9-like domain 1
APLF	-0.406927	0.754228	0.53742	1013.75	1344.09	963	1003	1049	1610	1024	1447	chr3:73752115-73831158	-	8552	protein-coding	ssc:100516073	aprataxin and PNKP like factor	0	APLF	aprataxin and PNKP like factor
APLN	-0.922035	0.527764	5.45956e-06	1169.04	2215.1	874	1364	1255	1846	2459	2402	chrX:106236746-106246563	-	3182	protein-coding		apelin
APLNR	0.397611	1.31732	0.91641	8223.22	6242.36	6206	9504	8859	4585	7613	6678	NW_018085198:68314-72032	+	3719	protein-coding
APLP1	-0.742873	0.597548	0.000125893	651.715	1090.65	578	711	650	910	1239	1150	chr6:45285698-45295355	+	2429	protein-coding	ssc:100524259	amyloid beta (A4) precursor-like protein 1	2e-69	APLP1	amyloid beta (A4) precursor-like protein 1
APLP2	0.305639	1.23597	0.861334	42099.7	34062.2	37147	43992	44275	27622	39038	36401	chr9:56798781-56871849	+	3724	protein-coding	ssc:100126835	amyloid beta (A4) precursor-like protein 2	0	APLP2	amyloid beta (A4) precursor-like protein 2
APMAP	0.506227	1.42033	0.00299631	11260.1	7927.77	11098	10414	11975	6393	9033	8570	chr17:30768485-30795002	-	3041	protein-coding	ssc:100157249	adipocyte plasma membrane associated protein	0	APMAP	adipocyte plasma membrane associated protein
APOA1	-0.119359	0.920597	0.989125	13026.3	14149.9	10267	14932	13673	11113	16654	15027	chr9:44216481-44218360	-	891	protein-coding	ssc:397691	apolipoprotein A-I	1e-120	APOA1	apolipoprotein A-I
APOBEC3B	-0.319786	0.801188	1	549.371	685.698	509	566	559	660	696	720	chr5:9098676-9115965	-	1564	protein-coding
APOBR	0.289324	1.22207	0.890491	96.943	79.3252	83	103	103	89	55	98	chr3:18427788-18433689	-	4805	protein-coding	ssc:102163208	apolipoprotein B receptor	2e-49	APOBR	apolipoprotein B receptor
APOD	-1.68232	0.311581	7.31156e-07	3823.05	12269.9	3036	4433	3933	15307	8813	13143	chr13:132514546-132562594	-	2403	protein-coding	ssc:100157318	apolipoprotein D-like	2e-83	APOD	apolipoprotein D
APOE	-0.400308	0.757697	0.00296048	7346.33	9695.61	6054	8106	7750	10291	8658	10458	chr6:51373113-51375333	+	1099	protein-coding	ssc:397576	apolipoprotein E	1e-117	APOE	apolipoprotein E
APOF	-0.251026	0.840299	0.880369	106.604	126.866	69	152	97	160	101	123	chr5:21759670-21760753	-	942	protein-coding		Uncharacterized protein
APOH	9.04545	528.387	1	5.27387	0	0	10	6	0	0	0	chr12:12827195-12839172	-	1198	protein-coding	ssc:100522100	apolipoprotein H (beta-2-glycoprotein I)	5e-169	APOH	apolipoprotein H (beta-2-glycoprotein I)
APOLD1	0.429715	1.34697	0.540009	1168.17	867.259	1072	1172	1234	596	1084	943	chr5:59667088-59672021	-	4932	protein-coding
APOM	-0.249335	0.841284	0.854974	47.8218	56.8457	46	35	62	93	21	59	chr7:23768974-23773324	+	2663	protein-coding	ssc:692188	apolipoprotein M	3e-101	APOM	apolipoprotein M
APOO	0.304953	1.23538	0.00336366	976.399	790.362	938	1018	943	773	818	799	chrX:19953147-20017784	-	1142	protein-coding	ssc:100525438	apolipoprotein O	2e-103	APOO	apolipoprotein O
APOOL	0.297021	1.2286	0.648084	1470.31	1196.73	1601	1231	1530	1263	1089	1276	chrX:68281781-68355009	+	1424	protein-coding	ssc:100153260	apolipoprotein O-like	3e-130	APOOL	apolipoprotein O-like
APOPT1	-0.155307	0.897941	0.901362	675.524	752.305	732	559	714	717	766	795	NW_018084979:2110159-2137562	+	959	protein-coding
APP	0.0193274	1.01349	0.993697	45343.9	44740.5	44103	43765	46933	42961	45135	47400	chr13:189434854-189716120	-	3397	protein-coding	ssc:397663	amyloid beta (A4) precursor protein	0	APP	amyloid beta (A4) precursor protein
APPBP2	0.106104	1.07632	0.958566	7278.35	6762.27	7475	6496	7652	6883	6401	7210	chr12:37613770-37678710	+	6738	protein-coding	ssc:100525889	amyloid beta precursor protein (cytoplasmic tail) binding protein 2	0	APPBP2	amyloid beta precursor protein (cytoplasmic tail) binding protein 2
APPL1	0.520334	1.43429	0.329428	4267.4	2975.27	4833	3329	4491	3131	2730	3157	chr13:39089157-39124969	+	2127	protein-coding	ssc:100188978	adaptor protein, phosphotyrosine interaction, PH domain and leucine zipper containing 1
APPL2	-0.071043	0.95195	0.969521	2085.47	2190.74	2011	1970	2224	2517	1799	2330	chr5:79356046-79412235	+	2987	protein-coding	ssc:100190991	amyloid beta (A4) precursor-like protein 2	0	APPL2	adaptor protein, phosphotyrosine interaction, PH domain and leucine zipper containing 2
APRT	-0.474418	0.719757	0.780433	1355.07	1882.68	882	1707	1468	1502	2136	2063	chr6:890272-893278	+	2654	protein-coding	ssc:100622001	adenine phosphoribosyltransferase	3e-87	APRT	adenine phosphoribosyltransferase
APTX	0.0373717	1.02624	0.967527	835.098	813.743	688	931	871	819	770	878	chr10:33470089-33495584	+	1948	protein-coding	ssc:387596	aprataxin	0	APTX	aprataxin
AQP1	0.0672741	1.04774	0.975865	4549.94	4342.64	4514	4187	4828	4686	3762	4730	chr18:42063482-42076741	-	3160	protein-coding	ssc:407773	aquaporin 1 (Colton blood group)	6e-143	AQP1	aquaporin 1 (Colton blood group)
AQP10	-0.374549	0.771346	0.787149	5.78439	7.50204	8	4	5	14	0	9	chr4:95449268-95453663	-	2227	protein-coding	ssc:100144620	aquaporin 10	1e-136	AQP10	aquaporin 10
AQP11	0.114323	1.08247	0.96974	130.593	120.643	101	149	140	132	104	130	chr9:12065550-12076339	+	851	protein-coding		Uncharacterized protein
AQP2	1.8458	3.59451	0.128916	81.4343	22.648	125	38	76	38	7	24	chr5:15862739-15868565	+	1443	protein-coding	ssc:100147810	aquaporin 2 (collecting duct)	2e-148	AQP2	aquaporin 2 (collecting duct)
AQP3	-0.80741	0.571407	0.0180022	58.4416	102.284	47	71	56	75	110	126	chr10:33045374-33050285	+	892	protein-coding	ssc:100126235	aquaporin 3 (Gill blood group)	8e-161	AQP3	aquaporin 3 (Gill blood group)
AQP4	-0.0721431	0.951224	1	6.06551	6.37704	5	8	5	5	10	4	chr6:111407632-111422169	-	5629	protein-coding	ssc:100126277	aquaporin 4	4e-171	AQP4	aquaporin 4
AQP5	1.43373	2.70145	0.56153	14.37	5.31305	27	0	15	0	10	6	chr5:15876527-15879608	+	877	protein-coding	ssc:100126278	aquaporin 5	2e-134	AQP5	aquaporin 5
AQP6	-2.02189	0.246235	0.431489	1.35104	5.51742	0	4	0	8	1	8	chr5:15888080-15892113	+	2336	protein-coding	ssc:100145893	aquaporin 6, kidney specific	3e-121	AQP6	aquaporin 6, kidney specific
AQP7	-0.817195	0.567544	0.031545	68.5296	120.755	33	96	77	122	106	139	chr10:33098746-33130245	+	3244	protein-coding	ssc:100126283	aquaporin 7	1e-135	AQP7	aquaporin 7
AQP9	2.011	4.03062	0	2537.95	629.66	2638	2234	2666	293	922	686	chr1:113798380-113848452	-	904	protein-coding	ssc:100127153	aquaporin 9	8e-144	AQP9	aquaporin 9
AQR	0.153485	1.11225	0.0134558	5966.05	5363.93	5774	5757	6209	5588	4999	5667	chr1:136135854-136235538	+	6712	protein-coding	ssc:100738040	aquarius intron-binding spliceosomal factor	0	AQR	aquarius intron-binding spliceosomal factor
AR	-0.516775	0.698932	0.00316071	5563.49	7959.99	5255	5392	5911	9052	6590	8508	chrX:53609113-53806778	+	10168	protein-coding	ssc:397582	androgen receptor	0	AR	androgen receptor
ARAF	0.783543	1.72135	0.00226852	34637.1	20122	30706	35198	37329	13164	25518	22192	chrX:42078202-42090250	+	3226	protein-coding	ssc:397601	v-raf murine sarcoma 3611 viral oncogene homolog	0	ARAF	A-Raf proto-oncogene, serine/threonine kinase
ARAP1	-0.260956	0.834535	0.819427	4675.27	5602.25	3629	5311	5022	5155	5824	5987	chr9:7238043-7301085	-	5258	protein-coding	ssc:100511767	ArfGAP with RhoGAP domain, ankyrin repeat and PH domain 1	0	ARAP1	ArfGAP with RhoGAP domain, ankyrin repeat and PH domain 1
ARAP2	-0.098901	0.933744	0.931508	848.799	909.028	873	794	852	862	899	995	chr8:27771413-27960564	-	7951	protein-coding	ssc:100521564	ArfGAP with RhoGAP domain, ankyrin repeat and PH domain 2	0	ARAP2	ArfGAP with RhoGAP domain, ankyrin repeat and PH domain 2
ARAP3	-0.169885	0.888914	0.974844	3006.2	3381.89	1986	3811	3198	2713	3824	3704	chr2:143304076-143327588	-	5482	protein-coding	ssc:100511744	ArfGAP with RhoGAP domain, ankyrin repeat and PH domain 3	0	ARAP3	ArfGAP with RhoGAP domain, ankyrin repeat and PH domain 3
ARC	-1.22502	0.427793	0.755422	70.5584	164.949	62	77	71	21	301	174	chr4:1517986-1521403	+	2946	protein-coding
ARCN1	0.0365574	1.02566	0.989393	17321	16887.6	16648	16622	18255	15292	17768	18080	chr9:45863772-45897525	+	3538	protein-coding	ssc:100622860	archain 1	0	ARCN1	archain 1
AREG	1.86027	3.63076	4.6803e-06	3930.49	1082.55	4650	2914	4075	437	1673	1154	chr8:70417935-70428106	+	1209	protein-coding	ssc:397668	amphiregulin	8e-101	xp_001125684
AREL1	0.0788999	1.05621	0.977995	4708.6	4458	4169	4963	4890	3732	5016	4741	chr7:97893182-97940932	-	5973	protein-coding	ssc:100622552	apoptosis resistant E3 ubiquitin protein ligase 1	0	AREL1	apoptosis resistant E3 ubiquitin protein ligase 1
ARF1	0.0591431	1.04185	0.990263	22865.2	21946.8	20956	23086	24028	19019	23802	23632	chr2:51219597-51237640	+	6933	protein-coding	ssc:100301914	ADP-ribosylation factor 1	2e-104	ARF1	ADP-ribosylation factor 1
ARF2	-0.461976	0.725991	0.00415567	1100.06	1515.26	920	1216	1143	1353	1640	1592	chr12:17432594-17447976	-	4342	protein-coding	ssc:100270721	ADP-ribosylation factor 4	9e-100	ARF1	ADP-ribosylation factor 1
ARF3	0.034818	1.02443	0.993334	25832	25216	21929	27601	27492	19614	29350	27352	chr5:14973477-14993016	-	3606	protein-coding	ssc:100301570	ADP-ribosylation factor 3	2e-103	ARF3	ADP-ribosylation factor 3
ARF4	0.190761	1.14137	0.349868	17718.1	15523.6	18032	16284	18311	15565	14920	16556	chr13:39410094-39430177	-	1750	protein-coding	ssc:595108	ADP-ribosylation factor 4	2e-99	ARF4	ADP-ribosylation factor 4
ARF5	-0.274938	0.826486	0.816359	2052.35	2483.23	1592	2494	2032	2423	2497	2598	chr18:20695706-20698635	-	772	protein-coding	ssc:100270722	ADP-ribosylation factor 5	2e-104	ARF5	ADP-ribosylation factor 5
ARF6	0.702576	1.62741	8.01688e-08	19743.2	12131.7	20476	17227	20953	13228	10470	13109	chr1:179697582-179717299	+	4863	protein-coding	ssc:780425	ADP-ribosylation factor 6	2e-101	ARF6	ADP-ribosylation factor 6
ARFGAP1	-0.392077	0.762032	1.12155e-05	2203.91	2892.16	1921	2382	2260	2669	2972	3121	chr17:62380060-62391836	+	3081	protein-coding
ARFGAP2	-0.451922	0.731068	0.000545533	2949.77	4034.88	2307	3392	3105	4068	3825	4338	chr2:15390547-15401230	+	2886	protein-coding	ssc:100513395	ADP-ribosylation factor GTPase activating protein 2	0	ARFGAP2	ADP-ribosylation factor GTPase activating protein 2
ARFGAP3	-0.0706944	0.95218	0.943308	8754.81	9194.49	8672	8183	9170	9337	8730	9797	chr5:5994137-6050543	+	2758	protein-coding	ssc:100523962	ADP-ribosylation factor GTPase activating protein 3	0	ARFGAP3	ADP-ribosylation factor GTPase activating protein 3
ARFGEF1	0.516914	1.43089	0.000114418	9034.81	6314.11	9546	7844	9432	6157	6231	6742	chr4:67465517-67613611	+	7399	protein-coding	ssc:100156861	ADP-ribosylation factor guanine nucleotide-exchange factor 1 (brefeldin A-inhibited)	0	ARFGEF1	ADP-ribosylation factor guanine nucleotide-exchange factor 1 (brefeldin A-inhibited)
ARFGEF2	0.172055	1.12666	0.895382	6481.88	5753.17	6245	6072	6973	4967	6237	6218	chr17:50631844-50732253	+	9048	protein-coding	ssc:100523757	ADP-ribosylation factor guanine nucleotide-exchange factor 2 (brefeldin A-inhibited)	0	ARFGEF2	ADP-ribosylation factor guanine nucleotide-exchange factor 2 (brefeldin A-inhibited)
ARFGEF3	0.183505	1.13564	0.7119	875.545	770.97	745	926	940	820	673	847	chr1:26069337-26256871	-	15740	protein-coding
ARFIP1	0.369065	1.29152	0.847896	5148.58	3986.46	5837	4030	5397	4327	3505	4257	chr8:76168731-76270554	-	6293	protein-coding	ssc:100518024	ADP-ribosylation factor interacting protein 1	0	ARFIP1	ADP-ribosylation factor interacting protein 1
ARFIP2	-0.262665	0.833547	0.543823	1437.35	1724.38	1251	1488	1546	1479	1858	1887	chr9:3250011-3254916	+	1832	protein-coding	ssc:100518621	ADP-ribosylation factor interacting protein 2	0	ARFIP2	ADP-ribosylation factor interacting protein 2
ARFRP1	-0.433689	0.740366	0	1741.78	2352.6	1514	1786	1894	2294	2241	2602	chr17:62636584-62642485	-	2164	protein-coding	ssc:100625122	ADP-ribosylation factor related protein 1	8e-104	ARFRP1	ADP-ribosylation factor related protein 1
ARG1	-0.0458821	0.968697	1	27.0226	27.8962	30	24	26	25	25	35	chr1:32006035-32028983	-	2295	protein-coding	ssc:397115	arginase, liver	9e-171	ARG1	arginase 1
ARG2	1.30036	2.4629	0	1749.82	710.464	1604	1784	1820	540	847	762	chr7:91343987-91385911	+	1449	protein-coding	ssc:100155893	arginase 2	0	ARG2	arginase 2
ARGLU1	0.14156	1.1031	0.961845	2612.76	2368.56	2891	2106	2754	2503	2166	2510	chr11:74241089-74267416	-	1776	protein-coding	ssc:100152796	arginine and glutamate rich 1	3e-141	ARGLU1	arginine and glutamate rich 1
ARHGAP1	-0.589434	0.664604	0.1772	6338.79	9537.71	5141	7048	6723	7624	10953	10288	chr2:15834285-15854181	+	3258	protein-coding	ssc:100515942	Rho GTPase activating protein 1	0	ARHGAP1	Rho GTPase activating protein 1
ARHGAP10	-0.501453	0.706395	0.191049	1637.59	2318.25	1654	1471	1743	2738	1811	2488	chr8:80674999-81024501	-	3780	protein-coding	ssc:100521464	Rho GTPase activating protein 10	0	ARHGAP10	Rho GTPase activating protein 10
ARHGAP11A	-0.0982237	0.934182	0.947716	662.736	709.429	708	568	691	818	608	723	chr1:136497436-136522355	+	4767	protein-coding	ssc:100157473	Rho GTPase activating protein 11A	0	ARHGAP11A	Rho GTPase activating protein 11A
ARHGAP12	0.434395	1.35134	0.0544112	4978.05	3683.78	5351	4261	5159	3496	3854	3794	chr10:42458115-42577351	-	5276	protein-coding	ssc:100520047	Rho GTPase activating protein 12	0	ARHGAP12	Rho GTPase activating protein 12
ARHGAP15	-0.105734	0.929332	0.904025	59.5777	64.1089	76	40	60	47	77	70	chr15:8192599-8811794	-	5756	protein-coding	ssc:100520808	Rho GTPase activating protein 15	0	ARHGAP15	Rho GTPase activating protein 15
ARHGAP17	0.0946424	1.0678	0.571686	3960.23	3708.77	3588	3940	4271	3510	3719	4010	NW_018084874:357449-465587	+	6648	protein-coding		Uncharacterized protein
ARHGAP18	0.221513	1.16596	0.0548602	3503.23	3004.6	3408	3229	3788	2775	3109	3216	chr1:33527734-33717980	+	3797	protein-coding	ssc:100525547	Rho GTPase activating protein 18	0	ARHGAP18	Rho GTPase activating protein 18
ARHGAP20	0.810099	1.75333	0.096324	1180.16	673.09	1434	858	1199	669	631	742	chr9:38471049-38582221	-	7573	protein-coding	ssc:102159443	Rho GTPase activating protein 20	1e-167	ARHGAP20	Rho GTPase activating protein 20
ARHGAP21	0.169554	1.12471	4.46818e-05	7039.49	6258.93	6368	7186	7408	6000	6253	6710	chr10:50541582-50680156	+	7134	protein-coding	ssc:100518571	Rho GTPase activating protein 21	0	ARHGAP21	Rho GTPase activating protein 21
ARHGAP22	-0.866539	0.548461	6.90794e-08	262.587	478.779	244	284	252	549	398	505	chr14:89113774-89331629	-	3573	protein-coding	ssc:100156289	Rho GTPase activating protein 22	0	ARHGAP22	Rho GTPase activating protein 22
ARHGAP23	-0.217114	0.860285	0.962098	3694.8	4294.86	2630	4598	3809	3932	4564	4501	chr12:23581698-23667939	-	4674	protein-coding	ssc:100514368	Rho GTPase activating protein 23	0	ARHGAP23	Rho GTPase activating protein 23
ARHGAP24	0.186527	1.13802	0.945088	930.088	817.284	930	836	1000	540	1054	876	chr8:132761967-133506065	-	15731	protein-coding	ssc:100522450	Rho GTPase activating protein 24	0	ARHGAP24	Rho GTPase activating protein 24
ARHGAP25	-0.0757161	0.948871	0.957315	794.913	837.747	771	730	865	733	900	904	chr3:73556561-73649997	-	5060	protein-coding	ssc:100514401	Rho GTPase activating protein 25	0	ARHGAP25	Rho GTPase activating protein 25
ARHGAP26	0.0895907	1.06407	1	1073.35	1008.72	983	1076	1137	963	1021	1071	chr2:144301234-144778090	+	14500	protein-coding	ssc:100520606	Rho GTPase activating protein 26	0	ARHGAP26	Rho GTPase activating protein 26
ARHGAP27	0.217377	1.16262	0.845131	1267.89	1090.55	1018	1397	1370	947	1182	1173	chr12:18037007-18069989	+	4577	protein-coding	ssc:100628007	Rho GTPase activating protein 27	0	ARHGAP27	Rho GTPase activating protein 27
ARHGAP28	-0.473092	0.720419	0.466573	4203.55	5834.87	4591	3417	4468	4774	6537	6357	chr6:100494385-100681008	-	18463	protein-coding	ssc:100520745	Rho GTPase activating protein 28	0	ARHGAP28	Rho GTPase activating protein 28
ARHGAP29	-0.140335	0.907309	0.000532044	4862.28	5359.01	4610	4841	5009	5480	5186	5560	chr4:123082137-123158275	+	5223	protein-coding	ssc:100152734	Rho GTPase activating protein 29	0	ARHGAP29	Rho GTPase activating protein 29
ARHGAP30	-0.927093	0.525917	4.68128e-07	199.644	379.62	168	220	207	314	427	408	chr4:89375486-89394190	+	4401	protein-coding	ssc:100158101	Rho GTPase activating protein 30	0	ARHGAP30	Rho GTPase activating protein 30
ARHGAP31	0.0364462	1.02558	0.990982	15382	14998.2	14208	15532	16038	11661	17548	16173	chr13:140837078-140948504	-	9665	protein-coding	ssc:100511412	Rho GTPase activating protein 31	0	ARHGAP31	Rho GTPase activating protein 31
ARHGAP32	-0.0495612	0.96623	0.972715	3890.74	4026.73	3871	3646	4046	4190	3704	4314	chr9:55903365-56177639	-	10676	protein-coding	ssc:100737798	Rho GTPase activating protein 32	2e-172	ARHGAP32	Rho GTPase activating protein 32
ARHGAP33	-0.762716	0.589386	6.14181e-08	97.108	164.768	75	111	104	170	166	162	chr6:45198657-45213655	+	5209	protein-coding	ssc:100523740	Rho GTPase activating protein 33
ARHGAP35	0.163995	1.12039	8.49899e-08	18106.5	16161	16925	17799	19170	15425	16263	17268	chr6:52711463-52841295	+	9594	protein-coding		Uncharacterized protein
ARHGAP36	0.314726	1.24378	0.723046	184.652	148.459	157	176	219	109	163	179	chrX:107368552-107537747	+	3063	protein-coding
ARHGAP39	-0.233889	0.850339	0.00899939	631.63	742.799	543	652	689	762	700	789	chr4:206135-274998	+	4928	protein-coding	ssc:100155247	Rho GTPase activating protein 39	0	ARHGAP39	Rho GTPase activating protein 39
ARHGAP4	-0.194994	0.873576	0.91442	245.683	281.239	191	245	300	196	346	309	chrX:124641222-124655312	-	3275	protein-coding	ssc:100523659	Rho GTPase activating protein 4	0	ARHGAP4	Rho GTPase activating protein 4
ARHGAP42	0.563492	1.47784	6.21594e-06	4039.84	2733.6	4212	3558	4227	2468	2830	2986	chr9:31720586-31999730	+	9033	protein-coding	ssc:100519555	Rho GTPase activating protein 42	0	ARHGAP42	Rho GTPase activating protein 42
ARHGAP44	-0.904702	0.534143	0	239.009	447.471	222	229	261	428	428	502	chr12:57049900-57206706	+	3644	protein-coding		Uncharacterized protein
ARHGAP45	-0.638361	0.642442	0.362331	1103.44	1717.58	755	1389	1155	1359	2010	1826	chr2:77342153-77355894	-	4261	protein-coding
ARHGAP5	0.220148	1.16485	0.982968	10450.8	8971.81	12621	7487	10824	10062	7758	9374	chr7:67494237-67631461	-	8210	protein-coding
ARHGAP6	-0.332779	0.794006	0.0004163	1315.35	1656.6	1367	1198	1339	1736	1544	1739	chrX:7910851-8441579	-	7730	protein-coding	ssc:100524780	Rho GTPase activating protein 6	0	ARHGAP6	Rho GTPase activating protein 6
ARHGAP8	-0.621325	0.650074	0.623717	65.7907	101.21	23	105	70	101	95	111	chr5:4399874-4450505	-	1750	protein-coding	ssc:100533202	Rho GTPase activating protein 8	0	PRR5-ARHGAP8	PRR5-ARHGAP8 readthrough
ARHGAP9	0.135777	1.09868	0.951576	79.6579	72.502	58	96	84	83	68	68	chr5:22747346-22762179	-	2958	protein-coding	ssc:100516267	Rho GTPase activating protein 9	0	ARHGAP9	Rho GTPase activating protein 9
ARHGDIA	-0.615981	0.652486	0.693722	15878.1	24334.8	10422	20221	16869	19701	27454	26527	chr12:1113358-1117319	+	2044	protein-coding	ssc:100529116	Rho GDP dissociation inhibitor (GDI) alpha
ARHGDIB	-0.14573	0.903922	0.968967	1881.1	2081.04	1455	2170	1991	1488	2497	2316	chr5:57576754-57598395	+	1241	protein-coding	ssc:100155466	Rho GDP dissociation inhibitor (GDI) beta	1e-100	ARHGDIB	Rho GDP dissociation inhibitor (GDI) beta
ARHGDIG	-2.1826	0.220278	0.583548	0.653805	3.00348	0	1	1	8	0	1	chr3:41397640-41402095	-	2363	protein-coding
ARHGEF1	-0.313965	0.804428	0.663546	2361.01	2935.02	1971	2639	2426	2510	3217	3159	chr6:49975957-49995442	-	4348	protein-coding	ssc:100518073	Rho guanine nucleotide exchange factor (GEF) 1	0	ARHGEF1	Rho guanine nucleotide exchange factor (GEF) 1
ARHGEF10	0.36017	1.28358	5.13769e-07	10122.6	7886.23	8945	10435	10783	7290	8259	8324	chr15:33370093-33465852	+	5459	protein-coding	ssc:100624966	Rho guanine nucleotide exchange factor (GEF) 10	0	ARHGEF10	Rho guanine nucleotide exchange factor (GEF) 10
ARHGEF10L	0.819919	1.76531	0.00645677	3900.53	2209.54	2792	4702	4166	2098	2165	2438	chr6:76064212-76229310	+	4759	protein-coding	ssc:100525994	Rho guanine nucleotide exchange factor (GEF) 10-like	0	ARHGEF10L	Rho guanine nucleotide exchange factor (GEF) 10-like
ARHGEF11	-0.193899	0.87424	0.847301	9803.48	11213.7	8792	10158	10242	9965	12011	11974	chr4:93045533-93160756	+	7374	protein-coding	ssc:100157291	Rho guanine nucleotide exchange factor (GEF) 11	0	ARHGEF11	Rho guanine nucleotide exchange factor (GEF) 11
ARHGEF12	0.31569	1.24461	0.000151999	28102.8	22579.6	27518	26832	29192	20506	23729	24140	chr9:47474566-47621034	+	13023	protein-coding	ssc:100523324	Rho guanine nucleotide exchange factor (GEF) 12	0	ARHGEF12	Rho guanine nucleotide exchange factor (GEF) 12
ARHGEF15	0.172351	1.12689	0.958913	1707.49	1515.22	1154	2117	1838	1299	1584	1713	chr12:53495409-53506373	+	4279	protein-coding	ssc:100627972	Rho guanine nucleotide exchange factor (GEF) 15	0	ARHGEF15	Rho guanine nucleotide exchange factor (GEF) 15
ARHGEF16	-1.78334	0.29051	0.999998	15.1624	52.2167	13	19	13	57	40	62	chr6:65026490-65048545	+	3755	protein-coding	ssc:100625324	Rho guanine nucleotide exchange factor (GEF) 16	0	ARHGEF16	Rho guanine nucleotide exchange factor (GEF) 16
ARHGEF17	-0.472698	0.720616	7.38227e-05	7896.27	10957.7	6585	8686	8271	9894	11330	11984	chr9:7766701-7826513	+	8097	protein-coding	ssc:100516147	Rho guanine nucleotide exchange factor (GEF) 17	0	ARHGEF17	Rho guanine nucleotide exchange factor (GEF) 17
ARHGEF18	-0.248105	0.842002	0.00931143	2733.89	3246.9	2358	2961	2825	3159	3246	3428	chr2:71651096-71747513	-	11373	protein-coding	ssc:100511004	Rho/Rac guanine nucleotide exchange factor (GEF) 18	0	ARHGEF18	Rho/Rac guanine nucleotide exchange factor (GEF) 18
ARHGEF19	0.0302476	1.02119	0.943827	361.173	353.679	254	439	387	289	396	386	chr6:75317811-75335292	-	5594	protein-coding	ssc:100521628	Rho guanine nucleotide exchange factor (GEF) 19	0	ARHGEF19	Rho guanine nucleotide exchange factor (GEF) 19
ARHGEF2	-0.281095	0.822966	0.294883	6457.59	7846.73	5319	7194	6742	7349	8045	8371	chr4:94026391-94082206	+	10967	protein-coding	ssc:100145887	Rho/Rac guanine nucleotide exchange factor (GEF) 2	0	ARHGEF2	Rho/Rac guanine nucleotide exchange factor (GEF) 2
ARHGEF25	-0.886025	0.541103	5.99416e-05	1928.39	3563.82	1300	2469	1996	3130	3833	3828	chr5:22873502-22880830	+	2681	protein-coding	ssc:100517091	Rho guanine nucleotide exchange factor (GEF) 25	0	ARHGEF25	Rho guanine nucleotide exchange factor (GEF) 25
ARHGEF26	-0.902332	0.535021	0.360046	361.604	675.877	341	369	365	919	390	748	chr13:94155632-94296699	+	9795	protein-coding	ssc:100626582	Rho guanine nucleotide exchange factor (GEF) 26	0	ARHGEF26	Rho guanine nucleotide exchange factor (GEF) 26
ARHGEF28	0.430475	1.34768	0	2189.69	1624.78	2083	2210	2216	1663	1593	1661	chr2:82760754-83102126	+	9231	protein-coding	ssc:102160659	Rho guanine nucleotide exchange factor (GEF) 28	4e-129	ARHGEF28	Rho guanine nucleotide exchange factor (GEF) 28
ARHGEF3	0.692611	1.61621	8.27917e-07	7102.73	4394.69	7543	6068	7477	4171	4464	4675	chr13:38582618-38925599	-	3888	protein-coding	ssc:100627663	Rho guanine nucleotide exchange factor (GEF) 3	0	ARHGEF3	Rho guanine nucleotide exchange factor (GEF) 3
ARHGEF33	0.637402	1.55553	0.720572	13.5385	8.6999	2	23	16	20	3	3	chr3:101371536-101449072	-	5009	protein-coding	ssc:100623870	Rho guanine nucleotide exchange factor (GEF) 33	0	ARHGEF33	Rho guanine nucleotide exchange factor (GEF) 33
ARHGEF37	-2.31805	0.200539	2.35605e-06	43.9897	219.397	37	50	44	288	132	248	chr2:150662470-150751648	+	10164	protein-coding	ssc:100514827	Rho guanine nucleotide exchange factor (GEF) 37	0	ARHGEF37	Rho guanine nucleotide exchange factor (GEF) 37
ARHGEF38	2.06674	4.18938	0.602879	2.85312	0.673425	8	0	0	2	0	0	chr8:116063725-116199274	-	4540	protein-coding
ARHGEF39	-0.17592	0.885203	0.866146	324.112	366.146	337	280	346	392	329	389	chr1:236383684-236387705	-	1818	protein-coding	ssc:100151987	chromosome 9 open reading frame 100 ortholog	5e-161	ARHGEF39	Rho guanine nucleotide exchange factor (GEF) 39
ARHGEF4	0.943198	1.92279	8.77065e-12	312.985	162.772	304	295	332	171	144	179	chr15:57260772-57378634	+	8005	protein-coding
ARHGEF40	-0.626694	0.647659	0	2978.31	4598.58	2682	3059	3128	4540	4456	4941	chr7:78043995-78067546	-	5358	protein-coding	ssc:100623088	Rho guanine nucleotide exchange factor (GEF) 40	0	ARHGEF40	Rho guanine nucleotide exchange factor (GEF) 40
ARHGEF5	-2.38293	0.191719	3.85877e-11	14.9303	77.9182	14	21	9	74	79	83	chr9:113364849-113394446	-	8102	protein-coding	ssc:100627158	Rho guanine nucleotide exchange factor (GEF) 5	0	ARHGEF5	Rho guanine nucleotide exchange factor (GEF) 5
ARHGEF6	0.13818	1.10052	0.123994	7741.86	7034.76	7177	7775	8088	6670	7245	7380	chrX:111796485-111917195	-	9067	protein-coding	ssc:100622228	Rac/Cdc42 guanine nucleotide exchange factor (GEF) 6	0	ARHGEF6	Rac/Cdc42 guanine nucleotide exchange factor (GEF) 6
ARHGEF7	-0.181391	0.881853	0.790927	4655.4	5279.11	3946	5186	4735	5130	5286	5571	chr11:77427352-77531001	+	4946	protein-coding
ARHGEF9	0.126117	1.09135	0.751745	1082.45	991.841	986	1111	1125	933	1022	1048	chrX:50159912-50578020	-	6959	protein-coding	ssc:100512575	Cdc42 guanine nucleotide exchange factor (GEF) 9	0	ARHGEF9	Cdc42 guanine nucleotide exchange factor (GEF) 9
ARID1A	0.0194602	1.01358	0.988683	11231.4	11080.9	10043	11664	11739	9799	11853	11902	chr6:84049729-84124302	+	8265	protein-coding	ssc:100513359	AT rich interactive domain 1A (SWI-like)	0	ARID1B	AT rich interactive domain 1B (SWI1-like)
ARID1B	-0.110282	0.926407	0.0827218	5490.36	5926.51	5050	5493	5803	6123	5525	6315	chr1:9791627-10227381	-	8563	protein-coding	ssc:100152904	AT rich interactive domain 1B (SWI1-like)	0	ARID1B	AT rich interactive domain 1B (SWI1-like)
ARID2	0.173905	1.12811	0.939689	4627.55	4102.04	4913	3915	4914	4271	3696	4478	chr5:76637385-76800155	+	9159	protein-coding	ssc:100625757	AT rich interactive domain 2 (ARID, RFX-like)	0	ARID2	AT rich interactive domain 2 (ARID, RFX-like)
ARID3A	-0.101302	0.932192	0.952932	807.447	866.182	609	926	878	782	922	918	chr2:77428618-77464916	-	5419	protein-coding	ssc:100622803	AT rich interactive domain 3A (BRIGHT-like)	0	ARID3A	AT rich interactive domain 3A (BRIGHT-like)
ARID3B	0.00575214	1.004	1	512.105	510.067	461	526	538	490	486	572	chr7:58932450-58998707	-	4251	protein-coding	ssc:100521805	AT rich interactive domain 3B (BRIGHT-like)	0	ARID3B	AT rich interactive domain 3B (BRIGHT-like)
ARID3C	-0.82733	0.563571	0.655867	11.6762	20.7259	13	4	18	33	9	21	chr10:32171233-32187239	+	6460	protein-coding	ssc:100524334	AT rich interactive domain 3C (BRIGHT-like)	2e-163	ARID3C	AT rich interactive domain 3C (BRIGHT-like)
ARID4A	0.395362	1.31527	0.822501	1151.11	875.185	1326	872	1214	1031	691	934	chr1:187385324-187452558	+	5937	protein-coding	ssc:100153197	AT rich interactive domain 4A (RBP1-like)	0	ARID4A	AT rich interactive domain 4A (RBP1-like)
ARID4B	0.331798	1.25858	0.937576	2496.84	1983.85	2909	1901	2586	2453	1475	2093	chr14:55924333-56082209	+	6216	protein-coding	ssc:100152399	AT rich interactive domain 4B (RBP1-like)	0	ARID4B	AT rich interactive domain 4B (RBP1-like)
ARID5A	-0.891674	0.538988	0	353.364	655.615	286	398	370	621	655	711	chr3:46701628-46714121	-	2731	protein-coding	ssc:100524615	AT rich interactive domain 5A (MRF1-like)	0	ARID5A	AT rich interactive domain 5A (MRF1-like)
ARID5B	-0.195893	0.873033	0.000406457	5173.68	5926.1	4537	5433	5444	5838	5694	6435	chr14:65408603-65598485	+	8880	protein-coding		AT rich interactive domain 5B (MRF1-like)
ARIH1	0.186288	1.13783	0.193151	6365.32	5594.25	6436	5878	6596	5415	5525	6012	chr7:60707483-60824117	-	5297	protein-coding	ssc:100511268	ariadne homolog, ubiquitin-conjugating enzyme E2 binding protein, 1 (Drosophila)	0	ARIH1	ariadne RBR E3 ubiquitin protein ligase 1
ARIH2	0.124677	1.09026	0.881557	6678.43	6125.52	6533	6522	6789	5646	6419	6479	chr13:31570026-31623833	+	5302	protein-coding	ssc:100524765	ariadne homolog 2 (Drosophila)	0	ARIH2	ariadne RBR E3 ubiquitin protein ligase 2
ARL1	0.213336	1.15937	0.948819	6285.97	5421.9	6950	5105	6591	5515	5064	5861	chr5:82795741-82812153	+	3399	protein-coding	ssc:595113	ADP-ribosylation factor-like 1	6e-103	ARL1	ADP-ribosylation factor-like 1
ARL10	-0.961979	0.513352	0	1639	3192.75	1384	1793	1708	3332	2978	3364	chr2:81496823-81506344	-	4128	protein-coding	ssc:100624464	ADP-ribosylation factor-like 10	2e-111	ARL10	ADP-ribosylation factor-like 10
ARL11	-0.367897	0.774912	0.778093	63.1874	81.5443	75	48	64	98	67	82	chr11:18097723-18100425	-	1961	protein-coding	ssc:100620158	ADP-ribosylation factor-like 11	7e-78	ARL11	ADP-ribosylation factor-like 11
ARL13B	0.24814	1.18767	0.766447	620.341	522.314	666	528	647	573	454	557	chr13:165829772-165910959	-	2421	protein-coding	ssc:100624897	ADP-ribosylation factor-like 13B	4e-136	ARL13B	ADP-ribosylation factor-like 13B
ARL14	0.237504	1.17895	0.764955	6.55976	5.56255	0	11	9	11	0	6	chr13:100348053-100355093	+	7041	protein-coding	ssc:100515798	ADP-ribosylation factor-like 14	5e-97	ARL14	ADP-ribosylation factor-like 14
ARL14EP	0.441288	1.35782	0.687842	3504.05	2580.65	3911	2821	3659	2973	2051	2812	chr2:30293400-30311583	-	6272	protein-coding
ARL14EPL	-1.85372	0.276678	1	2.00201	7.26203	1	3	2	6	8	8	chr2:120210978-120226999	+	1052	protein-coding	ssc:100521841	ADP-ribosylation factor-like 14 effector protein-like	5e-77	ARL14EPL	ADP-ribosylation factor-like 14 effector protein-like
ARL15	1.01731	2.02414	0.000422334	5367.21	2651.6	6195	4100	5610	2786	2514	2728	chr16:33122591-33575548	-	16812	protein-coding	ssc:100516523	ADP-ribosylation factor-like 15	4e-106	ARL15	ADP-ribosylation factor-like 15
ARL16	-0.0631624	0.957164	0.966392	1439.85	1504.28	1464	1263	1554	1271	1646	1639	chr12:1219873-1225523	+	4372	protein-coding		Uncharacterized protein
ARL2	-0.0812073	0.945266	0.977515	2883.39	3050.34	1989	3622	3008	2776	3114	3357	chr2:7157963-7167024	-	1043	protein-coding	ssc:100515705	ADP-ribosylation factor-like 2	2e-102	ARL2	ADP-ribosylation factor-like 2
ARL2BP	-0.222361	0.857162	0.265423	1938.95	2262.06	1595	2113	2077	2253	2209	2390	chr6:19207013-19215014	+	2248	protein-coding	ssc:100515548	ADP-ribosylation factor-like 2 binding protein	1e-80	ARL2BP	ADP-ribosylation factor-like 2 binding protein
ARL3	0.046488	1.03275	0.9806	743.47	719.894	755	705	747	756	679	745	chr14:113668375-113699583	-	547	protein-coding	ssc:595114	ADP-ribosylation factor-like 3	5e-104	ARL3	ADP-ribosylation factor-like 3
ARL4A	0.270682	1.20638	0.234649	2279.99	1889.95	2172	2258	2350	2147	1592	1992	chr9:82224985-82228951	+	2499	protein-coding
ARL4C	-0.0501172	0.965858	0.981834	4372.81	4527.38	3370	5140	4540	4211	4680	4819	chr15:134618490-134622211	-	3722	protein-coding	ssc:100514255	ADP-ribosylation factor-like 4C	1e-111	ARL4C	ADP-ribosylation factor-like 4C
ARL4D	-0.428251	0.743162	0.523659	179.398	241.402	127	223	186	203	266	262	chr12:19649379-19651366	-	1430	protein-coding	ssc:100516931	ADP-ribosylation factor-like 4D	1e-104	ARL4D	ADP-ribosylation factor-like 4D
ARL5A	0.100522	1.07216	0.988397	10987.7	10248.2	12387	8635	11560	12000	8000	11118	chr15:467925-498889	+	7154	protein-coding		Uncharacterized protein
ARL5B	0.4925	1.40688	0.899289	3193.86	2270.17	3797	2343	3317	2897	1524	2480	chr10:55675129-55700389	-	7246	protein-coding	ssc:100627052	ADP-ribosylation factor-like protein 5B-like	4e-104	ARL5B	ADP-ribosylation factor-like 5B
ARL6	0.260859	1.19819	0.914886	675.319	563.613	728	557	720	702	368	646	chr13:162509451-162556675	-	2467	protein-coding	ssc:100624255	ADP-ribosylation factor-like protein 6-like	1e-104	ARL6	ADP-ribosylation factor-like 6
ARL6IP1	0.146611	1.10697	0.975106	26761.2	24175.3	28078	23502	27874	25433	22395	25423	chr3:26759365-26770325	+	3542	protein-coding	ssc:100625874	ADP-ribosylation factor-like 6 interacting protein 1	1e-114	ARL6IP1	ADP-ribosylation factor-like 6 interacting protein 1
ARL6IP4	-1.0327	0.488795	1.13011e-09	355.126	726.543	325	348	385	826	578	803	chr14:29886043-29888512	-	1351	protein-coding	ssc:100157752	ADP-ribosylation-like factor 6 interacting protein 4	2e-71	ARL6IP4	ADP-ribosylation factor-like 6 interacting protein 4
ARL6IP5	-0.0722296	0.951167	0.960346	4750.48	4994.38	4805	4335	4976	4820	4928	5388	chr13:50509777-50538004	+	1362	protein-coding	ssc:595127	ADP-ribosylation-like factor 6 interacting protein 5	3e-101	ARL6IP5	ADP-ribosylation factor-like 6 interacting protein 5
ARL6IP6	-0.0271415	0.981363	0.976021	1987.67	2025.42	2001	1822	2084	1895	2098	2139	chr15:60439588-60472991	+	3415	protein-coding	ssc:100152698	ADP-ribosylation-like factor 6 interacting protein 6	2e-91	ARL6IP6	ADP-ribosylation factor-like 6 interacting protein 6
ARL8A	0.186749	1.1382	0.940559	1553.02	1364.45	1286	1728	1616	1106	1637	1377	chr10:24314929-24324225	-	1721	protein-coding	ssc:100624343	ADP-ribosylation factor-like 8A	1e-58	ARL8A	ADP-ribosylation factor-like 8A
ARL8B	0.410495	1.32914	0.00351522	5956.77	4481.66	5878	5441	6400	5024	3748	4827	chr13:61640619-61696819	+	3013	protein-coding	ssc:100515580	ADP-ribosylation factor-like 8B	7e-108	ARL8B	ADP-ribosylation factor-like 8B
ARL9	-0.761633	0.589828	0.00170272	121.731	206.391	143	99	118	185	236	202	chr8:55762902-55776649	+	1663	protein-coding	ssc:100521807	ADP-ribosylation factor-like 9	5e-58	ARL9	ADP-ribosylation factor-like 9
ARMC1	0.0150735	1.0105	0.974075	1874.97	1855.48	1891	1786	1890	2083	1560	1986	chr4:68983043-69015746	+	3029	protein-coding	ssc:100156048	armadillo repeat containing 1	1e-166	ARMC1	armadillo repeat containing 1
ARMC10	-0.149077	0.901827	0.171306	4516.87	5008.58	4407	4305	4718	5245	4649	5283	chr9:103179754-103210658	+	1906	protein-coding	ssc:100513998	armadillo repeat containing 10	2e-143	ARMC10	armadillo repeat containing 10
ARMC12	1.32786	2.51031	0.112618	318.897	127.029	443	191	305	114	149	120	chr7:31583544-31601790	+	2227	protein-coding	ssc:100157423	armadillo repeat containing 12	4e-176	ARMC12	armadillo repeat containing 12
ARMC2	-0.375856	0.770648	0.247993	251.596	326.476	295	221	227	325	327	336	chr1:74923824-75081742	+	6765	protein-coding	ssc:100523341	armadillo repeat containing 2	0	ARMC2	armadillo repeat containing 2
ARMC4	-0.0643493	0.956377	0.976089	58.6823	61.3595	54	69	51	74	49	63	chr10:39276423-39463096	-	5246	protein-coding	ssc:100516925	armadillo repeat containing 4	0	ARMC4	armadillo repeat containing 4
ARMC5	-0.36282	0.777643	0.0352976	734.736	944.827	641	807	739	833	1004	1025	chr3:17100612-17108523	-	3250	protein-coding	ssc:100521843	armadillo repeat containing 5
ARMC6	-0.302324	0.810945	0.155748	870.335	1073.24	719	953	924	969	1123	1159	chr2:58808691-58828483	-	2479	protein-coding	ssc:100512037	armadillo repeat containing 6	0	ARMC6	armadillo repeat containing 6
ARMC7	-0.172501	0.887303	0.878315	429.432	483.976	372	451	457	546	407	515	chr12:6153968-6183165	-	7705	protein-coding	ssc:100511037	armadillo repeat containing 7	1e-98	ARMC7	armadillo repeat containing 7
ARMC8	0.00420944	1.00292	0.977375	1906.8	1901.24	1720	1854	2111	2075	1720	1964	chr13:78982684-79085700	+	4824	protein-coding	ssc:100738777	armadillo repeat containing 8	3e-169	ARMC8	armadillo repeat containing 8
ARMC9	-0.722349	0.60611	0	669.029	1103.81	654	624	712	990	1148	1207	chr15:131928642-132101348	+	4230	protein-coding	ssc:100519629	armadillo repeat containing 9	0	ARMC9	armadillo repeat containing 9
ARMCX1	0.219035	1.16395	1	589.106	506.123	578	564	609	483	511	539	chrX:83132775-83136924	+	2581	protein-coding
ARMCX2	-0.600278	0.659627	0	959.427	1454.5	856	1001	1000	1380	1436	1594	chrX:83213939-83218601	-	3192	protein-coding	ssc:100521941	armadillo repeat containing, X-linked 2	0	ARMCX2	armadillo repeat containing, X-linked 2
ARMCX3	0.0713645	1.05071	0.970184	2455.93	2337.4	2593	2078	2624	2250	2326	2506	chrX:83187939-83192693	+	3550	protein-coding	ssc:100521421	armadillo repeat containing, X-linked 3	0	ARMCX3	armadillo repeat containing, X-linked 3
ARMCX4	-0.464759	0.724592	0.0568057	405.786	560.024	443	350	410	639	480	578	chrX:83092592-83130725	+	9111	protein-coding
ARMCX5	-0.141416	0.906629	0.840334	667.949	736.741	594	701	694	779	691	761	chrX:83746935-83769896	+	2519	protein-coding	ssc:102166713	armadillo repeat containing, X-linked 5	0	ARMCX5	armadillo repeat containing, X-linked 5
ARMT1	0.643875	1.56252	0.577917	932.965	597.086	1161	624	975	594	563	654	chr1:14777131-14795323	-	2204	protein-coding
ARNT	0.119382	1.08627	0.930867	6879.97	6333.57	5856	7463	7185	6176	6276	6734	chr4:98333431-98390012	+	4533	protein-coding	ssc:396653	aryl hydrocarbon receptor nuclear translocator	0	ARNT	aryl hydrocarbon receptor nuclear translocator
ARNT2	-0.616184	0.652394	0.820274	1066.44	1634.66	953	1105	1118	2241	973	1756	chr7:49259118-49450471	+	6886	protein-coding	ssc:100157219	aryl-hydrocarbon receptor nuclear translocator 2	0	ARNT2	aryl-hydrocarbon receptor nuclear translocator 2
ARNTL	0.309655	1.23941	0.0062628	1900.87	1533.69	1953	1713	1980	1450	1510	1691	chr2:45895637-46025174	-	3005	protein-coding	ssc:100037286	aryl hydrocarbon receptor nuclear translocator-like	0	ARNTL	aryl hydrocarbon receptor nuclear translocator-like
ARNTL2	1.0593	2.08392	0	2179.89	1046.05	2182	2025	2271	965	1102	1099	chr5:46289873-46482369	-	6187	protein-coding	ssc:100625791	aryl hydrocarbon receptor nuclear translocator-like 2	0	ARNTL2	aryl hydrocarbon receptor nuclear translocator-like 2
ARPC1A	-0.0342024	0.976571	0.982749	7283.66	7458.4	6455	7556	7687	7348	7372	7869	chr3:6296257-6324526	+	1645	protein-coding	ssc:100174963	actin related protein 2/3 complex, subunit 1A, 41kDa	0	ARPC1A	actin related protein 2/3 complex, subunit 1A, 41kDa
ARPC1B	-0.0463823	0.968362	0.984711	5389.64	5565.73	4241	6253	5585	4401	6438	6004	chr3:6329737-6342641	+	2542	protein-coding	ssc:100174964	actin related protein 2/3 complex, subunit 1B, 41kDa	0	ARPC1B	actin related protein 2/3 complex, subunit 1B, 41kDa
ARPC2	0.142643	1.10393	0.974104	17153.5	15538.7	15577	17345	18161	13046	17210	16789	chr15:120297122-120328795	+	1653	protein-coding	ssc:100153175	actin related protein 2/3 complex, subunit 2, 34kDa	7e-178	ARPC2	actin related protein 2/3 complex, subunit 2, 34kDa
ARPC3	0.650609	1.56983	0.00545858	4429.89	2821.89	4881	4158	4065	3160	2759	2598	chr14:31814382-31823452	-	531	protein-coding	ssc:100154518	actin related protein 2/3 complex, subunit 3, 21kDa	6e-104	np_005710
ARPC4	-0.348839	0.785216	0.626825	4651.56	5923.93	3526	5416	4951	5347	6230	6364	chr13:66075926-66093986	+	2875	protein-coding	ssc:100155875	actin related protein 2/3 complex, subunit 4, 20kDa	2e-94	ARPC4	actin related protein 2/3 complex, subunit 4, 20kDa
ARPC5	0.255651	1.19387	0.307884	2050.63	1717.63	2031	1929	2135	1511	1879	1807	chr9:124839062-124847906	-	456	protein-coding	ssc:100174965	actin related protein 2/3 complex, subunit 5, 16kDa	2e-86	ARPC5	actin related protein 2/3 complex, subunit 5, 16kDa
ARPC5L	0.33498	1.26136	0.352734	707.808	561.145	679	733	690	491	658	544	chr1:265645800-265653513	+	462	protein-coding		Actin-related protein 2/3 complex subunit 5
ARPIN	-0.235129	0.849609	0.901503	1276.6	1502.57	1025	1421	1364	1255	1697	1594	chr7:55469015-55483632	-	1897	protein-coding
ARPP19	0.361158	1.28446	0.856798	4552.74	3544.49	4827	3862	4831	4352	2698	3703	chr1:119134318-119157169	+	5306	protein-coding	ssc:397362	cAMP-regulated phosphoprotein	2e-60	ARPP19	cAMP-regulated phosphoprotein, 19kDa
ARPP21	-1.13416	0.455599	0.585892	19.3474	42.4778	9	30	19	70	9	51	chr13:20955414-21088424	+	23696	protein-coding	ssc:100512986	cAMP-regulated phosphoprotein, 21kDa	0	ARPP21	cAMP-regulated phosphoprotein, 21kDa
ARR3	-1.7503	0.297241	0.473869	2.61522	8.82196	0	4	4	17	0	10	chrX:56295107-56310507	+	2870	protein-coding	ssc:397622	arrestin 3, retinal (X-arrestin)	0	ARR3	arrestin 3, retinal (X-arrestin)
ARRB1	-0.25102	0.840302	0.00190467	2449.85	2915.44	2366	2353	2567	3122	2692	3016	chr9:9516944-9597446	-	8179	protein-coding	ssc:100521141	arrestin, beta 1	0	ARRB1	arrestin, beta 1
ARRB2	-0.483775	0.715104	0.0177917	512.367	716.496	401	592	536	631	765	774	chr12:52161776-52170362	-	2050	protein-coding	ssc:100170767	arrestin, beta 2	0	ARRB2	arrestin, beta 2
ARRDC1	-0.538007	0.688721	9.76928e-09	846.366	1228.9	692	933	900	1278	1111	1339	NW_018084833:391610-408264	-	4290	protein-coding
ARRDC2	-0.550223	0.682915	8.107e-08	635.428	930.469	525	715	654	862	953	1004	chr2:59771104-59778500	-	2752	protein-coding	ssc:100519298	arrestin domain containing 2	0	ARRDC2	arrestin domain containing 2
ARRDC3	0.645695	1.56449	0.00410169	23303.4	14895.2	25128	19559	24476	16717	12611	15850	chr2:98430451-98444835	-	4225	protein-coding	ssc:100520233	arrestin domain containing 3	0	ARRDC3	arrestin domain containing 3
ARRDC4	0.911286	1.88072	0.000144403	12590.5	6694.53	13856	10160	13344	7772	5463	7071	chr7:81656760-81669584	-	5739	protein-coding	ssc:100155895	arrestin domain containing 4	0	ARRDC4	arrestin domain containing 4
ARSA	-0.298505	0.813095	0.903171	1718.43	2113.45	1205	2118	1814	1832	2286	2282	chr5:107103-110330	+	1906	protein-coding	ssc:396973	arylsulfatase A	0	ARSA	arylsulfatase A
ARSB	-0.0688728	0.953383	0.978496	3448.42	3617.04	3833	2792	3602	3129	3945	3876	chr2:87614938-87779553	-	5725	protein-coding	ssc:102158016	arylsulfatase B	2e-145	ARSB	arylsulfatase B
ARSE	-0.0585442	0.960233	0.928058	226.031	235.392	98	358	222	231	224	259	chrX:131769-156083	-	2276	protein-coding	ssc:100627778	arylsulfatase E (chondrodysplasia punctata 1)	0	ARSE	arylsulfatase E (chondrodysplasia punctata 1)
ARSG	-0.813515	0.568994	0	218.814	384.571	197	219	236	409	329	430	chr12:11751930-11882844	-	5479	protein-coding	ssc:100521576	arylsulfatase G	0	ARSG	arylsulfatase G
ARSJ	-0.18423	0.880118	0.934785	620.717	705.266	724	466	649	561	807	767	chr8:108710636-108804846	+	4189	protein-coding	ssc:100512548	arylsulfatase family, member J	0	ARSJ	arylsulfatase family, member J
ARSK	0.482926	1.39758	0	2697.81	1930.34	2486	2821	2716	1897	1880	2073	chr2:102164089-102210293	+	2637	protein-coding	ssc:100627205	arylsulfatase family, member K	0	ARSK	arylsulfatase family, member K
ART3	0.53693	1.45088	0.774855	2.34261	1.6115	0	6	1	1	1	3	chr8:71673799-71795332	+	1723	protein-coding	ssc:100522086	ADP-ribosyltransferase 3	4e-156	ART3	ADP-ribosyltransferase 3
ART4	-1.17737	0.442156	0.00921785	504.777	1141.64	549	417	532	786	1442	1223	chr5:57708463-57727678	+	2144	protein-coding	ssc:100152653	ADP-ribosyltransferase 4 (Dombrock blood group)	4e-120	ART4	ADP-ribosyltransferase 4 (Dombrock blood group)
ART5	-8.36472	0.00303366	1	0	3.28634	0	0	0	7	0	3	chr9:6443768-6449203	+	1727	protein-coding		ADP-ribosyltransferase 5
ARTN	-9.24258	0.00165085	1	0	6.04749	0	0	0	6	0	13	chr6:167356363-167361370	-	2814	protein-coding
ARV1	0.317114	1.24584	0.0187036	1159.54	930.729	1181	1080	1182	1019	833	968	chr14:59396958-59409008	-	1563	protein-coding	ssc:100151849	ARV1 homolog (S. cerevisiae)	4e-131	ARV1	ARV1 homolog (S. cerevisiae)
ARVCF	-0.743265	0.597386	3.56489e-09	729.051	1220.41	671	722	778	1382	1055	1261	chr14:51403215-51440036	-	4547	protein-coding	ssc:100157919	armadillo repeat gene deleted in velocardiofacial syndrome	0	ARVCF	armadillo repeat gene deleted in velocardiofacial syndrome
ARX	-1.16428	0.446187	2.44416e-12	829.006	1857.99	759	867	840	2137	1520	1980	chrX:21067631-21079850	-	2951	protein-coding	ssc:100627139	aristaless related homeobox	3e-141	ARX	aristaless related homeobox
AS3MT	0.269403	1.20531	0.892671	190.935	158.41	248	106	211	155	138	189	chr14:113844107-113867880	+	1577	protein-coding	ssc:100622012	arsenic (+3 oxidation state) methyltransferase	0	AS3MT	arsenite methyltransferase
ASAH1	0.0529313	1.03737	0.982386	7548.6	7276.67	7510	6796	8147	7580	6522	7978	chr17:5712048-5749811	-	2355	protein-coding	ssc:100512932	acid ceramidase-like	0	ASAH1	N-acylsphingosine amidohydrolase (acid ceramidase) 1
ASAH2	0.692988	1.61663	0.279163	88.8476	54.9548	109	60	94	53	59	54	chr14:99018111-99141374	-	14065	protein-coding	ssc:100157065	N-acylsphingosine amidohydrolase (non-lysosomal ceramidase) 2B	0	ASAH2	N-acylsphingosine amidohydrolase (non-lysosomal ceramidase) 2
ASAP1	-0.132145	0.912474	0.943019	4003.12	4387.11	3347	4430	4155	4092	4476	4723	chr4:10103860-10451928	+	14016	protein-coding	ssc:100153066	ArfGAP with SH3 domain, ankyrin repeat and PH domain 1	2e-105	ASAP1	ArfGAP with SH3 domain, ankyrin repeat and PH domain 1
ASAP2	-0.0858563	0.942225	0.969336	2954.2	3135.34	2568	3137	3097	2748	3373	3373	chr3:126920972-127082947	-	5467	protein-coding	ssc:100513350	ArfGAP with SH3 domain, ankyrin repeat and PH domain 2	0	ASAP2	ArfGAP with SH3 domain, ankyrin repeat and PH domain 2
ASAP3	-0.716359	0.608632	2.43083e-11	1203.27	1977.01	1065	1244	1276	1738	2110	2140	chr6:81309748-81360054	-	4340	protein-coding	ssc:100626125	ArfGAP with SH3 domain, ankyrin repeat and PH domain 3	0	ASAP3	ArfGAP with SH3 domain, ankyrin repeat and PH domain 3
ASB1	-0.766202	0.587963	0.000131458	1839.85	3129.2	1478	2105	1904	2622	3487	3363	chr15:137931419-137952050	+	8272	protein-coding	ssc:100623561	ankyrin repeat and SOCS box containing 1	0	ASB1	ankyrin repeat and SOCS box containing 1
ASB10	-0.361471	0.778371	0.800207	3.78238	4.8622	7	1	3	8	0	7	chr18:6039253-6050335	+	7166	protein-coding	ssc:100626709	ankyrin repeat and SOCS box containing 10	0	ASB10	ankyrin repeat and SOCS box containing 10
ASB11	-1.067	0.47731	0.722142	20.8601	43.7144	32	13	16	92	1	40	chrX:11842855-11871040	-	1537	protein-coding	ssc:100154431	ankyrin repeat and SOCS box containing 11	2e-177	ASB11	ankyrin repeat and SOCS box containing 11, E3 ubiquitin protein ligase
ASB13	-0.545727	0.685046	1.44084e-06	812.15	1185.54	763	811	842	1062	1292	1232	chr10:65274476-65302345	+	8885	protein-coding	ssc:100517911	ankyrin repeat and SOCS box containing 13	8e-155	ASB13	ankyrin repeat and SOCS box containing 13
ASB14	-0.276356	0.825674	0.735135	3.20104	3.87899	1	0	9	6	0	6	chr13:39121461-39147490	-	6288	protein-coding
ASB15	0.97584	1.96679	1.01817e-09	168.555	85.6959	135	189	179	96	72	92	chr18:23826025-23881794	-	4915	protein-coding	ssc:100513190	ankyrin repeat and SOCS box containing 15	0	ASB15	ankyrin repeat and SOCS box containing 15
ASB16	-1.10399	0.465228	0.140312	38.0677	81.8374	35	43	35	115	45	89	chr12:19033471-19040481	-	3203	protein-coding	ssc:100514598	ankyrin repeat and SOCS box containing 16	1e-114	ASB16	ankyrin repeat and SOCS box containing 16
ASB2	-1.7819	0.290801	0	57.3671	197.297	72	33	65	213	177	208	chr7:115210885-115258863	-	2845	protein-coding	ssc:100627413	ankyrin repeat and SOCS box containing 2	0	ASB2	ankyrin repeat and SOCS box containing 2
ASB3	-0.180888	0.88216	0.885242	1092.52	1238.46	1085	982	1183	1408	1055	1291	chr3:87389835-87501179	+	3344	protein-coding	ssc:100518009	ankyrin repeat and SOCS box containing 3	0	ASB3	ankyrin repeat and SOCS box containing 3
ASB4	0.586201	1.50129	0.753531	18.8229	12.5345	17	20	19	27	1	10	chr9:75110367-75337619	+	8690	protein-coding	ssc:100523325	ankyrin repeat and SOCS box containing 4	0	ASB4	ankyrin repeat and SOCS box containing 4
ASB5	0.194266	1.14414	0.87766	25.1499	21.9802	37	12	25	19	20	28	chr15:38710183-38766769	-	3462	protein-coding	ssc:100511413	ankyrin repeat and SOCS box containing 5	0	ASB5	ankyrin repeat and SOCS box containing 5
ASB6	-0.184266	0.880096	1	1042.33	1184.34	937	1058	1110	1175	1112	1306	chr1:269828978-269834283	-	2174	protein-coding	ssc:100101474	ankyrin repeat and SOCS box containing 6	0	ASB6	ankyrin repeat and SOCS box containing 6
ASB7	0.0442504	1.03115	0.962467	841.633	816.21	838	806	856	935	656	887	chr1:139191407-139240206	+	7115	protein-coding		ankyrin repeat and SOCS box containing 7
ASB8	-0.058651	0.960162	0.998391	698.491	727.473	706	661	707	726	697	782	chr5:78526105-78534810	-	2483	protein-coding	ssc:100621000	ankyrin repeat and SOCS box containing 8	2e-166	ASB8	ankyrin repeat and SOCS box containing 8
ASB9	0.57508	1.48976	3.45219e-05	505.191	339.106	516	425	562	359	308	361	chrX:11800546-11828251	-	1292	protein-coding	ssc:100158057	ankyrin repeat and SOCS box containing 9	3e-138	ASB9	ankyrin repeat and SOCS box containing 9
ASCC1	-0.0938588	0.937013	0.93984	1497.41	1598.07	1377	1486	1596	1478	1696	1661	chr14:74975163-75109283	-	1884	protein-coding	ssc:100512075	activating signal cointegrator 1 complex subunit 1	0	ASCC1	activating signal cointegrator 1 complex subunit 1
ASCC2	-0.298093	0.813327	0.630295	2033.91	2500.73	1734	2209	2118	2151	2759	2658	chr14:46797307-46842479	-	5394	protein-coding	ssc:100154472	activating signal cointegrator 1 complex subunit 2
ASCC3	0.309149	1.23898	0.406472	7851.19	6336.83	8285	6794	8232	5912	6532	6746	chr1:67331939-67657080	-	7608	protein-coding		activating signal cointegrator 1 complex subunit 3
ASCL3	-3.40854	0.0941734	0.051056	1.34537	14.3823	2	0	2	5	26	12	chr9:518449-519710	+	1029	protein-coding	ssc:100518920	achaete-scute complex homolog 3 (Drosophila)	1e-64	ASCL3	achaete-scute family bHLH transcription factor 3
ASF1A	0.246065	1.18597	0.912113	703.963	593.575	762	590	737	741	423	639	chr1:43200339-43215019	-	2623	protein-coding	ssc:100519343	anti-silencing function 1A histone chaperone	5e-118	ASF1A	anti-silencing function 1A histone chaperone
ASF1B	-0.506314	0.704019	0.321328	485.404	689.481	320	637	494	689	702	694	chr2:65063186-65072681	+	1699	protein-coding	ssc:100192434	ASF1 anti-silencing function 1 homolog B (S. cerevisiae)	5e-112	ASF1B	anti-silencing function 1B histone chaperone
ASH1L	0.0258337	1.01807	0.989009	10395.9	10211.4	10893	9133	10841	11818	8321	10839	chr4:94297532-94484994	+	12089	protein-coding	ssc:100155920	ash1 (absent, small, or homeotic)-like (Drosophila)	0	ASH1L	ash1 (absent, small, or homeotic)-like (Drosophila)
ASH2L	-0.388257	0.764052	0.516619	1708.61	2236.25	1726	1565	1786	2631	1773	2382	chr15:48386426-48417560	-	3144	protein-coding	ssc:100627423	ash2 (absent, small, or homeotic)-like (Drosophila)	0	ASH2L	ash2 (absent, small, or homeotic)-like (Drosophila)
ASIC1	1.5957	3.02241	1.33227e-15	334.855	110.784	360	266	369	111	104	121	chr5:15965082-15991291	+	3188	protein-coding	ssc:100517467	acid-sensing (proton-gated) ion channel 1	0	ASIC1	acid-sensing (proton-gated) ion channel 1
ASIC2	-3.75824	0.073902	0.0246395	0.694401	9.52155	1	1	0	16	3	10	chr12:41726987-42031997	+	2566	protein-coding	ssc:100628008	acid-sensing (proton-gated) ion channel 2	6e-149	ASIC2	acid-sensing (proton-gated) ion channel 2
ASIC3	-0.449535	0.732279	0.80512	16.1671	22.0815	16	16	16	36	10	21	chr18:6172410-6180440	-	5807	protein-coding	ssc:100625143	acid-sensing (proton-gated) ion channel 3	0	ASIC3	acid-sensing (proton-gated) ion channel 3
ASIC4	-1.12911	0.457199	0.545551	16.051	35.1191	11	20	17	60	10	37	chr15:121520003-121547520	+	5312	protein-coding	ssc:100737498	acid-sensing (proton-gated) ion channel family member 4	0	ASIC4	acid-sensing (proton-gated) ion channel family member 4
ASIP	-0.508484	0.702961	0.764339	107.56	153.015	130	82	106	216	97	151	chr17:37542615-37718787	+	3661	protein-coding	ssc:414439	agouti signaling protein	2e-46	ASIP	agouti signaling protein
ASL	-0.700893	0.615191	0.751594	673.625	1094.99	631	704	667	668	1500	1136	chr3:16637481-16646869	+	1597	protein-coding
ASMTL	-0.55723	0.679606	0.352044	584.128	859.514	495	650	595	1059	630	921	NW_018084901:798964-820604	-	3838	protein-coding
ASNA1	-0.337462	0.791433	0.839272	4175.6	5276	3039	4842	4608	4503	5542	5957	chr2:66251381-66261135	-	1620	protein-coding	ssc:100520362	arsA arsenite transporter, ATP-binding, homolog 1 (bacterial)	0	ASNA1	arsA arsenite transporter, ATP-binding, homolog 1 (bacterial)
ASNS	-0.105754	0.929319	0.929064	2208.4	2376.37	1907	2324	2352	2320	2445	2423	chr9:77318341-77336290	-	1683	protein-coding	ssc:100312961	asparagine synthetase (glutamine-hydrolyzing)	0	ASNS	asparagine synthetase (glutamine-hydrolyzing)
ASNSD1	0.0324757	1.02277	0.981342	818.696	800.472	835	745	852	823	751	852	chr15:94261910-94272129	+	2576	protein-coding
ASPA	-2.33434	0.198287	1.68182e-05	4.74939	23.9925	8	0	6	30	16	27	chr12:49612845-49630303	+	942	protein-coding	ssc:100142661	aspartoacylase	1e-174	ASPA	aspartoacylase
ASPDH	-1.01751	0.493969	0.652462	4.02006	8.14854	4	3	5	15	0	10	chr6:55341343-55343537	-	1051	protein-coding	ssc:100511638	aspartate dehydrogenase domain containing	5e-135	ASPDH	aspartate dehydrogenase domain containing
ASPG	0.372876	1.29493	0.900798	14.2	10.9636	18	9	15	5	17	11	NW_018084979:2502407-2524412	+	1980	protein-coding
ASPH	0.268961	1.20494	0.964498	13163.2	10924.4	14820	10091	14142	9981	11374	11733	chr4:71902891-72107047	+	6149	protein-coding
ASPHD1	-0.0417279	0.971491	1	64.2004	66.0847	64	57	70	65	58	78	chr3:18120915-18124519	+	1464	protein-coding	ssc:100623843	aspartate beta-hydroxylase domain containing 1	7e-166	ASPHD1	aspartate beta-hydroxylase domain containing 1
ASPHD2	-1.01279	0.495586	0.000296878	256.151	516.875	169	317	281	600	394	577	chr14:44030582-44045093	+	4954	protein-coding	ssc:100156894	aspartate beta-hydroxylase domain containing 2	0	ASPHD2	aspartate beta-hydroxylase domain containing 2
ASPM	0.0273045	1.01911	0.997018	2297.45	2254.37	2199	2240	2394	2321	2107	2405	chr10:19971516-20039680	-	13268	protein-coding		Abnormal spindle-like microcephaly-associated protein
ASPN	0.78646	1.72484	2.50407e-06	154.399	89.5108	162	127	170	82	94	95	chr3:42165553-42192902	-	2791	protein-coding	ssc:100511749	asporin	0	ASPN	asporin
ASPRV1	-1.02104	0.492762	0.260075	185.838	377.146	206	139	207	528	222	396	chr3:72323958-72536564	+	9782	protein-coding	ssc:100625245	aspartic peptidase, retroviral-like 1	2e-147	ASPRV1	aspartic peptidase, retroviral-like 1
ASPSCR1	-0.576944	0.670382	0.0104286	1569.22	2340.78	1059	1865	1777	2319	2134	2656	chr12:995688-1021932	-	5551	protein-coding
ASRGL1	-0.11355	0.924311	0.878792	2833.23	3065.23	2655	2716	3066	3239	2704	3359	chr2:9328260-9353384	-	2189	protein-coding	ssc:100517023	asparaginase like 1	5e-149	ASRGL1	asparaginase like 1
ASS1	-0.561755	0.677478	0.550959	573.317	846.258	316	807	595	802	852	910	chr1:270531434-270586364	+	1792	protein-coding	ssc:414411	argininosuccinate synthase 1	0	ASS1	argininosuccinate synthase 1
ASTE1	-0.424982	0.744848	4.9727e-05	403.237	541.372	320	448	436	531	525	585	chr13:1435714-1457733	+	5818	protein-coding	ssc:100156751	asteroid homolog 1 (Drosophila)	0	ASTE1	asteroid homolog 1 (Drosophila)
ASTL	0.527451	1.44138	0.731261	6.64379	4.60627	1	13	6	10	0	4	chr3:47058104-47071681	+	2480	protein-coding	ssc:100739686	astacin-like metallo-endopeptidase (M12 family)	3e-170	ASTL	astacin-like metallo-endopeptidase (M12 family)
ASTN1	0.639626	1.55793	0.690954	105.184	67.512	89	122	102	117	24	64	chr9:118649144-118969032	-	8112	protein-coding	ssc:100737305	astrotactin 1	0	ASTN1	astrotactin 1
ASTN2	1.73576	3.33054	0	896.479	269.162	785	942	944	369	172	276	chr1:256825466-257740676	-	6912	protein-coding	ssc:102162976	astrotactin 2	4e-94	ASTN2	astrotactin 2
ASXL1	-0.219826	0.858669	0	3750.92	4368.3	3414	3752	4006	4218	4279	4745	chr17:35985978-36067122	+	6775	protein-coding	ssc:100153847	additional sex combs like 1 (Drosophila)	0	ASXL1	additional sex combs like transcriptional regulator 1
ASXL2	0.487045	1.40157	9.80643e-10	9049.38	6456.6	9184	8202	9504	6151	6461	6952	chr3:113044788-113184809	+	14074	protein-coding	ssc:100515136	additional sex combs like 2 (Drosophila)	0	ASXL2	additional sex combs like transcriptional regulator 2
ASXL3	-0.0709869	0.951987	0.943359	318.101	334.145	294	331	321	406	255	353	chr6:117334177-117518589	+	7478	protein-coding	ssc:100518495	additional sex combs like 3 (Drosophila)	0	ASXL3	additional sex combs like transcriptional regulator 3
ATAD1	0.423122	1.34083	0.879463	4042.73	3015.1	4719	2976	4286	3383	2475	3296	chr14:99802939-99885562	-	13659	protein-coding	ssc:100157471	ATPase family, AAA domain containing 1	0	ATAD1	ATPase family, AAA domain containing 1
ATAD2	-0.174085	0.88633	0.945656	1669.39	1883.49	1951	1274	1719	1901	1814	1991	chr4:16012278-16082343	+	8083	protein-coding	ssc:100155780	ATPase family, AAA domain containing 2	0	ATAD2	ATPase family, AAA domain containing 2
ATAD2B	-0.0557772	0.962076	0.97	1839.37	1911.87	1938	1645	1875	2129	1569	2108	chr3:114722225-114843705	+	5642	protein-coding	ssc:100518905	ATPase family, AAA domain containing 2B	0	ATAD2B	ATPase family, AAA domain containing 2B
ATAD5	-0.101928	0.931787	0.942105	410.059	440.078	368	425	428	497	351	489	chr12:42874705-42920438	-	6670	protein-coding	ssc:100522895	ATPase family, AAA domain containing 5	0	ATAD5	ATPase family, AAA domain containing 5
ATAT1	-0.452542	0.730754	0.414579	480.617	657.704	516	414	496	787	510	699	chr7:23173138-23185463	+	4326	protein-coding	ssc:100144480	alpha tubulin acetyltransferase 1	0	ATAT1	alpha tubulin acetyltransferase 1
ATCAY	-0.294157	0.815549	0.841737	3.76066	4.61346	7	0	4	1	7	6	chr2:74800048-74838923	-	4753	protein-coding	ssc:100626830	ataxia, cerebellar, Cayman type	0	ATCAY	ataxia, cerebellar, Cayman type
ATE1	0.0160307	1.01117	0.97975	3205.7	3170.27	3236	2831	3466	3319	2818	3484	chr14:131382019-131580443	-	5841	protein-coding	ssc:100512816	arginyltransferase 1	0	ATE1	arginyltransferase 1
ATF1	0.194095	1.14401	0.960866	1830.27	1599.88	2099	1420	1905	1973	1199	1683	chr5:16619130-16681391	+	2467	protein-coding	ssc:102158891	uncharacterized LOC102158891
ATF2	0.256458	1.19454	0.883322	4014.16	3360.41	4425	3287	4195	3450	3169	3564	chr15:80984969-81076573	-	4240	protein-coding	ssc:100513441	activating transcription factor 2	7e-88	ATF2	activating transcription factor 2
ATF3	-0.205798	0.867059	0.847857	376.881	434.668	420	299	399	440	390	490	chr9:130772259-130829678	-	2077	protein-coding		activating transcription factor 3
ATF4	-0.569134	0.674021	0.565898	9111.81	13518.6	7726	9902	9530	10173	15879	14875	chr5:8742964-8745752	-	2121	protein-coding	ssc:100144302	activating transcription factor 4 (tax-responsive enhancer element B67)	2e-166	ATF4	activating transcription factor 4
ATF5	-0.491387	0.711341	8.49216e-06	586.488	824.486	464	642	646	765	808	929	chr6:54945067-54950142	+	1866	protein-coding	ssc:100523675	activating transcription factor 5	4e-98	ATF5	activating transcription factor 5
ATF6	0.372408	1.29451	6.91665e-10	14311.6	11055.6	14301	13208	15030	11192	10559	11749	chr4:88591279-88806156	-	7720	protein-coding	ssc:100158076	activating transcription factor 6	0	ATF6	activating transcription factor 6
ATF6B	-0.0601206	0.959184	0.978706	4818.18	5023.21	3971	5082	5333	4644	4966	5630	chr7:24153551-24171743	-	6031	protein-coding	ssc:100144516	activating transcription factor 6 beta	0	ATF6B	activating transcription factor 6 beta
ATF7	-0.100525	0.932693	0.803047	4983.89	5343.55	4437	5176	5231	5514	5048	5627	chr5:18726329-18838670	-	9238	protein-coding	ssc:100518609	activating transcription factor 7	0	ATF7	activating transcription factor 7
ATF7IP	0.107453	1.07732	0.984759	7545.64	7004.05	8142	6293	7962	8390	5406	7462	chr5:58022734-58149980	-	16788	protein-coding	ssc:100513013	activating transcription factor 7 interacting protein	0	ATF7IP	activating transcription factor 7 interacting protein
ATF7IP2	-1.51807	0.349154	0.601461	313.092	896.736	387	203	337	1456	288	991	chr3:32523462-32598946	-	4623	protein-coding	ssc:100520369	activating transcription factor 7 interacting protein 2	0	ATF7IP2	activating transcription factor 7 interacting protein 2
ATG10	-0.351016	0.784032	0.191158	271.045	345.709	263	245	299	394	293	361	chr2:90436795-90665383	+	2430	protein-coding	ssc:100462744	autophagy related 10	3e-108	ATG10	autophagy related 10
ATG101	-0.177245	0.88439	0.930876	1326.29	1499.67	1050	1494	1415	1346	1651	1537	chr5:17418085-17425770	+	4095	protein-coding
ATG12	0.521342	1.43529	0	805.881	561.474	764	797	836	612	515	573	chr2:119948443-119965702	-	720	protein-coding	ssc:100462745	autophagy related 12	1e-71	ATG12	autophagy related 12
ATG13	-0.232837	0.85096	0.857488	3937.81	4627.49	3167	4495	4082	4285	4860	4861	chr2:15856859-15916122	-	4280	protein-coding	ssc:100516128	autophagy related 13	0	ATG13	autophagy related 13
ATG14	0.0136502	1.00951	0.965699	918.653	910.002	923	861	945	1049	759	951	chr1:184701020-184743752	-	4138	protein-coding	ssc:100155666	autophagy related 14	0	ATG14	autophagy related 14
ATG16L1	-0.0431836	0.970511	0.976744	2842.02	2928.38	2368	3119	2987	2703	3050	3114	chr15:133651294-133693472	+	5838	protein-coding	ssc:100462746	autophagy related 16-like 1 (S. cerevisiae)	0	ATG16L1	autophagy related 16-like 1 (S. cerevisiae)
ATG16L2	-0.813944	0.568825	0.000799752	107.079	188.253	82	135	102	212	150	210	chr9:7346973-7360189	+	2193	protein-coding	ssc:100511396	autophagy related 16-like 2 (S. cerevisiae)	0	ATG16L2	autophagy related 16-like 2 (S. cerevisiae)
ATG2A	-0.226171	0.854901	0.139078	2858.99	3344.23	2451	3090	2978	3157	3397	3576	chr2:7261819-7282614	+	6488	protein-coding	ssc:100462717	autophagy related 2A	0	ATG2A	autophagy related 2A
ATG2B	0.493852	1.4082	1.65568e-11	7394.73	5251.19	7421	6877	7674	4875	5434	5593	chr7:117506298-117586651	-	8530	protein-coding	ssc:100462716	autophagy related 2B	0	ATG2B	autophagy related 2B
ATG3	0.101957	1.07323	0.952679	1821.46	1697.18	1849	1700	1860	1872	1476	1798	chr13:147279110-147309597	+	1848	protein-coding	ssc:100157190	autophagy related 3	0	ATG3	autophagy related 3
ATG4A	0.301007	1.232	1	890.662	722.935	792	923	938	738	691	761	chrX:88545924-88633328	+	1990	protein-coding	ssc:100156732	autophagy related 4A, cysteine peptidase	1e-133	ATG4A	autophagy related 4A, cysteine peptidase
ATG4B	-0.377426	0.76981	1.73731e-09	957.644	1244	822	997	1037	1193	1260	1314	chr15:140223903-140245590	+	1444	protein-coding	ssc:100462747	autophagy related 4B, cysteine peptidase
ATG4C	0.241871	1.18252	0.788749	1523.86	1288.65	1626	1307	1590	1397	1133	1378	chr6:149560318-149691959	-	2571	protein-coding	ssc:100462748	autophagy related 4C, cysteine peptidase	0	ATG4C	autophagy related 4C, cysteine peptidase
ATG4D	-0.264701	0.832371	0.96339	3412.54	4099.78	2320	4361	3519	3405	4643	4356	chr2:69320313-69328522	+	2273	protein-coding	ssc:100141400	autophagy related 4D, cysteine peptidase	0	ATG4D	autophagy related 4D, cysteine peptidase
ATG5	0.251057	1.19008	0.216633	2338.19	1964.73	2192	2310	2456	1941	1925	2086	chr1:72343950-72520402	-	3163	protein-coding	ssc:641362	autophagy related 5	2e-156	ATG5	autophagy related 5
ATG7	-0.319647	0.801266	0.00491413	1813.32	2263.07	1613	1839	1952	2054	2405	2391	chr13:67301756-67699141	+	6575	protein-coding	ssc:100462749	autophagy related 7	0	ATG7	autophagy related 7
ATG9A	-0.21662	0.860579	0.69195	4024.67	4676.7	3398	4352	4249	4280	4906	4974	chr15:121254355-121265564	-	3943	protein-coding	ssc:100155182	autophagy related 9A	0	ATG9A	autophagy related 9A
ATG9B	-0.224601	0.855832	0.887888	39.4425	46.0884	53	29	34	37	57	45	chr18:6200246-6208988	+	3698	protein-coding	ssc:100462720	autophagy related 9B	0	ATG9B	autophagy related 9B
ATIC	-0.61397	0.653396	0.00123937	1273.13	1948.49	1109	1308	1379	2260	1602	2047	chr15:117617584-117649063	+	1926	protein-coding	ssc:100170854	5-aminoimidazole-4-carboxamide ribonucleotide formyltransferase/IMP cyclohydrolase	0	ATIC	5-aminoimidazole-4-carboxamide ribonucleotide formyltransferase/IMP cyclohydrolase
ATL1	0.225908	1.16951	0.869962	211.912	181.195	236	163	230	192	167	190	chr1:180299434-180407003	+	4987	protein-coding	ssc:100158193	atlastin GTPase 1	0	ATL1	atlastin GTPase 1
ATL2	0.122691	1.08876	0.983582	10106	9282.1	9414	10076	10585	11176	7096	9903	chr3:101957189-102029120	+	3581	protein-coding	ssc:100521264	atlastin GTPase 2	0	ATL2	atlastin GTPase 2
ATL3	0.143727	1.10476	0.905765	14754.6	13355.5	14583	13826	15453	12040	13875	14554	chr2:8361579-8408920	+	6243	protein-coding	ssc:100512265	atlastin GTPase 3	0	ATL3	atlastin GTPase 3
ATM	0.110364	1.0795	0.967217	7434.29	6886.78	7682	6435	7977	6993	6665	7198	chr9:36620656-36759555	+	13129	protein-coding	ssc:100101922	ataxia telangiectasia mutated	0	ATM	ATM serine/threonine kinase
ATMIN	0.533879	1.44782	2.22045e-16	5674.08	3919.06	5702	5414	5733	3766	4002	4095	chr6:7209512-7223195	-	4509	protein-coding
ATN1	-0.429602	0.742466	1.01803e-11	5250.78	7072.08	4455	5673	5524	6846	6951	7637	chr5:63782159-63795648	-	4515	protein-coding	ssc:100153709	atrophin 1	0	ATN1	atrophin 1
ATOH7	-10.0402	0.000949743	1	0	10.5192	0	0	0	0	17	15	chr14:71398939-71402479	-	3541	protein-coding	ssc:100624800	atonal homolog 7 (Drosophila)	3e-67	ATOH7	atonal homolog 7 (Drosophila)
ATOH8	-1.03481	0.48808	4.28237e-06	441.544	904.666	307	519	496	1061	748	933	chr3:58964541-59001620	-	2888	protein-coding	ssc:100523367	atonal homolog 8 (Drosophila)	2e-126	ATOH8	atonal homolog 8 (Drosophila)
ATOX1	-0.352278	0.783346	0.867514	1647.23	2102.81	1119	2056	1752	1840	2303	2220	chr16:71299321-71314598	+	493	protein-coding	ssc:100312962	ATX1 antioxidant protein 1 homolog (yeast)	2e-27	ATOX1	antioxidant 1 copper chaperone
ATP10A	-1.04406	0.484962	0.0525255	864.142	1781.89	663	1049	865	1231	2242	1914	chr1:141493551-141667346	+	6292	protein-coding	ssc:100158162	ATPase, class V, type 10A	0	ATP10A	ATPase, class V, type 10A
ATP10B	0.767127	1.70188	0.641594	25.6015	15.039	13	34	30	24	4	18	chr16:62569813-62918484	+	9111	protein-coding	ssc:100626997	ATPase, class V, type 10B	0	ATP10B	ATPase, class V, type 10B
ATP10D	0.71801	1.64491	1.04139e-13	12491.1	7593.75	12193	11889	13058	6386	8515	8077	chr8:37407677-37531707	+	7156	protein-coding	ssc:100520087	ATPase, class V, type 10D	0	ATP10D	ATPase, class V, type 10D
ATP11A	0.802213	1.74377	4.0741e-07	19048.8	10923.9	19250	17391	19964	8409	12921	11715	chr11:78292734-78402108	+	12007	protein-coding		Phospholipid-translocating ATPase
ATP11B	0.510742	1.42478	0.26594	6915.49	4853.71	7589	5728	7196	5574	4019	5128	chr13:120727633-120873907	+	7850	protein-coding	ssc:100155468	ATPase, class VI, type 11B	1e-56	FAM136A	family with sequence similarity 136, member A
ATP11C	0.558098	1.47233	0.062726	3480.76	2364.12	3865	2926	3525	2648	2010	2512	chrX:114394436-114575658	-	6152	protein-coding	ssc:100523658	ATPase, class VI, type 11C	0	ATP11C	ATPase, class VI, type 11C
ATP13A1	0.347181	1.27207	0.610492	7518.03	5910.06	6972	7529	7874	4606	6922	6353	chr2:58267489-58285383	+	4097	protein-coding	ssc:100513911	ATPase type 13A1
ATP13A2	-0.239532	0.84702	0.972739	5368.2	6337.75	4127	6323	5571	4901	7556	6706	chr6:75618317-75638591	-	4014	protein-coding	ssc:100523971	ATPase type 13A2	0	ATP13A2	ATPase type 13A2
ATP13A3	0.487026	1.40155	0.0108545	7062.11	5038.77	7436	6231	7295	4400	5526	5321	chr13:131391793-131476123	-	9380	protein-coding	ssc:100522900	ATPase type 13A3	0	ATP13A3	ATPase type 13A3
ATP13A4	8.66039	404.611	1	4.03611	0	6	0	6	0	0	0	chr13:130436995-130590124	-	7752	protein-coding	ssc:100157346	ATPase type 13A4	0	ATP13A4	ATPase type 13A4
ATP1A1	0.00886894	1.00617	0.995475	51934.4	51616.1	49326	50899	54268	42760	58320	55111	chr4:104353506-104384321	-	3424	protein-coding	ssc:397481	ATPase, Na+/K+ transporting, alpha 1 polypeptide	0	ATP1A1	ATPase, Na+/K+ transporting, alpha 1 polypeptide
ATP1A2	-0.319848	0.801154	0.910922	1125.57	1404.94	1227	987	1122	1769	977	1523	chr4:90341316-90371040	-	6143	protein-coding	ssc:396828	ATPase, Na+/K+ transporting, alpha 2 polypeptide	0	ATP1A2	ATPase, Na+/K+ transporting, alpha 2 polypeptide
ATP1A3	-0.131609	0.912813	1	5.66543	6.20752	4	6	7	4	6	9	chr6:49905851-49927437	+	3655	protein-coding	ssc:100329126	ATPase, Na+/K+ transporting, alpha 3 polypeptide	0	ATP1A3	ATPase, Na+/K+ transporting, alpha 3 polypeptide
ATP1B1	1.91041	3.75915	1.23244e-07	13433	3573.4	16031	9638	14113	3260	3769	3789	chr4:81912543-81937015	-	1235	protein-coding	ssc:396898	ATPase, Na+/K+ transporting, beta 1 polypeptide	1e-164	ATP1B1	ATPase, Na+/K+ transporting, beta 1 polypeptide
ATP1B2	0.409289	1.32803	0.917623	1972.94	1485.61	2305	1492	2047	985	1903	1603	chr12:52925697-52932638	+	3095	protein-coding	ssc:100522212	ATPase, Na+/K+ transporting, beta 2 polypeptide	1e-174	ATP1B2	ATPase, Na+/K+ transporting, beta 2 polypeptide
ATP1B3	0.850715	1.80339	3.03858e-09	11801.8	6544.24	12668	10088	12266	6523	6353	6951	chr13:82680442-82727052	+	1598	protein-coding	ssc:100514493	ATPase, Na+/K+ transporting, beta 3 polypeptide	5e-107	ATP1B3	ATPase, Na+/K+ transporting, beta 3 polypeptide
ATP23	-0.22982	0.852741	0.999429	402.493	472	392	381	424	504	433	493	chr5:23176854-23276251	+	1614	protein-coding
ATP2A1	-2.19334	0.218644	1	1.36709	6.2883	2	1	1	7	6	6	chr3:18545064-18568312	+	4264	protein-coding	ssc:100516962	ATPase, Ca++ transporting, cardiac muscle, fast twitch 1	0	ATP2A1	ATPase, Ca++ transporting, cardiac muscle, fast twitch 1
ATP2A2	0.318642	1.24716	0.188921	22150.7	17761	20205	22149	23616	14898	19623	19259	chr14:31674659-31744981	+	6404	protein-coding	ssc:396875	ATPase, Ca++ transporting, cardiac muscle, slow twitch 2	0	ATP2A2	ATPase, Ca++ transporting, cardiac muscle, slow twitch 2
ATP2A3	-0.445853	0.73415	0.362418	1033.82	1408.19	862	1170	1048	1169	1617	1472	chr12:49980488-50014006	-	4566	protein-coding	ssc:396820	ATPase, Ca++ transporting, ubiquitous	5e-159	ATP2A3	ATPase, Ca++ transporting, ubiquitous
ATP2B1	0.348138	1.27292	0.254426	6557.6	5151.64	7016	5571	6878	5167	4993	5446	chr5:92935688-93061406	+	8597	protein-coding	ssc:397636	ATPase, Ca++ transporting, plasma membrane 1	0	ATP2B1	ATPase, Ca++ transporting, plasma membrane 1
ATP2B2	0.922527	1.89543	1	69.2392	36.5248	55	73	79	34	43	33	chr13:66526508-66897125	-	12188	protein-coding	ssc:100625418	ATPase, Ca++ transporting, plasma membrane 2	0	ATP2B2	ATPase, Ca++ transporting, plasma membrane 2
ATP2B3	0.95771	1.94222	1.20942e-10	667.522	343.685	542	764	684	330	328	385	chrX:124318874-124357653	+	6521	protein-coding	ssc:100520061	ATPase, Ca++ transporting, plasma membrane 3	0	ATP2B3	ATPase, Ca++ transporting, plasma membrane 3
ATP2B4	-0.102021	0.931727	0.98715	12195.4	13089	10565	12960	12815	10705	14846	14062	chr9:64336354-64445669	+	9014	protein-coding	ssc:733701	ATPase, Ca++ transporting, plasma membrane 4	0	ATP2B4	ATPase, Ca++ transporting, plasma membrane 4
ATP2C1	0.255619	1.19385	0.7633	13421.4	11242.2	13689	12306	13868	9782	12252	11996	chr13:1461562-1580035	-	3647	protein-coding	ssc:100157931	ATPase, Ca++ transporting, type 2C, member 1	0	ATP2C1	ATPase, Ca++ transporting, type 2C, member 1
ATP2C2	0.0144739	1.01008	0.929139	238.634	236.252	328	130	246	146	321	246	chr6:4237331-4313273	-	6595	protein-coding	ssc:100514770	ATPase, Ca++ transporting, type 2C, member 2	0	ATP2C2	ATPase, Ca++ transporting, type 2C, member 2
ATP4A	-0.602188	0.658754	0.497194	51.0218	77.4571	21	69	64	75	74	86	chr6:44984014-45057796	-	3899	protein-coding	ssc:397552	ATPase, H+/K+ exchanging, alpha polypeptide	0	ATP4A	ATPase, H+/K+ exchanging, alpha polypeptide
ATP5A1	-0.0785028	0.94704	0.992457	39412.2	41616.2	34169	41253	42059	36291	44495	45278	chr1:95738789-95750835	-	1845	protein-coding	ssc:100157880	ATP synthase, H+ transporting, mitochondrial F1 complex, alpha subunit 1, cardiac muscle	0	ATP5A1	ATP synthase, H+ transporting, mitochondrial F1 complex, alpha subunit 1, cardiac muscle
ATP5B	-0.297141	0.813864	0.944457	41592.7	51105.2	38036	42716	43031	42031	58181	54409	chr5:21984750-21992393	-	1862	protein-coding	ssc:100157156	ATP synthase, H+ transporting, mitochondrial F1 complex, beta polypeptide	0	ATP5B	ATP synthase, H+ transporting, mitochondrial F1 complex, beta polypeptide
ATP5C1	-0.116838	0.922207	0.00232537	11081.3	12016	10670	10709	11577	11637	11938	12828	chr10:63584288-63599537	-	2723	protein-coding
ATP5D	-0.320494	0.800795	0.177303	7367.66	9200.42	5921	8216	7850	8534	9390	9953	chr2:77216430-77219301	-	1299	protein-coding	ssc:100523423	ATP synthase subunit delta, mitochondrial-like	9e-75	ATP5D	ATP synthase, H+ transporting, mitochondrial F1 complex, delta subunit
ATP5F1	0.208118	1.15518	0.970563	8280.81	7168.41	9139	6833	8586	8136	5933	7681	chr4:108896063-108907626	-	1702	protein-coding	ssc:100154817	ATP synthase, H+ transporting, mitochondrial Fo complex, subunit B1	5e-125	ATP5F1	ATP synthase, H+ transporting, mitochondrial Fo complex, subunit B1
ATP5G1	-0.216794	0.860476	0.883847	3413.6	3967.11	2779	3610	3807	3403	4086	4551	chr12:25110540-25113481	+	818	protein-coding	ssc:574054	ATP synthase, H+ transporting, mitochondrial Fo complex, subunit C1 (subunit 9)	2e-63	ATP5G1	ATP synthase, H+ transporting, mitochondrial Fo complex, subunit C1 (subunit 9)
ATP5G2	-0.598002	0.660668	1.09618e-05	3689.68	5584.77	2781	4269	3974	5663	5063	6227	chr5:18871025-18879933	-	4478	protein-coding	ssc:100037988	ATP synthase, H+ transporting, mitochondrial Fo complex, subunit C2 (subunit 9)	6e-83	ATP5G2	ATP synthase, H+ transporting, mitochondrial Fo complex, subunit C2 (subunit 9)
ATP5G3	0.0298134	1.02088	0.984029	6947.58	6805.48	6840	6379	7447	6808	6401	7431	chr15:81091037-81094297	-	697	protein-coding	ssc:100513629	ATP synthase, H+ transporting, mitochondrial Fo complex, subunit C3 (subunit 9)	1e-71	ATP5G3	ATP synthase, H+ transporting, mitochondrial Fo complex, subunit C3 (subunit 9)
ATP5H	-0.0220116	0.984859	0.985365	6010.15	6102.55	5224	6473	6204	5039	6998	6419	chr12:6241467-6247344	+	736	protein-coding	ssc:100512624	ATP synthase, H+ transporting, mitochondrial Fo complex, subunit d	3e-79	ATP5H	ATP synthase, H+ transporting, mitochondrial Fo complex, subunit d
ATP5I	-0.335181	0.792685	0.715966	428.012	539.954	452	367	452	414	591	634	chr8:112092-113526	-	317	protein-coding	ssc:396950	ATP synthase, H+ transporting, mitochondrial Fo complex, subunit E	1e-22	ATP5I	ATP synthase, H+ transporting, mitochondrial Fo complex, subunit E
ATP5J	-0.0639349	0.956651	0.970359	3248.95	3396.17	2962	3312	3398	3031	3550	3710	chr13:189281429-189290234	-	726	protein-coding	ssc:100622245	ATP synthase, H+ transporting, mitochondrial Fo complex, subunit F6	2e-50	ATP5J	ATP synthase, H+ transporting, mitochondrial Fo complex, subunit F6
ATP5J2	0.119714	1.08652	0.97074	2271.07	2090.23	2013	2363	2389	1475	2669	2168	chr3:6389338-6396960	-	385	protein-coding	ssc:100037979	ATP synthase, H+ transporting, mitochondrial Fo complex, subunit F2	9e-39	ATP5J2	ATP synthase, H+ transporting, mitochondrial Fo complex, subunit F2
ATP5L	-0.30907	0.807162	3.1809e-12	5027.13	6228.15	4579	4966	5432	5823	6175	6890	chr9:45706449-45716541	+	2722	protein-coding	ssc:396956	ATP synthase, H+ transporting, mitochondrial Fo complex, subunit G	8e-52	ATP5L	ATP synthase, H+ transporting, mitochondrial Fo complex, subunit G
ATP5O	-0.332834	0.793975	7.2082e-07	6216.67	7829.8	5305	6619	6610	7554	7815	8350	chr13:197509331-197519530	-	725	protein-coding	ssc:733678	ATP synthase H+-transporting mitochondrial F1 complex O subunit	8e-110	ATP5O	ATP synthase, H+ transporting, mitochondrial F1 complex, O subunit
ATP5S	0.708671	1.6343	0.510843	515.937	315.689	637	388	499	428	216	313	chr1:180069157-180081332	+	2166	protein-coding	ssc:100157404	ATP synthase, H+ transporting, mitochondrial Fo complex, subunit s (factor B)	7e-106	ATP5S	ATP synthase, H+ transporting, mitochondrial Fo complex, subunit s (factor B)
ATP5SL	-0.395091	0.760441	5.50912e-10	3901.22	5130.21	3405	4170	4045	4922	5194	5419	chr6:49404218-49562755	-	2968	protein-coding
ATP6	1.28839	2.44256	0.80707	13849.6	5670.13	19650	6297	14918	4865	5766	6586	chrMT:9120-9800	+	681	protein-coding	ssc:808506	ATP synthase F0 subunit 6	7e-89	ATP6	ATP synthase F0 subunit 6
ATP6AP1	0.624412	1.54158	0.1092	25268.7	16391.4	23680	24703	26831	10983	20678	17917	chrX:124952532-124960344	+	2079	protein-coding	ssc:102159115	ATPase, H+ transporting, lysosomal accessory protein 1	1e-35	ATP6AP1	ATPase, H+ transporting, lysosomal accessory protein 1
ATP6AP1L	-0.0328244	0.977505	0.990284	332.366	340.015	342	316	328	356	301	375	chr2:90680982-90741469	+	7801	protein-coding	ssc:100514338	ATPase, H+ transporting, lysosomal accessory protein 1-like	1e-86	ATP6AP1L	ATPase, H+ transporting, lysosomal accessory protein 1-like
ATP6AP2	0.371682	1.29386	0.897837	10435.1	8065.12	11957	8064	10907	7510	8349	8562	chrX:36271154-36300240	+	2104	protein-coding	ssc:100514935	ATPase, H+ transporting, lysosomal accessory protein 2	0	ATP6AP2	ATPase, H+ transporting, lysosomal accessory protein 2
ATP6V0A1	0.45165	1.3676	0.244069	5922.54	4330.59	5234	6131	6281	3295	5196	4604	chr12:20288409-20344142	-	5071	protein-coding	ssc:100523018	ATPase, H+ transporting, lysosomal V0 subunit a1	0	ATP6V0A1	ATPase, H+ transporting, lysosomal V0 subunit a1
ATP6V0A2	0.449688	1.36574	2.84584e-09	5051.58	3698.77	5030	4623	5367	3431	3811	3961	chr14:29250400-29297697	-	5884	protein-coding		ATPase, H+ transporting, lysosomal V0 subunit a2
ATP6V0A4	-0.470512	0.721708	0.730345	5.67395	7.86568	1	12	4	16	0	8	chr18:10868208-10966801	+	3062	protein-coding	ssc:100519402	ATPase, H+ transporting, lysosomal V0 subunit a4	0	ATP6V0A4	ATPase, H+ transporting, lysosomal V0 subunit a4
ATP6V0B	0.395543	1.31544	0.506025	14760.5	11220.9	12023	16553	15446	9487	12427	12053	chr6:167316945-167320355	-	1064	protein-coding
ATP6V0C	0.00542623	1.00377	0.988596	10188.5	10150.2	9536	10066	10719	9445	10484	10809	chr3:39532707-39538704	-	1178	protein-coding	ssc:100518959	ATPase, H+ transporting, lysosomal 16kDa, V0 subunit c	3e-76	ATP6V0C	ATPase, H+ transporting, lysosomal 16kDa, V0 subunit c
ATP6V0D1	0.679435	1.60151	0.0124334	24298	15171.9	19165	27635	25721	12179	17301	16446	chr6:28090180-28132080	-	1694	protein-coding	ssc:100525048	ATPase, H+ transporting, lysosomal 38kDa, V0 subunit d1	0	ATP6V0D1	ATPase, H+ transporting, lysosomal 38kDa, V0 subunit d1
ATP6V0D2	1.26858	2.40925	0.197805	39.8927	16.5523	15	48	58	13	20	17	chr4:50694188-50749373	-	2122	protein-coding	ssc:100521494	ATPase, H+ transporting, lysosomal 38kDa, V0 subunit d2	0	ATP6V0D2	ATPase, H+ transporting, lysosomal 38kDa, V0 subunit d2
ATP6V0E1	0.71265	1.63881	2.13598e-08	7325.93	4470.26	7265	6882	7627	3591	5145	4790	chr16:51225719-51260712	-	883	protein-coding	ssc:733646	lysosomal 9kDa H+ transporting ATPase V0 subunit e	9e-41	ATP6V0E1	ATPase, H+ transporting, lysosomal 9kDa, V0 subunit e1
ATP6V1A	0.419883	1.33782	0.000153813	6329.91	4731.51	6230	5986	6601	4073	5140	5115	chr13:146128664-146165269	-	2060	protein-coding	ssc:445531	ATPase, H+ transporting, lysosomal 70kDa, V1 subunit A	0	ATP6V1A	ATPase, H+ transporting, lysosomal 70kDa, V1 subunit A
ATP6V1B1	-0.292666	0.816392	0.753444	4.83625	5.92619	8	4	2	13	0	5	chr3:71560102-71591885	-	3155	protein-coding	ssc:100523368	ATPase, H+ transporting, lysosomal 56/58kDa, V1 subunit B1	0	ATP6V1B1	ATPase, H+ transporting, lysosomal 56/58kDa, V1 subunit B1
ATP6V1B2	0.482399	1.39706	3.39506e-13	11536	8257.29	11451	10802	12035	7577	8475	8969	chr14:4289257-4318587	+	3067	protein-coding	ssc:100523998	ATPase, H+ transporting, lysosomal 56/58kDa, V1 subunit B2	0	ATP6V1B2	ATPase, H+ transporting, lysosomal 56/58kDa, V1 subunit B2
ATP6V1C1	0.261532	1.19875	0.232054	2002.13	1670.18	1924	1875	2160	1858	1407	1803	chr4:34033943-34084990	-	1912	protein-coding	ssc:100154942	ATPase, H+ transporting, lysosomal 42kDa, V1 subunit C1	0	ATP6V1C1	ATPase, H+ transporting, lysosomal 42kDa, V1 subunit C1
ATP6V1C2	0.567164	1.48161	1	7.4458	5.02223	10	4	8	6	6	3	chr3:125774259-125825752	-	2641	protein-coding	ssc:100512277	ATPase, H+ transporting, lysosomal 42kDa, V1 subunit C2	0	ATP6V1C2	ATPase, H+ transporting, lysosomal 42kDa, V1 subunit C2
ATP6V1D	0.416525	1.33471	1.15729e-09	4323.25	3239.1	4369	3974	4502	3135	3193	3488	chr7:91065998-91084908	-	1725	protein-coding	ssc:100156681	ATPase, H+ transporting, lysosomal 34kDa, V1 subunit D	3e-139	ATP6V1D	ATPase, H+ transporting, lysosomal 34kDa, V1 subunit D
ATP6V1E1	0.398611	1.31824	3.71486e-05	11049.7	8382.18	11098	9780	11987	8337	7798	9301	chr5:69752644-69772038	-	1375	protein-coding	ssc:100156112	ATPase, H+ transporting, lysosomal 31kDa, V1 subunit E1	2e-125	ATP6V1E1	ATPase, H+ transporting, lysosomal 31kDa, V1 subunit E1
ATP6V1E2	-0.697914	0.616463	1	53.2593	86.4012	53	54	51	78	88	96	chr3:94012252-94078475	+	7316	protein-coding	ssc:100736975	ATPase, H+ transporting, lysosomal 31kDa, V1 subunit E2	2e-103	ATP6V1E2	ATPase, H+ transporting, lysosomal 31kDa, V1 subunit E2
ATP6V1F	-0.168134	0.889993	0.941008	2481.81	2788.57	2204	2585	2603	2372	3141	2921	chr18:19753761-19756706	-	752	protein-coding	ssc:100518811	ATPase, H+ transporting, lysosomal 14kDa, V1 subunit F	6e-64	ATP6V1F	ATPase, H+ transporting, lysosomal 14kDa, V1 subunit F
ATP6V1G1	0.549655	1.46374	0.128142	2977.58	2034.23	2234	3514	3145	2156	1757	2264	chr1:255151909-255159299	+	1071	protein-coding	ssc:100154379	ATPase, H+ transporting, lysosomal 13kDa, V1 subunit G1	2e-62	ATP6V1G1	ATPase, H+ transporting, lysosomal 13kDa, V1 subunit G1
ATP6V1G2	-1.72636	0.302213	1	11.8471	39.2241	14	10	11	36	39	44	chr7:23670970-23673860	-	1779	protein-coding	ssc:100152358	ATPase, H+ transporting, lysosomal 13kDa, V1 subunit G2	2e-60	ATP6V1G2	ATPase, H+ transporting, lysosomal 13kDa, V1 subunit G2
ATP6V1H	0.0613547	1.04345	0.978243	2969.16	2845.54	2111	3589	3177	2236	3347	3023	chr4:77211493-77269757	+	1993	protein-coding	ssc:397472	ATPase, H+ transporting, lysosomal 50/57kDa, V1 subunit H	0	ATP6V1H	ATPase, H+ transporting, lysosomal 50/57kDa, V1 subunit H
ATP7A	0.439864	1.35648	0.000341468	4831.36	3561.69	5000	4289	5061	3278	3679	3832	chrX:61972544-62110058	+	8906	protein-coding	ssc:397159	ATPase, Cu++ transporting, alpha polypeptide	0	ATP7A	ATPase, Cu++ transporting, alpha polypeptide
ATP7B	0.443413	1.35982	0.271899	1677.06	1233.29	1237	1943	1834	1188	1198	1354	chr11:15892549-15942070	+	7862	protein-coding	ssc:100049684	ATPase, Cu++ transporting, beta polypeptide	0	ATP7B	ATPase, Cu++ transporting, beta polypeptide
ATP8	2.10051	4.28862	0.564744	382.65	89.2168	543	0	598	0	139	133	chrMT:8959-9162	+	204	protein-coding	ssc:808505	ATP synthase F0 subunit 8
ATP8A1	0.723911	1.65165	0.101249	1957.17	1184.97	2302	1499	1993	1046	1314	1223	chr8:33384493-33637299	-	8498	protein-coding	ssc:100515393	ATPase, aminophospholipid transporter (APLT), class I, type 8A, member 1	0	ATP8A1	ATPase, aminophospholipid transporter (APLT), class I, type 8A, member 1
ATP8B1	0.41562	1.33387	0.00479409	2202.08	1650.89	2094	2120	2339	1354	1855	1789	chr1:162936209-163063040	+	6563	protein-coding	ssc:100153006	ATPase, aminophospholipid transporter, class I, type 8B, member 1	0	ATP8B1	ATPase, aminophospholipid transporter, class I, type 8B, member 1
ATP8B2	-0.488821	0.712607	0.706399	5304.08	7443.21	4692	5589	5515	5707	8898	7902	chr4:95426545-95449193	-	5680	protein-coding	ssc:100517341	ATPase, aminophospholipid transporter, class I, type 8B, member 2	0	ATP8B2	ATPase, aminophospholipid transporter, class I, type 8B, member 2
ATP8B3	-0.0688598	0.953391	0.913627	144.023	151.064	110	183	136	213	88	158	chr2:76722257-76745899	+	5046	protein-coding	ssc:100513137	ATPase, aminophospholipid transporter, class I, type 8B, member 3	0	ATP8B3	ATPase, aminophospholipid transporter, class I, type 8B, member 3
ATP8B4	0.736853	1.66654	0.118349	147.805	88.6862	110	168	164	59	123	85	chr1:121629072-121914633	+	9929	protein-coding	ssc:100154720	ATPase, class I, type 8B, member 4	0	ATP8B4	ATPase, class I, type 8B, member 4
ATP9A	-0.628614	0.646797	2.13367e-09	4414.59	6825.31	4194	4301	4639	7516	5875	7312	chr17:52936169-53072620	-	7817	protein-coding	ssc:100136901	ATPase, class II, type 9A	0	ATP9A	ATPase, class II, type 9A
ATP9B	-0.0954735	0.935965	0.581988	2467.9	2636.75	2344	2396	2603	2709	2425	2863	chr1:146022975-146228847	-	11037	protein-coding	ssc:100154901	ATPase, class II, type 9B	0	ATP9B	ATPase, class II, type 9B
ATPAF1	-0.0860651	0.942089	1	4369.03	4637.6	4132	4240	4630	4524	4459	5081	chr6:164830623-164858741	+	3861	protein-coding	ssc:100524092	ATP synthase mitochondrial F1 complex assembly factor 1	8e-172	ATPAF1	ATP synthase mitochondrial F1 complex assembly factor 1
ATPAF2	0.141151	1.10278	0.892437	1876.25	1701.37	1579	2006	2011	1581	1796	1771	chr12:60617642-60633210	+	1207	protein-coding		Uncharacterized protein
ATPIF1	0.192967	1.14311	0.972512	3486.68	3050.16	3067	3657	3663	1929	4018	3269	chr6:85307242-85309211	+	475	protein-coding	ssc:100038002	ATPase inhibitory factor 1	6e-39	ATPIF1	ATPase inhibitory factor 1
ATR	0.204284	1.15211	0.604327	3471.6	3013.24	3506	3088	3728	3155	2708	3278	chr13:83175515-83289986	-	8470	protein-coding		ataxia telangiectasia and Rad3 related
ATRAID	0.073741	1.05244	0.97641	4189.79	3981.02	3994	4205	4256	3356	4416	4279	chr3:111914710-111919766	-	1074	protein-coding	ssc:100522188	all-trans retinoic acid-induced differentiation factor	4e-102	ATRAID	all-trans retinoic acid-induced differentiation factor
ATRIP	-0.151151	0.900532	0.875495	506.741	562.715	428	559	523	575	543	586	chr13:31159849-31178716	+	2571	protein-coding	ssc:100523399	ATR interacting protein	0	ATRIP	ATR interacting protein
ATRN	1.16652	2.24469	0	20672.1	9209.33	19717	20058	21723	7100	11001	9744	chr17:32054240-32239576	-	8635	protein-coding	ssc:100101470	attractin	0	ATRN	attractin
ATRNL1	-0.268699	0.830068	0.0334576	2652.6	3195.65	2585	2490	2815	3429	2795	3472	chr14:125406536-126183405	+	9075	protein-coding	ssc:100157106	attractin-like 1	0	ATRNL1	attractin-like 1
ATRX	0.311961	1.24139	0.968672	5145.08	4144.6	6231	3700	5294	5084	3059	4442	chrX:61584028-61872341	-	11264	protein-coding	ssc:100286857	alpha thalassemia/mental retardation syndrome X-linked	0	ATRX	alpha thalassemia/mental retardation syndrome X-linked
ATXN1	-0.0297957	0.979559	0.987132	3413.42	3484.65	3195	3406	3555	3609	3249	3703	chr7:12299938-12730850	-	15690	protein-coding	ssc:100154571	ataxin 1	0	ATXN1	ataxin 1
ATXN10	-0.53591	0.689723	0	4682.05	6788.31	4212	4810	4921	6729	6709	7118	chr5:3637794-3798204	-	1957	protein-coding	ssc:414389	ataxin 10	0	ATXN10	ataxin 10
ATXN1L	0.4739	1.38886	1.98445e-10	9510.15	6847.45	9535	8840	9884	6345	7094	7297	chr6:14836732-14848474	+	7845	protein-coding	ssc:100514525	ataxin 1-like	0	ATXN1L	ataxin 1-like
ATXN2	0.28482	1.21826	2.22045e-16	5494.79	4510.36	5345	5262	5731	4380	4492	4790	chr14:32656537-32772082	-	10461	protein-coding	ssc:100153708	ataxin 2	0	ATXN2	ataxin 2
ATXN2L	-0.278022	0.824721	0.813649	4293.76	5206.32	3389	4899	4526	4631	5524	5613	chr3:18506082-18519060	+	4814	protein-coding	ssc:100515946	ataxin 2-like	0	ATXN2L	ataxin 2-like
ATXN3	0.396689	1.31648	0.339631	3141.68	2386.41	3336	2694	3297	2714	1986	2539	chr7:113611566-113645835	-	3074	protein-coding	ssc:100144422	ataxin 3	0	ATXN3	ataxin 3
ATXN7	0.0386028	1.02712	0.976882	2874.09	2798.21	3007	2528	2999	2958	2595	2924	chr13:45356350-45514816	+	15051	protein-coding	ssc:100519688	ataxin 7	0	ATXN7	ataxin 7
ATXN7L1	0.132148	1.09592	0.902908	1670.12	1523.94	1540	1654	1779	1714	1324	1580	chr9:105464614-105925637	-	7273	protein-coding	ssc:100517110	ataxin 7-like 1	0	ATXN7L1	ataxin 7-like 1
ATXN7L2	-0.606636	0.656726	0.016166	357.802	544.832	334	338	394	645	423	586	chr4:110637233-110646081	-	2557	protein-coding	ssc:100517342	ataxin 7-like 2	0	ATXN7L2	ataxin 7-like 2
ATXN7L3	-0.127771	0.915244	0.961146	3948.63	4314.29	3448	4177	4139	3708	4670	4689	chr12:19012324-19020136	+	4715	protein-coding	ssc:100511716	ataxin 7-like 3	0	ATXN7L3	ataxin 7-like 3
ATXN7L3B	-0.165843	0.891408	0.000953675	7968.71	8939.47	7124	8162	8452	8548	8881	9663	chr5:37978712-37982432	+	3721	protein-coding
AUH	0.236514	1.17814	0.476635	1175.73	997.954	1165	1128	1200	1112	841	1075	chr14:2398456-2546329	-	1600	protein-coding	ssc:100155020	AU RNA binding protein/enoyl-CoA hydratase	5e-158	AUH	AU RNA binding protein/enoyl-CoA hydratase
AUNIP	-0.759226	0.590813	0.0953709	60.58	102.544	39	68	75	127	78	106	chr6:83276977-83316642	-	2540	protein-coding	ssc:100523251	aurora kinase A and ninein interacting protein	2e-119	AUNIP	aurora kinase A and ninein interacting protein
AUP1	0.191284	1.14178	0.957537	5964.43	5223.8	4857	6669	6264	4344	5788	5687	chr3:68520048-68523076	+	1473	protein-coding	ssc:100518187	ancient ubiquitous protein 1	0	AUP1	ancient ubiquitous protein 1
AURKA	-0.539588	0.687967	1.51144e-09	1062.98	1545.11	871	1201	1097	1580	1463	1639	chr17:56954838-56972435	-	2283	protein-coding	ssc:574063	aurora kinase A	0	AURKA	aurora kinase A
AURKAIP1	-0.499206	0.707496	0.00227693	1703.83	2408.26	1291	1969	1830	2216	2445	2639	chr6:63656120-63657568	-	1042	protein-coding
AURKB	-0.79611	0.5759	0	459.368	797.66	382	501	487	849	722	847	chr12:53410833-53426165	-	3051	protein-coding	ssc:396955	aurora kinase B	0	AURKB	aurora kinase B
AURKC	0.248506	1.18798	0.815834	7.90513	6.6527	2	11	11	13	3	4	chr6:61584575-61588402	+	1354	protein-coding
AUTS2	0.183787	1.13586	0.262158	2069.52	1821.98	1782	2202	2184	1870	1711	1941	chr3:13565439-14794365	+	3835	protein-coding	ssc:100515476	autism susceptibility candidate 2	0	AUTS2	autism susceptibility candidate 2
AVEN	0.113448	1.08181	0.94048	925.604	855.606	943	809	1000	748	903	942	chr7:80447337-80640120	+	1825	protein-coding	ssc:102166979	apoptosis, caspase activation inhibitor	2e-28	AVEN	apoptosis, caspase activation inhibitor
AVIL	-0.427837	0.743375	7.22593e-08	8910.69	11986.8	7426	9759	9385	12212	11257	12868	chr5:23087946-23110602	-	6322	protein-coding	ssc:100624986	advillin	0	AVIL	advillin
AVL9	0.391915	1.31213	2.09336e-09	4142.92	3157.38	4060	3917	4341	2876	3269	3421	chr18:40663728-40739115	-	7310	protein-coding	ssc:100624970	AVL9 homolog (S. cerevisiase)	0	AVL9	AVL9 homolog (S. cerevisiase)
AVP	3.73244	13.2916	0.217781	4.59835	0.336712	0	8	6	1	0	0	chr17:32581234-32583145	+	567	protein-coding	ssc:396995	arginine vasopressin	1e-79	AVP	arginine vasopressin
AVPI1	0.557475	1.47169	0.169987	21455.9	14579.1	19211	22271	22409	10442	18034	15603	chr14:109044500-109052228	-	1374	protein-coding	ssc:100155615	arginine vasopressin-induced 1	9e-65	AVPI1	arginine vasopressin-induced 1
AVPR1A	3.57673	11.9317	2.38853e-11	1128.46	94.5669	661	1494	1228	114	90	81	chr5:27824991-27832794	-	4825	protein-coding		Vasopressin V1a receptor
AVPR2	0.191466	1.14192	0.906331	201.8	176.718	102	268	237	144	208	182	chrX:124638433-124640969	+	1635	protein-coding	ssc:397462	arginine vasopressin receptor 2	2e-152	AVPR2	arginine vasopressin receptor 2
AWN	2.07239	4.20581	0.000263594	26.3264	6.25189	22	36	20	3	8	8	chr14:132240887-132248034	+	712	protein-coding	ssc:396783	sperm associated AWN protein
AXDND1	-0.136518	0.909712	1	28.9378	31.8108	31	23	32	31	26	40	chr9:121120031-121209686	+	4431	protein-coding	ssc:100627790	axonemal dynein light chain domain containing 1	0	AXDND1	axonemal dynein light chain domain containing 1
AXIN1	-0.394521	0.760742	0.00588495	1924.6	2529.9	1662	2098	1972	2761	2204	2708	chr3:41344908-41393999	+	6104	protein-coding	ssc:100523725	axin 1	0	AXIN1	axin 1
AXIN2	-1.07706	0.473995	0.0103581	519.635	1096.3	466	485	600	1409	751	1170	chr12:12311293-12343207	-	4497	protein-coding	ssc:100739604	axin 2	4e-149	AXIN2	axin 2
AXL	-0.192047	0.875363	0.962839	13788.1	15751.3	11355	15216	14552	13796	16951	16949	chr6:49245802-49277917	+	4201	protein-coding	ssc:100144875	AXL receptor tyrosine kinase	0	AXL	AXL receptor tyrosine kinase
AZGP1	-2.93418	0.130835	0	14.6001	111.658	19	11	13	135	93	110	chr3:7867521-7874857	+	1307	protein-coding	ssc:100519648	alpha-2-glycoprotein 1, zinc-binding	2e-114	AZGP1	alpha-2-glycoprotein 1, zinc-binding
AZI2	0.49846	1.4127	0.759115	1912.66	1353.9	2217	1486	1962	1675	998	1437	chr13:14757281-14785422	-	4232	protein-coding	ssc:100524397	5-azacytidine induced 2	3e-152	AZI2	5-azacytidine induced 2
AZIN1	0.497742	1.412	1.66378e-06	9746.38	6902.52	9764	8928	10279	7535	5889	7525	chr4:34221368-34257261	+	4459	protein-coding	ssc:100158237	antizyme inhibitor 1	0	AZIN1	antizyme inhibitor 1
AZIN2	-0.0415514	0.97161	0.921255	176.291	181.442	150	197	178	258	98	196	chr6:89346860-89385323	+	1793	protein-coding	ssc:100144439	antizyme inhibitor 2	0	AZIN2	antizyme inhibitor 2
B2M	0.803605	1.74546	0.00514295	4391.72	2516.08	5077	3533	4391	2479	2603	2525	chr1:126865767-126878501	-	514	protein-coding	ssc:397033	beta-2-microglobulin	5e-43	B2M	beta-2-microglobulin
B3GALNT1	1.87005	3.65546	9.94523e-08	10575.5	2893.05	12471	7860	10989	1891	3776	3073	chr13:100772892-100811349	-	5913	protein-coding	ssc:397634	beta-1,3-N-acetylgalactosaminyltransferase 1 (globoside blood group)	0	B3GALNT1	beta-1,3-N-acetylgalactosaminyltransferase 1 (globoside blood group)
B3GALNT2	0.0255687	1.01788	0.983895	1861.43	1828.73	1704	1876	1962	1924	1651	1971	chr14:55749409-55818738	+	5267	protein-coding	ssc:100620910	beta-1,3-N-acetylgalactosaminyltransferase 2	4e-96	B3GALNT2	beta-1,3-N-acetylgalactosaminyltransferase 2
B3GALT1	0.122073	1.0883	0.94625	671.192	616.735	783	497	709	611	606	651	chr15:73772833-74340060	+	10505	protein-coding	ssc:100152554	UDP-Gal:betaGlcNAc beta 1,3-galactosyltransferase, polypeptide 1	0	B3GALT1	UDP-Gal:betaGlcNAc beta 1,3-galactosyltransferase, polypeptide 1
B3GALT2	-0.149515	0.901553	1	61.4721	68.1858	69	53	60	74	58	75	chr10:613464-623587	+	6089	protein-coding	ssc:100525885	beta-1,3-galactosyltransferase 2-like	0	B3GALT2	UDP-Gal:betaGlcNAc beta 1,3-galactosyltransferase, polypeptide 2
B3GALT4	-0.0215031	0.985206	0.96305	649.144	658.892	511	747	679	674	620	703	chr7:29643049-29644847	+	1692	protein-coding	ssc:100155431	UDP-Gal:betaGlcNAc beta 1,3-galactosyltransferase, polypeptide 4	1e-158	B3GALT4	UDP-Gal:betaGlcNAc beta 1,3-galactosyltransferase, polypeptide 4
B3GALT5	-0.554204	0.681033	0.792922	132.332	194.315	200	44	146	238	144	208	chr13:203208353-203250085	+	14304	protein-coding	ssc:100516832	UDP-Gal:betaGlcNAc beta 1,3-galactosyltransferase, polypeptide 5	2e-128	B3GALT5	UDP-Gal:betaGlcNAc beta 1,3-galactosyltransferase, polypeptide 5
B3GALT6	-0.421639	0.746576	3.7612e-06	540.88	724.485	454	598	560	681	708	809	chr6:63540066-63541962	+	1897	protein-coding	ssc:100523125	UDP-Gal:betaGal beta 1,3-galactosyltransferase polypeptide 6	6e-144	B3GALT6	UDP-Gal:betaGal beta 1,3-galactosyltransferase polypeptide 6
B3GAT1	0.474516	1.38945	0.783453	24.2122	17.4229	41	5	25	32	4	17	chr9:60995280-61020300	-	3591	protein-coding	ssc:100520760	beta-1,3-glucuronyltransferase 1 (glucuronosyltransferase P)	0	B3GAT1	beta-1,3-glucuronyltransferase 1
B3GAT2	-0.455345	0.729336	0.846386	50.2804	68.9437	17	86	48	121	9	81	chr1:50941967-51041586	-	2238	protein-coding	ssc:100526195	beta-1,3-glucuronyltransferase 2 (glucuronosyltransferase S)	1e-169	B3GAT2	beta-1,3-glucuronyltransferase 2
B3GAT3	0.207049	1.15432	0.806258	4635.73	4015.97	3865	5072	4886	3690	4223	4244	chr2:9119621-9125081	+	3703	protein-coding	ssc:397642	beta-1,3-glucuronyltransferase 3 (glucuronosyltransferase I)	1e-176	B3GAT3	beta-1,3-glucuronyltransferase 3
B3GLCT	-0.128453	0.914812	0.0194077	3042.06	3325.34	2834	3091	3124	3158	3266	3660	chr11:7792160-7907052	+	3607	protein-coding
B3GNT2	0.616371	1.53301	0	2627.5	1713.94	2314	2743	2771	1603	1767	1820	chr3:79671393-79704049	-	4533	protein-coding	ssc:100524195	UDP-GlcNAc:betaGal beta-1,3-N-acetylglucosaminyltransferase 2	0	B3GNT2	UDP-GlcNAc:betaGal beta-1,3-N-acetylglucosaminyltransferase 2
B3GNT3	-0.732359	0.601919	0.000125535	2379.48	3953.17	1795	2829	2480	3460	4295	4211	chr2:59934948-59952861	-	2843	protein-coding	ssc:100518473	UDP-GlcNAc:betaGal beta-1,3-N-acetylglucosaminyltransferase 3	9e-159	B3GNT3	UDP-GlcNAc:betaGal beta-1,3-N-acetylglucosaminyltransferase 3
B3GNT5	-0.0566463	0.961497	0.961985	831.544	864.843	868	751	849	784	909	926	chr13:121205070-121222997	+	4752	protein-coding	ssc:397599	UDP-GlcNAc:betaGal beta-1,3-N-acetylglucosaminyltransferase 5	0	B3GNT5	UDP-GlcNAc:betaGal beta-1,3-N-acetylglucosaminyltransferase 5
B3GNT6	-1.28444	0.410531	0.626601	34.023	82.89	32	37	32	154	19	79	chr9:11169008-11179228	+	7079	protein-coding	ssc:100524328	UDP-GlcNAc:betaGal beta-1,3-N-acetylglucosaminyltransferase 6 (core 3 synthase)	8e-166	B3GNT6	UDP-GlcNAc:betaGal beta-1,3-N-acetylglucosaminyltransferase 6 (core 3 synthase)
B3GNT7	-1.13391	0.455679	0.00347528	55.6958	122.238	36	67	64	150	83	139	chr15:132127386-132131912	+	2437	protein-coding	ssc:100518402	UDP-GlcNAc:betaGal beta-1,3-N-acetylglucosaminyltransferase 7
B3GNT8	-0.659323	0.633176	0	456.934	721.66	394	512	454	711	693	784	chr6:49399121-49403686	-	3051	protein-coding	ssc:100738168	UDP-GlcNAc:betaGal beta-1,3-N-acetylglucosaminyltransferase 8	1e-180	B3GNT8	UDP-GlcNAc:betaGal beta-1,3-N-acetylglucosaminyltransferase 8
B3GNT9	-0.740403	0.598572	1.87628e-14	2646.66	4421.63	2102	2930	2871	4664	4013	4729	chr6:27791387-27797458	-	4595	protein-coding	ssc:100620432	UDP-GlcNAc:betaGal beta-1,3-N-acetylglucosaminyltransferase 9	6e-99	B3GNT9	UDP-GlcNAc:betaGal beta-1,3-N-acetylglucosaminyltransferase 9
B3GNTL1	-0.000126028	0.999913	0.966528	658.646	658.704	519	733	715	645	654	696	chr12:259880-326420	+	2264	protein-coding	ssc:100511953	UDP-GlcNAc:betaGal beta-1,3-N-acetylglucosaminyltransferase-like 1	0	B3GNTL1	UDP-GlcNAc:betaGal beta-1,3-N-acetylglucosaminyltransferase-like 1
B4GALNT1	0.052361	1.03696	0.981853	5041.62	4861.92	4683	5075	5244	5608	3928	5219	chr5:22889654-22897386	-	2713	protein-coding	ssc:100516440	beta-1,4-N-acetyl-galactosaminyl transferase 1	0	B4GALNT1	beta-1,4-N-acetyl-galactosaminyl transferase 1
B4GALNT2	-1.17264	0.443607	0.0468841	89.1964	201.083	60	124	82	130	259	219	chr12:25368234-25410021	-	2039	protein-coding	ssc:100621328	beta-1,4-N-acetyl-galactosaminyl transferase 2	0	B4GALNT2	beta-1,4-N-acetyl-galactosaminyl transferase 2
B4GALNT3	-1.40507	0.3776	6.46268e-08	32.6203	86.405	46	19	31	98	73	91	chr5:67772347-67861000	+	5059	protein-coding
B4GALNT4	-1.71745	0.304086	0.0350812	53.2202	175.04	14	96	50	249	99	184	chr2:192903-206862	+	5727	protein-coding	ssc:100623649	beta-1,4-N-acetyl-galactosaminyl transferase 4	3e-146	B4GALNT4	beta-1,4-N-acetyl-galactosaminyl transferase 4
B4GALT1	-0.09973	0.933208	0.959325	22060.4	23639.3	19424	23018	23283	22088	24009	25529	chr10:33317295-33381285	+	4401	protein-coding	ssc:100511655	UDP-Gal:betaGlcNAc beta 1,4- galactosyltransferase, polypeptide 1	0	B4GALT1	UDP-Gal:betaGlcNAc beta 1,4- galactosyltransferase, polypeptide 1
B4GALT2	-0.473572	0.720179	0.411172	2437.91	3385.15	1782	2968	2531	2885	3638	3735	chr6:167305903-167316009	-	2171	protein-coding	ssc:100736821	UDP-Gal:betaGlcNAc beta 1,4- galactosyltransferase, polypeptide 2	1e-170	B4GALT2	UDP-Gal:betaGlcNAc beta 1,4- galactosyltransferase, polypeptide 2
B4GALT3	0.386006	1.30677	0.190485	3656.69	2798.27	3346	3746	3791	2215	3236	3017	chr4:89278256-89284407	+	2562	protein-coding	ssc:100154856	UDP-Gal:betaGlcNAc beta 1,4- galactosyltransferase, polypeptide 3	0	B4GALT3	UDP-Gal:betaGlcNAc beta 1,4- galactosyltransferase, polypeptide 3
B4GALT5	0.227905	1.17113	0.931373	8353.52	7132.85	6395	9606	8949	7192	6813	7611	chr17:51257273-51334566	-	5351	protein-coding	ssc:100522653	UDP-Gal:betaGlcNAc beta 1,4- galactosyltransferase, polypeptide 5	0	B4GALT5	UDP-Gal:betaGlcNAc beta 1,4- galactosyltransferase, polypeptide 5
B4GALT6	0.516187	1.43017	0.650072	2856.75	1997.49	3374	2135	2950	2103	1783	2174	chr6:115525515-115593265	-	5558	protein-coding	ssc:100517222	UDP-Gal:betaGlcNAc beta 1,4- galactosyltransferase, polypeptide 6	0	B4GALT6	UDP-Gal:betaGlcNAc beta 1,4- galactosyltransferase, polypeptide 6
B4GALT7	-0.0685266	0.953611	0.960006	1959.53	2054.85	1760	2068	2004	1941	2098	2184	chr2:80349732-80359878	-	1276	protein-coding	ssc:100316855	xylosylprotein beta 1,4-galactosyltransferase, polypeptide 7	2e-171	B4GALT7	xylosylprotein beta 1,4-galactosyltransferase, polypeptide 7
B4GAT1	-0.346551	0.786462	0.310486	2276.99	2895.24	1838	2526	2431	2576	3120	3067	chr2:6043594-6045220	+	1386	protein-coding
B9D1	-0.781212	0.581878	0.179102	187.564	322.35	151	234	173	413	223	343	chr12:60162656-60171586	+	1246	protein-coding
B9D2	-0.668507	0.629158	0.000286547	446.817	710.19	303	551	483	678	709	765	chr6:49349704-49358420	-	1057	protein-coding	ssc:100511384	B9 protein domain 2	2e-96	B9D2	B9 protein domain 2
BAALC	0.97887	1.97092	0.791264	9.21012	4.66808	14	5	8	7	4	3	chr4:33894240-33983920	-	438	protein-coding	ssc:100170128	brain and acute leukemia, cytoplasmic	1e-68	BAALC	brain and acute leukemia, cytoplasmic
BABAM1	-0.14483	0.904486	0.964695	3860.99	4268.72	3076	4417	4025	3823	4530	4573	chr2:60398170-60407742	-	1599	protein-coding	ssc:100620886	BRISC and BRCA1 A complex member 1	6e-168	BABAM1	BRISC and BRCA1 A complex member 1
BABAM2	0.174995	1.12896	0.90657	3942.68	3492.31	3547	4111	4079	2987	3873	3708	chr3:110897250-111328414	-	1672	protein-coding
BACE1	-0.178435	0.883661	0.773545	2846.88	3221.68	2431	3050	3005	2958	3351	3448	chr9:44640389-44665863	-	6076	protein-coding	ssc:100511707	beta-site APP-cleaving enzyme 1	0	BACE1	beta-site APP-cleaving enzyme 1
BACE2	0.241929	1.18257	0.350873	12543.8	10607.2	12232	11991	13072	9301	11394	11426	chr13:204600740-204720215	+	8953	protein-coding	ssc:100517374	beta-site APP-cleaving enzyme 2	0	BACE2	beta-site APP-cleaving enzyme 2
BACH1	0.200599	1.14918	0.105229	3271.4	2846.74	3081	3163	3494	2606	3023	2986	chr13:192656289-192697536	+	7511	protein-coding	ssc:100523514	BTB and CNC homology 1, basic leucine zipper transcription factor 1	0	BACH1	BTB and CNC homology 1, basic leucine zipper transcription factor 1
BACH2	0.0600235	1.04248	0.953241	593.267	569.09	597	560	605	699	437	590	chr1:57881203-58281740	-	11011	protein-coding		BTB and CNC homology 1, basic leucine zipper transcription factor 2
BAD	-0.107424	0.928244	0.947525	1116.06	1202.34	912	1269	1146	1157	1222	1261	chr2:7831192-7842864	+	1067	protein-coding	ssc:100521065	BCL2-associated agonist of cell death	4e-60	BAD	BCL2-associated agonist of cell death
BAG1	0.14469	1.10549	0.24204	5507.22	4981.68	4874	5667	5869	5119	4572	5419	chr10:33227530-33240731	+	1897	protein-coding	ssc:100513225	BCL2-associated athanogene	1e-111	BAG1	BCL2-associated athanogene
BAG2	-0.133528	0.9116	0.929255	508.67	557.998	443	547	525	572	552	564	chr7:28668587-28680497	-	1141	protein-coding	ssc:100522554	BCL2-associated athanogene 2	1e-113	BAG2	BCL2-associated athanogene 2
BAG3	-0.148185	0.902385	0.977968	3209.5	3556.68	2641	3507	3427	2365	4567	3818	chr14:129510240-129533998	+	2864	protein-coding	ssc:100156989	BCL2-associated athanogene 3	0	BAG3	BCL2-associated athanogene 3
BAG4	0.802663	1.74432	0.000125493	7337.31	4206.4	8130	5949	7684	4274	3962	4515	chr15:48299456-48348810	-	8493	protein-coding	ssc:100738485	BCL2-associated athanogene 4	7e-173	BAG4	BCL2-associated athanogene 4
BAG5	-0.198927	0.871198	0.00626678	1151.05	1321.23	1141	1084	1196	1370	1233	1401	NW_018084979:2104744-2110136	-	4076	protein-coding		Uncharacterized protein
BAG6	-0.132523	0.912235	0.981837	12830.9	14065.4	10869	13992	13380	12131	15418	15026	chr7:23756897-23768659	-	3751	protein-coding	ssc:100153950	BCL2-associated athanogene 6	0	BAG6	BCL2-associated athanogene 6
BAHCC1	-0.341416	0.789266	0.576864	1460.78	1850.81	1073	1750	1541	1887	1829	1884	chr12:1350274-1406622	-	9986	protein-coding	ssc:100625456	BAH domain and coiled-coil containing 1	0	BAHCC1	BAH domain and coiled-coil containing 1
BAHD1	-0.192168	0.875289	0.897323	3098.47	3539.94	2595	3472	3165	3156	3717	3852	chr1:130849835-130874735	-	4825	protein-coding	ssc:100155635	bromo adjacent homology domain containing 1	0	BAHD1	bromo adjacent homology domain containing 1
BAIAP2	-0.529431	0.692828	0.61443	1236.25	1784.36	960	1460	1268	1407	2161	1821	chr12:1609420-1666965	-	4901	protein-coding	ssc:100513228	BAI1-associated protein 2	0	BAIAP2	BAI1-associated protein 2
BAIAP2L1	-1.17799	0.441966	0.234773	51.57	116.696	31	61	63	164	56	136	chr3:5472305-5567926	-	2494	protein-coding	ssc:100521439	BAI1-associated protein 2-like 1	0	BAIAP2L1	BAI1-associated protein 2-like 1
BAIAP2L2	-1.40065	0.378757	0.435706	6.33244	16.7354	7	2	10	3	24	24	chr5:9778643-9799705	+	2186	protein-coding	ssc:100515261	brain-specific angiogenesis inhibitor 1-associated protein 2-like protein 2-like	0	BAIAP2L2	BAI1-associated protein 2-like 2
BAIAP3	-1.81997	0.283226	0.389215	50.9053	179.759	57	40	54	313	44	191	chr3:40536557-40550508	-	4086	protein-coding	ssc:100515258	BAI1-associated protein 3	0	BAIAP3	BAI1-associated protein 3
BAK1	-0.311789	0.805642	0.803741	1524.07	1891.75	1114	1808	1633	1660	1993	2080	chr7:29808849-29815345	-	2356	protein-coding	ssc:397543	Bak protein	6e-104	BAK1	BCL2-antagonist/killer 1
BAMBI	-1.01922	0.493382	6.90616e-06	489.003	991.134	391	539	530	1170	771	1068	chr10:40053368-40058590	+	1157	protein-coding	ssc:449001	BMP and activin membrane-bound inhibitor homolog (Xenopus laevis)	4e-146	BAMBI	BMP and activin membrane-bound inhibitor
BANF1	-0.464851	0.724546	0	6895.14	9516.5	5862	7350	7347	9410	9183	10252	chr2:6333451-6335326	-	1059	protein-coding
BANK1	0.190712	1.14133	0.924963	431.493	378.061	480	344	456	274	483	384	chr8:118814352-119114973	-	4147	protein-coding	ssc:100525061	B-cell scaffold protein with ankyrin repeats 1	1e-170	BANK1	B-cell scaffold protein with ankyrin repeats 1
BANP	-0.381966	0.767391	0.00224764	713.902	930.3	605	759	765	839	983	995	chr6:1421460-1495484	-	2190	protein-coding	ssc:100622381	BTG3 associated nuclear protein	0	BANP	BTG3 associated nuclear protein
BAP1	-0.192511	0.875081	0.934752	6050.04	6913.69	4710	6913	6440	6585	6972	7386	chr13:34544570-34553538	-	3531	protein-coding	ssc:100154798	BRCA1 associated protein-1 (ubiquitin carboxy-terminal hydrolase)	0	BAP1	BRCA1 associated protein-1 (ubiquitin carboxy-terminal hydrolase)
BARD1	-0.293491	0.815925	0.0311985	834.749	1023.07	808	807	867	940	1102	1052	chr15:117049483-117135889	-	4923	protein-coding	ssc:100156005	BRCA1 associated RING domain 1
BARHL2	-1.27353	0.413646	0.578411	3.33134	8.06776	1	6	3	12	0	13	chr4:126030373-126035662	+	1851	protein-coding	ssc:100521190	BarH-like homeobox 2	0	BARHL2	BarH-like homeobox 2
BARX1	-0.105621	0.929405	0.903398	20.7598	22.3374	18	20	24	34	10	24	chr3:43284609-43288269	-	1439	protein-coding	ssc:100512774	BARX homeobox 1	9e-125	BARX1	BARX homeobox 1
BARX2	-0.460113	0.726929	1	8.99677	12.3802	5	12	10	12	8	18	chr9:56261394-56340992	+	1997	protein-coding	ssc:100516284	BARX homeobox 2	4e-134	BARX2	BARX homeobox 2
BASP1	-0.221491	0.857679	0.950957	4452.17	5190.96	4021	4536	4702	6128	3945	5697	chr16:6384322-6440507	+	2386	protein-coding	ssc:100522108	brain abundant, membrane attached signal protein 1	8e-31	BASP1	brain abundant, membrane attached signal protein 1
BATF	-0.0564643	0.961618	0.94669	16.3104	16.9618	8	23	18	22	16	13	chr7:98670211-98692230	+	919	protein-coding	ssc:100624723	basic leucine zipper transcription factor, ATF-like	1e-54	BATF	basic leucine zipper transcription factor, ATF-like
BATF2	-0.309567	0.806884	0.857618	47.0585	58.3237	31	57	53	37	70	70	chr2:7180019-7188996	+	2740	protein-coding	ssc:100515875	basic leucine zipper transcription factor, ATF-like 2	3e-90	BATF2	basic leucine zipper transcription factor, ATF-like 2
BATF3	-0.324686	0.798472	0.999427	35.8355	44.8826	42	29	35	36	50	50	chr9:130699092-130711719	+	898	protein-coding	ssc:100524332	basic leucine zipper transcription factor, ATF-like 3	2e-49	BATF3	basic leucine zipper transcription factor, ATF-like 3
BAX	-0.296122	0.814439	0.0439459	484.622	595.04	402	535	508	568	560	679	chr6:54222341-54228150	+	833	protein-coding	ssc:396633	BCL2-associated X protein	5e-105	BAX	BCL2-associated X protein
BAZ1A	0.414164	1.33253	0.472376	3518.76	2640.67	3903	2815	3721	2569	2493	2952	chr7:64969626-65069969	+	5768	protein-coding	ssc:100151954	bromodomain adjacent to zinc finger domain, 1A	0	BAZ1A	bromodomain adjacent to zinc finger domain, 1A
BAZ1B	-0.0749292	0.949389	0.872849	7118.84	7498.34	6867	6749	7563	7689	6992	8051	chr3:10761461-10843918	-	6310	protein-coding	ssc:100625872	bromodomain adjacent to zinc finger domain, 1B	0	BAZ1B	bromodomain adjacent to zinc finger domain, 1B
BAZ2A	0.38284	1.30391	3.35518e-06	11876.9	9108.7	11122	11864	12350	8010	9759	9815	chr5:21932527-21983033	-	9923	protein-coding	ssc:100153516	bromodomain adjacent to zinc finger domain, 2A	0	BAZ2A	bromodomain adjacent to zinc finger domain, 2A
BAZ2B	0.200016	1.14871	0.971698	2584.14	2249.6	3162	1795	2690	2810	1621	2400	chr15:66254888-66411261	-	10864	protein-coding	ssc:100523825	bromodomain adjacent to zinc finger domain, 2B	0	BAZ2B	bromodomain adjacent to zinc finger domain, 2B
BBC3	-0.579562	0.669167	0.102764	99.9447	149.362	59	126	115	146	143	164	chr6:53037103-53046902	-	1918	protein-coding	ssc:100517403	BCL2 binding component 3	3e-74	BBC3	BCL2 binding component 3
BBIP1	0.139462	1.10149	0.938811	437.541	397.224	494	378	423	518	254	436	chr14:121327357-121348671	-	3267	protein-coding	ssc:100513688	BBSome interacting protein 1	3e-28	BBIP1	BBSome interacting protein 1
BBOX1	-1.66551	0.315232	0.000325393	16.6588	52.8678	23	11	15	71	39	50	chr2:33227965-33296013	-	2205	protein-coding	ssc:100519353	butyrobetaine (gamma), 2-oxoglutarate dioxygenase (gamma-butyrobetaine hydroxylase) 1	4e-117	BBOX1	butyrobetaine (gamma), 2-oxoglutarate dioxygenase (gamma-butyrobetaine hydroxylase) 1
BBS1	-0.741777	0.598002	0.229285	636.36	1064.15	718	499	670	1339	745	1149	chr2:5886989-5906468	-	4617	protein-coding	ssc:100627390	Bardet-Biedl syndrome 1	0	BBS1	Bardet-Biedl syndrome 1
BBS10	0.944058	1.92393	0.0145287	1227.84	638.189	1337	1023	1283	910	365	664	chr5:39557716-39566350	-	8205	protein-coding	ssc:100737698	Bardet-Biedl syndrome 10	0	BBS10	Bardet-Biedl syndrome 10
BBS12	0.183392	1.13555	0.828427	1135.13	999.627	1208	997	1163	961	1002	1065	chr8:101354891-101435417	-	7782	protein-coding	ssc:100622680	Bardet-Biedl syndrome 12	0	BBS12	Bardet-Biedl syndrome 12
BBS2	-0.173571	0.886645	0.83526	1405.68	1585.39	1424	1249	1506	1731	1410	1664	chr6:18542383-18575338	-	2545	protein-coding	ssc:100622382	Bardet-Biedl syndrome 2 protein homolog	0	BBS2	Bardet-Biedl syndrome 2
BBS4	0.0875413	1.06256	0.965315	1482.61	1395.32	1475	1407	1523	1690	1045	1502	chr7:60631913-60693359	-	2692	protein-coding	ssc:100513212	Bardet-Biedl syndrome 4	0	BBS4	Bardet-Biedl syndrome 4
BBS5	0.121211	1.08765	0.925353	229.036	210.578	249	185	246	265	154	220	chr15:75850860-75874950	+	4279	protein-coding	ssc:100156983	Bardet-Biedl syndrome 5	0	BBS5	Bardet-Biedl syndrome 5
BBS9	-0.241037	0.846137	0.92587	1197.68	1415.47	1308	940	1309	1662	1084	1554	chr18:39663720-40394244	-	7954	protein-coding	ssc:100525726	Bardet-Biedl syndrome 9	0	BBS9	Bardet-Biedl syndrome 9
BBX	0.342406	1.26787	0.904769	8979.66	7082.48	10104	7041	9486	7630	6164	7696	chr13:151718376-152005091	-	9015	protein-coding	ssc:100621192	bobby sox homolog (Drosophila)	0	BBX	bobby sox homolog (Drosophila)
BCAM	-0.107199	0.928389	0.986206	17055.4	18371	14356	18502	17992	16152	19782	19688	chr6:51298743-51310543	+	3134	protein-coding	ssc:100738241	basal cell adhesion molecule (Lutheran blood group)	0	BCAM	basal cell adhesion molecule (Lutheran blood group)
BCAP29	0.25937	1.19696	0.945211	1602.37	1338.7	1807	1455	1476	1772	1046	1229	chr9:107292273-107337464	+	3815	protein-coding	ssc:100622655	B-cell receptor-associated protein 29	2e-113	BCAP29	B-cell receptor-associated protein 29
BCAP31	0.243885	1.18418	0.938435	18119.2	15301.1	15773	19080	19141	12434	17516	16346	chrX:124456999-124484923	-	2371	protein-coding	ssc:100520774	B-cell receptor-associated protein 31	8e-111	BCAP31	B-cell receptor-associated protein 31
BCAR1	-0.337937	0.791172	0.952165	5349.29	6761.23	3957	6498	5516	5250	7927	7280	chr6:12369332-12404822	+	3811	protein-coding		breast cancer anti-estrogen resistance 1
BCAR3	-0.559133	0.67871	0.0807608	1472.3	2169.27	1332	1520	1531	2584	1685	2315	chr4:123440571-123666603	+	5991	protein-coding		breast cancer anti-estrogen resistance 3
BCAS1	1.65583	3.15104	0.0608934	35.5766	11.2836	15	53	39	12	12	10	chr17:54920714-55039470	-	3222	protein-coding	ssc:100126238	breast carcinoma amplified sequence 1	0	BCAS1	breast carcinoma amplified sequence 1
BCAS2	0.169618	1.12476	0.928181	892.94	793.892	968	728	955	687	869	847	chr4:105992558-106003160	+	946	protein-coding	ssc:100154006	breast carcinoma amplified sequence 2	3e-131	BCAS2	breast carcinoma amplified sequence 2
BCAS3	-0.0716725	0.951534	0.941639	2132.76	2241.39	1925	2198	2227	2115	2220	2461	chr12:36894727-37475221	-	3816	protein-coding	ssc:100620226	breast carcinoma amplified sequence 3	0	BCAS3	breast carcinoma amplified sequence 3
BCAS4	-0.509334	0.702546	1.96074e-11	480.432	683.849	393	519	522	673	643	759	chr17:52239359-52304259	+	1394	protein-coding	ssc:100141422	breast carcinoma amplified sequence 4	1e-81	BCAS4	breast carcinoma amplified sequence 4
BCAT1	0.541047	1.45503	0.382265	3050.25	2096.35	3507	2312	3223	2018	2109	2222	chr5:48814212-48925632	+	9268	protein-coding	ssc:100518784	branched chain amino-acid transaminase 1, cytosolic	2e-179	BCAT1	branched chain amino-acid transaminase 1, cytosolic
BCAT2	-0.367722	0.775005	0.977192	11855.5	15297.3	9052	13992	12344	10560	19296	16386	chr6:54107682-54123595	-	2817	protein-coding	ssc:396841	branched chain amino-acid transaminase 2, mitochondrial	0	BCAT2	branched chain amino-acid transaminase 2, mitochondrial
BCCIP	0.163252	1.11981	0.832314	2004.15	1789.73	1997	1788	2177	1932	1611	1881	chr14:135131328-135143313	+	1245	protein-coding	ssc:100157478	BRCA2 and CDKN1A interacting protein	1e-119	BCCIP	BRCA2 and CDKN1A interacting protein
BCDIN3D	-0.0613729	0.958352	0.954815	366.208	382.123	403	305	378	381	351	428	chr5:15755307-15761645	-	2089	protein-coding	ssc:100516732	BCDIN3 domain containing	7e-145	BCDIN3D	BCDIN3 domain containing
BCHE	-0.193353	0.874571	0.967475	1070.31	1223.82	1266	771	1134	313	2045	1330	chr13:104946732-105007568	-	8240	protein-coding	ssc:100624138	butyrylcholinesterase	0	BCHE	butyrylcholinesterase
BCKDHA	0.113167	1.0816	0.977063	5502.25	5087.14	4537	6170	5696	4286	5674	5436	chr6:49381995-49398745	+	1814	protein-coding	ssc:100142666	branched chain keto acid dehydrogenase E1, alpha polypeptide	0	BCKDHA	branched chain keto acid dehydrogenase E1, alpha polypeptide
BCKDHB	0.357567	1.28126	0.242029	5376.61	4196.33	5591	4774	5601	3671	4613	4412	chr1:85755819-86017661	-	1564	protein-coding	ssc:100142669	branched chain keto acid dehydrogenase E1, beta polypeptide	0	BCKDHB	branched chain keto acid dehydrogenase E1, beta polypeptide
BCKDK	0.0384167	1.02699	0.986157	7052.4	6867.09	5269	8278	7522	6024	7418	7348	chr3:17375628-17380925	-	1853	protein-coding	ssc:100522544	branched chain ketoacid dehydrogenase kinase	0	BCKDK	branched chain ketoacid dehydrogenase kinase
BCL10	0.0160313	1.01117	1	658.328	651.053	639	625	694	610	657	706	chr4:130645427-130653317	+	841	protein-coding	ssc:100125346	B-cell CLL/lymphoma 10	2e-123	BCL10	B-cell CLL/lymphoma 10
BCL11A	-0.368034	0.774838	0.891357	125.759	162.306	215	48	104	253	69	172	chr3:81195217-81296165	+	8909	protein-coding	ssc:100523730	B-cell CLL/lymphoma 11A (zinc finger protein)	0	BCL11A	B-cell CLL/lymphoma 11A (zinc finger protein)
BCL11B	-0.76595	0.588066	1	7.98065	13.578	6	7	11	18	11	12	chr7:120205008-120295737	-	2667	protein-coding	ssc:100154158	B-cell CLL/lymphoma 11B (zinc finger protein)	0	BCL11B	B-cell CLL/lymphoma 11B (zinc finger protein)
BCL2	-0.493328	0.710384	0.922374	3036.05	4273.82	2819	3017	3201	5714	2593	4694	chr1:158337403-158518214	+	16876	protein-coding	ssc:100049703	B-cell CLL/lymphoma 2	3e-115	BCL2	B-cell CLL/lymphoma 2
BCL2A1	-0.619264	0.651003	0.698131	30.3964	46.697	39	17	34	26	65	50	chr7:48887227-48897667	-	620	protein-coding	ssc:100156860	BCL2-related protein A1	7e-87	BCL2A1	BCL2-related protein A1
BCL2L1	-0.120036	0.920165	0.946923	2195.94	2386.46	1789	2480	2279	2430	2228	2578	chr17:35366139-35415798	-	3340	protein-coding	ssc:397536	BCL2-like 1	3e-134	BCL2L1	BCL2-like 1
BCL2L10	0.184919	1.13675	0.780046	9.03453	7.94646	7	10	10	19	0	5	chr1:119594004-119607709	+	3892	protein-coding	ssc:100153119	BCL2-like 10 (apoptosis facilitator)	3e-46	BCL2L10	BCL2-like 10 (apoptosis facilitator)
BCL2L11	-0.217615	0.859986	0.890204	1206.95	1403.45	1156	1156	1279	1632	1091	1540	chr3:45156791-45202996	-	5391	protein-coding	ssc:396632	BCL2-like 11 (apoptosis facilitator)	1e-76	BCL2L11	BCL2-like 11 (apoptosis facilitator)
BCL2L12	-0.364786	0.776584	0.0464948	313.003	403.054	249	355	330	416	399	404	chr6:54706453-54715127	+	2354	protein-coding	ssc:100521559	BCL2-like 12 (proline rich)	7e-134	BCL2L12	BCL2-like 12 (proline rich)
BCL2L13	-0.0503038	0.965733	0.984995	7393.25	7655.58	6418	7927	7679	6718	8252	8209	chr5:69779290-69846638	+	6600	protein-coding	ssc:100517587	BCL2-like 13 (apoptosis facilitator)	0	BCL2L13	BCL2-like 13 (apoptosis facilitator)
BCL2L14	-0.342135	0.788873	1	16.905	21.4319	17	19	14	19	22	24	chr5:60334813-60357935	-	3099	protein-coding	ssc:100514901	BCL2-like 14 (apoptosis facilitator)	2e-132	BCL2L14	BCL2-like 14 (apoptosis facilitator)
BCL2L15	-0.189011	0.877207	0.898119	161.606	184.229	190	130	158	134	209	216	chr4:106673555-106683103	+	4143	protein-coding	ssc:100517031	BCL2-like 15	3e-67	BCL2L15	BCL2-like 15
BCL3	-0.570942	0.673177	0.137107	617.573	917.405	508	725	606	760	1072	940	chr6:51256033-51264923	+	1362	protein-coding	ssc:100738193	B-cell CLL/lymphoma 3	0	BCL3	B-cell CLL/lymphoma 3
BCL6	-0.341802	0.789055	0.911905	1957.02	2480.21	2043	1729	2039	3103	1751	2681	chr13:125377247-125401328	-	7599	protein-coding	ssc:100156549	B-cell CLL/lymphoma 6	0	BCL6	B-cell CLL/lymphoma 6
BCL6B	0.00752462	1.00523	0.972117	1674.36	1665.65	1140	2073	1796	1509	1813	1715	chr12:52427405-52433231	+	3541	protein-coding	ssc:100517187	B-cell CLL/lymphoma 6, member B	0	BCL6B	B-cell CLL/lymphoma 6, member B
BCL7A	-0.146684	0.903324	1	1677.12	1856.61	1591	1706	1688	1823	1814	1989	chr14:30664592-30699421	-	4399	protein-coding	ssc:100736875	B-cell CLL/lymphoma 7A	3e-101	BCL7A	B-cell CLL/lymphoma 7A
BCL7B	0.209274	1.15611	0.912573	48.6765	42.1025	33	55	58	31	54	42	chr3:10850347-10887485	-	1754	protein-coding	ssc:100625962	B-cell CLL/lymphoma 7B	3e-104	BCL7B	B-cell CLL/lymphoma 7B
BCL7C	-0.556988	0.67972	1.74044e-11	1967.08	2893.97	1615	2163	2090	3006	2690	3075	chr3:17547546-17589431	+	5942	protein-coding	ssc:100524551	B-cell CLL/lymphoma 7C	1e-98	BCL7C	B-cell CLL/lymphoma 7C
BCL9	0.105912	1.07617	0.985415	11616.9	10794.6	10316	12095	12190	8629	12500	11528	chr4:99970388-100058291	-	6428	protein-coding	ssc:100155378	B-cell CLL/lymphoma 9	0	BCL9	B-cell CLL/lymphoma 9
BCL9L	-0.479263	0.717344	5.0295e-11	5466.64	7620.67	4735	5790	5766	8061	6962	8075	chr9:46146519-46175052	-	7935	protein-coding	ssc:100515846	B-cell CLL/lymphoma 9-like	0	BCL9L	B-cell CLL/lymphoma 9-like
BCLAF1	0.506447	1.42055	0.762666	9369.37	6595.6	10203	7803	9793	8349	4694	6982	chr1:27872167-27902980	+	5775	protein-coding	ssc:100462726	BCL2-associated transcription factor 1	0	BCLAF1	BCL2-associated transcription factor 1
BCO1	2.80387	6.98312	1.62365e-08	69.0284	9.87647	86	49	69	19	2	9	chr6:7008330-7054089	-	8119	protein-coding	ssc:100192320	beta-carotene 15,15'-monooxygenase 1	0	BCO1	beta-carotene oxygenase 1
BCO2	0.506551	1.42065	0.684173	244.403	172.033	304	164	255	176	148	199	chr9:39864136-39916491	+	2783	protein-coding	ssc:100517547	beta-carotene oxygenase 2	0	BCO2	beta-carotene oxygenase 2
BCOR	-0.345761	0.786893	0.0430973	1559.93	1982.4	1402	1655	1585	1739	2130	2134	chrX:35768013-35891013	-	6662	protein-coding	ssc:100154380	BCL6 corepressor	0	BCOR	BCL6 corepressor
BCORL1	-0.472441	0.720744	0	1490.16	2067.53	1344	1592	1497	1995	2074	2193	chrX:106547754-106613130	+	8034	protein-coding	ssc:100525271	BCL6 corepressor-like 1	0	BCORL1	BCL6 corepressor-like 1
BCR	0.183937	1.13598	0.980684	18592	16366.5	16157	19586	19663	12732	19057	17743	chr14:49208662-49322109	+	6388	protein-coding	ssc:100157974	breakpoint cluster region	0	BCR	breakpoint cluster region
BCS1L	-0.457355	0.72832	9.62439e-06	1211.16	1662.95	979	1375	1258	1655	1566	1823	chr15:120707770-120711794	+	1472	protein-coding	ssc:100626589	BCS1-like (S. cerevisiae)	0	BCS1L	BC1 (ubiquinol-cytochrome c reductase) synthesis-like
BDH1	-0.519721	0.697507	0.726005	194.855	279.363	226	153	198	187	361	296	chr13:132602372-132647271	+	3733	protein-coding	ssc:100511473	3-hydroxybutyrate dehydrogenase, type 1	9e-33	BDH1	3-hydroxybutyrate dehydrogenase, type 1
BDH2	0.00849844	1.00591	0.968247	1291.58	1283.99	954	1574	1328	1446	1087	1361	chr8:117969913-117995219	+	2701	protein-coding
BDKRB1	-1.40916	0.376531	0.711441	179.134	475.764	102	243	192	130	795	508	chr7:117491350-117492410	+	1059	protein-coding	ssc:100127469	bradykinin receptor B1	2e-141	BDKRB1	bradykinin receptor B1
BDKRB2	-0.688626	0.620445	0.769158	231.954	373.857	190	255	247	195	529	405	chr7:117438622-117472005	+	3765	protein-coding	ssc:397277	bradykinin type 2 receptor	4e-173	BDKRB2	bradykinin receptor B2
BDNF	-3.44036	0.0921191	0.0431014	5.69283	61.8971	2	11	4	7	106	74	chr2:32623668-32679293	+	1891	protein-coding	ssc:397495	brain-derived neurotrophic factor	4e-141	BDNF	brain-derived neurotrophic factor
BDP1	0.43607	1.35291	0.782791	4913.25	3631.6	5558	3917	5088	4222	2937	3859	chr16:47801273-47909513	+	10423	protein-coding	ssc:100517687	B double prime 1, subunit of RNA polymerase III transcription initiation factor IIIB	0	BDP1	B double prime 1, subunit of RNA polymerase III transcription initiation factor IIIB
BEAN1	0.132064	1.09586	0.86071	49.9415	45.572	14	76	61	28	58	52	chr6:27176023-27217749	+	5236	protein-coding
BECN1	-0.168536	0.889745	0.000208072	3131.16	3519.16	2825	3223	3275	3428	3511	3719	chr12:20041914-20054249	+	2310	protein-coding	ssc:733576	beclin 1, autophagy related	0	BECN1	beclin 1, autophagy related
BEGAIN	1.48925	2.80743	1	10.3365	3.67538	9	8	14	2	6	3	chr7:121389554-121434420	-	3452	protein-coding
BEND3	-0.121019	0.919538	0.9171	1038.66	1129.54	999	962	1131	1220	966	1243	chr1:73184745-73224663	-	9522	protein-coding
BEND4	2.31911	4.99025	1.54729e-06	39.2367	7.85467	49	27	40	5	8	11	chr8:33137738-33177702	-	7833	protein-coding	ssc:100514664	BEN domain containing 4	0	BEND4	BEN domain containing 4
BEND5	-0.999927	0.500025	0.648413	48.579	97.163	70	25	48	158	34	104	chr6:162964176-163011225	+	1346	protein-coding
BEND6	0.462256	1.37769	0.879023	1034.15	750.633	1280	753	1023	958	511	812	chr7:28769888-28811923	-	2448	protein-coding	ssc:100153820	BEN domain containing 6	5e-147	BEND6	BEN domain containing 6
BEND7	-0.178466	0.883642	0.76913	1041	1178.08	1013	1000	1082	1039	1265	1263	chr10:48177594-48264083	+	7946	protein-coding
BEST1	-1.61526	0.326406	0	36.2108	110.959	33	34	41	113	90	135	chr2:9538082-9550975	-	4052	protein-coding	ssc:397169	bestrophin 1	0	BEST1	bestrophin 1
BEST2	1.43525	2.70429	1	7.37028	2.7191	6	8	8	1	6	1	chr2:66242820-66248908	-	3419	protein-coding	ssc:100522788	bestrophin 2	0	BEST2	bestrophin 2
BEST4	-10.093	0.000915582	1	0	10.912	0	0	0	15	8	10	chr6:166540767-166547149	+	4143	protein-coding	ssc:100516679	bestrophin 4	0	BEST4	bestrophin 4
BET1	0.319199	1.24764	0.860056	854.708	685.059	1007	641	883	737	646	690	chr9:73782157-73792653	-	1474	protein-coding	ssc:100522390	Bet1 golgi vesicular membrane trafficking protein	3e-63	BET1	Bet1 golgi vesicular membrane trafficking protein
BET1L	-0.344838	0.787396	9.56623e-06	2275.75	2890.23	2200	2156	2414	3076	2567	3124	chr2:26475-31960	-	3923	protein-coding	ssc:100517332	Bet1 golgi vesicular membrane trafficking protein-like	6e-55	BET1L	Bet1 golgi vesicular membrane trafficking protein-like
BEX1	-0.603979	0.657937	0.0445767	137.92	209.63	159	116	133	248	175	212	chrX:84223041-84224583	-	823	protein-coding	ssc:100513130	brain expressed, X-linked 1	2e-49	BEX1	brain expressed, X-linked 1
BEX3	-1.38949	0.381701	0.000232479	142.777	374.072	134	139	152	479	251	407	chrX:84300645-84302124	+	747	protein-coding
BEX4	-0.555484	0.680429	0.162176	79.9711	117.535	59	94	86	136	92	129	chrX:84147133-84148680	+	830	protein-coding
BFAR	0.0750679	1.05341	0.954912	3750.5	3560.34	3779	3487	3876	3488	3552	3741	chr3:28572789-28612659	-	5532	protein-coding	ssc:100625875	bifunctional apoptosis regulator	0	BFAR	bifunctional apoptosis regulator
BFSP1	-1.11779	0.4608	1	23.159	50.27	21	23	25	52	50	50	chr17:25933743-25966940	-	2514	protein-coding	ssc:100521759	beaded filament structural protein 1, filensin	0	BFSP1	beaded filament structural protein 1, filensin
BFSP2	-0.381546	0.767615	0.758121	2.61522	3.40997	0	4	4	1	8	1	chr13:74557878-74639459	+	2067	protein-coding	ssc:100522105	beaded filament structural protein 2, phakinin	0	BFSP2	beaded filament structural protein 2, phakinin
BGLAP	-0.746523	0.596038	1	15.2452	25.5843	11	12	23	21	24	33	chr4:93807703-93808806	-	688	protein-coding	ssc:397530	bone gamma-carboxyglutamate (gla) protein	3e-38	BGLAP	bone gamma-carboxyglutamate (gla) protein
BGN	-0.462862	0.725545	0.976828	14351.7	19780.6	10672	16965	15237	12397	25645	21782	chrX:124282048-124295450	+	2290	protein-coding	ssc:397396	biglycan	0	BGN	biglycan
BHLHA15	3.04085	8.22977	1	5.39282	0.646498	4	8	4	1	0	1	chr3:5410467-5414074	+	2963	protein-coding		Uncharacterized protein
BHLHA9	-1.47919	0.35869	0.659197	22.4884	62.7139	38	4	24	129	2	60	chr12:46641389-46643923	-	2535	protein-coding	ssc:100521580	basic helix-loop-helix family, member a9	6e-76	BHLHA9	basic helix-loop-helix family, member a9
BHLHB9	-0.350369	0.784384	0.911283	1409.51	1796.97	1357	1347	1489	2320	1217	1922	chrX:83895554-83911573	+	4247	protein-coding	ssc:100523224	basic helix-loop-helix domain containing, class B, 9	0	BHLHB9	basic helix-loop-helix domain containing, class B, 9
BHLHE22	0.943265	1.92288	0.558578	17.8776	9.29255	16	22	15	19	3	6	chr4:69801619-69803375	-	1757	protein-coding	ssc:100739687	basic helix-loop-helix family, member e22	1e-138	BHLHE22	basic helix-loop-helix family, member e22
BHLHE23	-1.44806	0.366515	0.0127067	60.3339	164.633	22	103	56	112	206	180	chr17:62217583-62228599	-	8380	protein-coding
BHLHE40	-0.0499342	0.96598	0.976397	3626.9	3754.63	3406	3630	3753	3370	3999	3998	chr13:61526121-61533686	+	3174	protein-coding	ssc:100514873	basic helix-loop-helix family, member e40	0	BHLHE40	basic helix-loop-helix family, member e40
BHLHE41	-0.732544	0.601842	0.590007	355.634	590.916	356	328	373	819	359	617	chr5:47687662-47692761	+	3829	protein-coding	ssc:100626912	basic helix-loop-helix family, member e41	0	BHLHE41	basic helix-loop-helix family, member e41
BICC1	-0.00915934	0.993671	1	2680.07	2697.14	2496	2655	2826	2689	2570	2918	chr14:61793362-62128424	+	5962	protein-coding	ssc:100154253	bicaudal C homolog 1 (Drosophila)	0	BICC1	BicC family RNA binding protein 1
BICD1	0.207958	1.15505	0.940261	838.135	725.624	913	723	849	938	485	782	chr5:41897611-42143668	-	9099	protein-coding	ssc:100511132	bicaudal D homolog 1 (Drosophila)	0	BICD1	bicaudal D homolog 1 (Drosophila)
BICD2	0.10332	1.07424	0.571925	4176.51	3887.87	3769	4349	4314	3858	3831	4085	chr3:42393270-42456821	-	6583	protein-coding	ssc:100512597	bicaudal D homolog 2 (Drosophila)	0	BICD2	bicaudal D homolog 2 (Drosophila)
BICDL1	1.94635	3.85399	7.30971e-13	2412.09	625.862	2761	1899	2487	466	763	663	chr14:40004464-40125541	+	5279	protein-coding
BICRA	-0.408893	0.753201	2.56883e-12	610.193	810.136	518	643	659	812	761	884	chr6:53339166-53416834	+	5691	protein-coding
BICRAL	0.00759877	1.00528	0.981051	2419.53	2406.82	2384	2306	2501	2542	2167	2590	chr7:37852153-37933599	+	7721	protein-coding
BID	-0.596043	0.661566	0.00230966	1312.75	1984.31	1064	1470	1382	1675	2171	2164	chr5:69849007-69874647	-	1423	protein-coding	ssc:594852	BH3 interacting domain death agonist	3e-60	BID	BH3 interacting domain death agonist
BIN1	-0.806987	0.571574	0	952.978	1667.29	948	925	957	1770	1462	1828	chr15:25328679-25379675	+	2813	protein-coding	ssc:100037305	bridging integrator 1	0	BIN1	bridging integrator 1
BIN2	0.0898072	1.06423	1	191.555	179.994	162	208	201	189	179	176	NW_018085018:93315-133290	+	2046	protein-coding	ssc:100519772	bridging integrator 2	1e-167	BIN2	bridging integrator 2
BIN3	-0.0662096	0.955144	0.955451	655.32	686.096	691	593	660	770	598	711	chr14:6874281-6926950	-	2269	protein-coding	ssc:100153227	bridging integrator 3	1e-135	BIN3	bridging integrator 3
BIRC3	0.0232819	1.01627	0.974784	2122.64	2088.66	2279	1798	2223	2286	1830	2217	chr9:33003570-33020252	+	5634	protein-coding	ssc:100622590	baculoviral IAP repeat containing 3	0	BIRC3	baculoviral IAP repeat containing 3
BIRC5	-0.481481	0.716242	0.14847	503.148	702.487	390	581	531	791	564	779	chr12:3747276-3755214	-	1461	protein-coding	ssc:397266	baculoviral IAP repeat containing 5
BIRC6	0.403723	1.32292	0.00478585	30229.3	22850.5	30461	27830	31533	20027	24780	24363	chr3:107012967-107269370	-	15538	protein-coding	ssc:100511750	baculoviral IAP repeat containing 6
BIRC7	-0.567229	0.674912	0.641723	137.831	204.226	100	164	148	133	258	227	chr17:62351663-62356220	+	1733	protein-coding
BIVM	-0.116473	0.92244	0.87852	1279.97	1387.59	1244	1196	1368	1455	1223	1534	chr11:71110463-71138861	+	3552	protein-coding	ssc:100512068	basic, immunoglobulin-like variable motif containing	0	BIVM	basic, immunoglobulin-like variable motif containing
BLCAP	-0.0711869	0.951855	1	2015.62	2117.57	1919	2025	2048	2134	2017	2267	chr17:40603977-40633613	-	6833	protein-coding	ssc:100155728	bladder cancer associated protein	4e-45	BLCAP	bladder cancer associated protein
BLK	-1.63414	0.322162	0.327802	5.98148	18.5877	4	6	8	5	31	20	chr14:14688489-14745946	+	5126	protein-coding	ssc:100623761	B lymphoid tyrosine kinase	0	BLK	BLK proto-oncogene, Src family tyrosine kinase
BLM	0.373938	1.29589	0.727753	627.318	484.082	728	486	644	531	430	506	chr7:53317515-53412649	+	4728	protein-coding	ssc:100141304	Bloom syndrome, RecQ helicase-like	0	BLM	Bloom syndrome, RecQ helicase-like
BLMH	-0.340294	0.78988	0	3641.06	4609.64	3300	3767	3771	4639	4396	4936	chr12:46342502-46393642	-	2699	protein-coding	ssc:100521221	bleomycin hydrolase	1e-140	BLMH	bleomycin hydrolase
BLNK	0.761388	1.69512	0.049985	120.753	71.2314	146	92	119	69	69	78	chr14:107630477-107715421	-	1901	protein-coding	ssc:100152350	B-cell linker	0	BLNK	B-cell linker
BLOC1S1	0.00920014	1.0064	0.964951	1053.1	1046.41	885	1171	1082	747	1242	1181	chr5:21156460-21160738	+	572	protein-coding	ssc:100517399	biogenesis of lysosomal organelles complex-1, subunit 1	2e-77	BLOC1S1	biogenesis of lysosomal organelles complex-1, subunit 1
BLOC1S2	0.0623989	1.0442	0.97247	399.583	382.669	403	372	412	414	324	424	chr14:111391083-111397609	-	1332	protein-coding		Uncharacterized protein
BLOC1S3	-0.222793	0.856905	0.900263	184.896	215.773	140	219	193	288	152	214	chr6:51590497-51591222	+	724	protein-coding	ssc:100049671	biogenesis of lysosomal organelles complex-1, subunit 3
BLOC1S4	-0.626112	0.64792	0.0857728	313.326	483.592	262	331	342	590	363	515	chr8:4093619-4095790	-	2172	protein-coding	ssc:100621576	biogenesis of lysosomal organelles complex-1, subunit 4, cappuccino	1e-94	BLOC1S4	biogenesis of lysosomal organelles complex-1, subunit 4, cappuccino
BLOC1S5	-0.441005	0.736621	0.00375286	194.15	263.572	187	208	181	260	280	256	chr7:5324467-5363346	-	605	protein-coding	ssc:100049677	muted protein	3e-90	BLOC1S5	biogenesis of lysosomal organelles complex-1, subunit 5, muted
BLOC1S6	0.188768	1.13979	0.24472	1148.38	1007.53	1004	1188	1231	1056	900	1101	chr1:126168944-126184813	-	734	protein-coding
BLVRA	-0.333737	0.793478	0.0428003	1105.77	1393.58	881	1246	1173	1388	1285	1557	chr18:51131576-51185493	-	1210	protein-coding	ssc:100515289	biliverdin reductase A	3e-149	BLVRA	biliverdin reductase A
BLVRB	-0.0597315	0.959443	0.965401	913.353	951.962	795	929	1000	852	1016	1014	chr6:48715540-48728433	-	815	protein-coding	ssc:100625219	biliverdin reductase B (flavin reductase (NADPH))	1e-110	BLVRB	biliverdin reductase B (flavin reductase (NADPH))
BLZF1	0.393318	1.31341	0.412801	1414.69	1077.11	1585	1159	1449	1089	1054	1118	chr4:81597312-81639788	-	2784	protein-coding	ssc:100622972	basic leucine zipper nuclear factor 1	0	BLZF1	basic leucine zipper nuclear factor 1
BMF	-0.804742	0.572464	0.586879	1561.6	2727.87	1341	1613	1704	3705	1726	2854	chr1:131178021-131199668	+	6755	protein-coding		Bcl2 modifying factor
BMI1	0.0380224	1.02671	0.977171	2489.68	2424.92	2691	2139	2555	3059	1702	2605	chr10:52586089-52596154	-	3259	protein-coding	ssc:100520800	BMI1 polycomb ring finger oncogene	0	COMMD3-BMI1	COMMD3-BMI1 readthrough
BMP1	0.760193	1.69372	0.442553	51274.5	30273.4	59713	38774	53417	23799	35238	32563	chr14:6443773-6489066	+	3726	protein-coding	ssc:100156461	bone morphogenetic protein 1	0	BMP1	bone morphogenetic protein 1
BMP15	-1.75918	0.295415	0.520897	54.7581	185.383	40	60	64	332	31	203	chrX:44613122-44620575	+	2475	protein-coding	ssc:448811	bone morphogenetic protein 15	1e-161	BMP15	bone morphogenetic protein 15
BMP2	-0.865796	0.548743	0	292.495	533.035	287	271	312	509	525	582	chr17:15750487-15762982	+	3867	protein-coding	ssc:100157103	bone morphogenetic protein 2	0	BMP2	bone morphogenetic protein 2
BMP2K	0.10326	1.0742	0.847187	5118.9	4765.32	5081	4717	5422	4665	4581	5204	chr8:138671240-138789966	-	8056	protein-coding	ssc:100624635	BMP2 inducible kinase	0	BMP2K	BMP2 inducible kinase
BMP3	-1.0423	0.485552	0.263752	22.4212	46.1873	20	20	27	64	22	55	chr8:136880456-136904739	-	2040	protein-coding	ssc:100512974	bone morphogenetic protein 3	0	BMP3	bone morphogenetic protein 3
BMP4	-0.835253	0.560485	6.69464e-14	237.593	423.915	203	243	263	398	459	424	chr1:183415989-183422888	-	2975	protein-coding	ssc:100113425	bone morphogenetic protein 4	0	BMP4	bone morphogenetic protein 4
BMP6	-0.750345	0.594461	0	292.674	492.341	263	295	314	528	438	527	chr7:5058817-5208868	+	1643	protein-coding	ssc:100155536	bone morphogenetic protein 6	0	BMP6	bone morphogenetic protein 6
BMP7	-3.11159	0.115696	0	22.9969	198.846	28	17	23	191	211	199	chr17:57567770-57676516	-	3713	protein-coding	ssc:492315	bone morphogenetic protein 7	0	BMP7	bone morphogenetic protein 7
BMP8A	-0.733666	0.601374	0.427711	100.578	167.253	85	92	124	228	105	175	chr6:95322454-95366546	+	4116	protein-coding	ssc:100515668	bone morphogenetic protein 8b	0	BMP8A	bone morphogenetic protein 8a
BMP8B	-1.81998	0.283225	0.347275	19.7361	69.709	14	24	21	126	18	68	chr6:95568702-95599152	-	2736	protein-coding	ssc:100515668	bone morphogenetic protein 8b	0	BMP8A	bone morphogenetic protein 8a
BMPER	-0.173651	0.886596	0.90732	405.098	456.915	347	425	436	540	365	481	chr18:39417830-39664010	-	5433	protein-coding	ssc:100525197	BMP binding endothelial regulator	0	BMPER	BMP binding endothelial regulator
BMPR1A	0.0784442	1.05588	0.976749	2865.74	2714.08	3199	2294	3006	3193	2178	2862	chr14:87743270-87891790	+	6341	protein-coding		bone morphogenetic protein receptor, type IA
BMPR1B	0.160303	1.11752	0.985762	9401.33	8412.65	10677	7297	9900	6178	10188	9081	chr8:124536648-125035841	-	15767	protein-coding	ssc:396691	bone morphogenetic protein receptor, type IB	0	BMPR1B	bone morphogenetic protein receptor, type IB
BMPR2	0.238572	1.17982	0.569399	7887.31	6685.16	7532	7624	8309	5743	7341	7152	chr15:105971577-106132496	+	3134	protein-coding	ssc:100127483	bone morphogenetic protein receptor, type II (serine/threonine kinase)	0	BMPR2	bone morphogenetic protein receptor, type II (serine/threonine kinase)
BMS1	0.169791	1.1249	1	2412	2144.2	2311	2314	2551	2121	2070	2308	chr14:61056075-61125984	+	4355	protein-coding	ssc:100157879	BMS1 ribosome biogenesis factor	0	BMS1	BMS1 ribosome biogenesis factor
BMT2	0.476899	1.39175	0.837847	932.565	670.064	1056	700	1011	905	420	711	chr18:32798278-32900769	+	3901	protein-coding
BMX	-2.65368	0.158915	0.0136738	7.44864	46.9249	9	6	7	75	17	51	chrX:12044110-12096042	+	3713	protein-coding	ssc:100516528	BMX non-receptor tyrosine kinase	0	BMX	BMX non-receptor tyrosine kinase
BNC1	-1.32768	0.398408	2.70021e-07	63.362	159.053	90	28	69	152	167	162	chr7:51651179-51679781	+	5127	protein-coding	ssc:100156444	basonuclin 1	0	BNC1	basonuclin 1
BNC2	-0.344546	0.787556	0.0399504	6808.92	8645.64	6503	6591	7162	9598	7397	9228	chr1:205925079-206380911	+	22714	protein-coding	ssc:100513064	basonuclin 2	0	BNC2	basonuclin 2
BNIP1	0.00418927	1.00291	0.960368	694.35	692.337	691	673	698	568	804	721	chr16:51126922-51140389	-	1367	protein-coding	ssc:100521935	BCL2/adenovirus E1B 19kDa interacting protein 1	3e-117	BNIP1	BCL2/adenovirus E1B 19kDa interacting protein 1
BNIP2	0.283732	1.21734	0.848035	1941.94	1595.23	2104	1663	1993	1823	1295	1724	chr1:112272883-112370404	+	7143	protein-coding	ssc:100521534	BCL2/adenovirus E1B 19kDa interacting protein 2	0	BNIP2	BCL2/adenovirus E1B 19kDa interacting protein 2
BNIP3	-0.0334154	0.977104	0.976481	2447.25	2504.6	2006	2630	2669	2567	2336	2690	chr14:140362123-140371951	-	1466	protein-coding	ssc:100624868	BCL2/adenovirus E1B 19 kDa protein-interacting protein 3-like	4e-86	BNIP3	BCL2/adenovirus E1B 19kDa interacting protein 3
BNIP3L	0.752779	1.68504	1.21524e-07	11417.5	6775.8	12005	9898	12001	7501	5888	7154	chr14:10318688-10345689	+	5508	protein-coding	ssc:100152675	BCL2/adenovirus E1B 19kDa interacting protein 3-like	1e-121	BNIP3L	BCL2/adenovirus E1B 19kDa interacting protein 3-like
BNIPL	-1.06945	0.476499	0.00282519	22.3051	46.8214	15	24	28	35	53	54	chr4:98184038-98193522	-	1658	protein-coding	ssc:100155100	BCL2/adenovirus E1B 19kD interacting protein like	0	BNIPL	BCL2/adenovirus E1B 19kD interacting protein like
BOC	-0.359959	0.779187	2.9771e-05	852.578	1094.19	800	828	910	988	1149	1177	chr13:146625218-146703165	-	16584	protein-coding	ssc:100626085	BOC cell adhesion associated, oncogene regulated	0	BOC	BOC cell adhesion associated, oncogene regulated
BOD1	-0.481738	0.716115	0.0237551	1905.26	2660.56	1569	2051	2066	3025	2246	2796	chr16:50734510-50743417	+	1614	protein-coding
BOD1L1	0.155467	1.11378	0.919701	3093.75	2777.69	3130	2793	3272	3097	2462	2855	chr8:9197064-9254422	-	10367	protein-coding	ssc:100525295	biorientation of chromosomes in cell division 1-like 1	0	BOD1L1	biorientation of chromosomes in cell division 1-like 1
BOK	-0.617954	0.651594	0.19482	682.901	1048.05	500	823	717	826	1211	1135	chr15:140171134-140184126	+	5273	protein-coding	ssc:100627765	BCL2-related ovarian killer	2e-49	BOK	BCL2-related ovarian killer
BOLA1	-0.0264621	0.981825	0.97435	1631.29	1661.49	1382	1733	1750	1536	1728	1767	chr4:99156059-99157237	-	816	protein-coding	ssc:100152975	bolA homolog 1 (E. coli)	7e-63	BOLA1	bolA family member 1
BOLA2B	0.216473	1.16189	0.957516	2988.96	2572.5	2124	3705	3101	2403	2783	2589	chr3:18345691-18351508	-	756	protein-coding
BOLA3	-0.0587833	0.960073	0.976784	752.382	783.672	760	684	792	791	721	866	chr3:68883194-68895750	+	788	protein-coding	ssc:100737769	bolA family member 3	9e-45	BOLA3	bolA family member 3
BOP1	-0.350063	0.78455	0.793121	2406.12	3066.88	1786	2937	2459	2738	3311	3232	chr4:486562-507141	+	2297	protein-coding	ssc:100515826	block of proliferation 1	0	BOP1	block of proliferation 1
BORA	0.113354	1.08174	0.939622	511.331	472.692	375	622	530	485	432	517	chr11:45017651-45045127	+	3783	protein-coding	ssc:100622008	bora, aurora kinase A activator	0	BORA	bora, aurora kinase A activator
BORCS6	-0.0234983	0.983844	0.9933	559.917	569.112	502	599	565	545	580	598	chr12:53394514-53406752	-	7732	protein-coding
BORCS7	0.204454	1.15225	0.97115	2842.5	2466.91	3452	1915	3052	2929	1970	2583	chr14:113809368-113848555	+	7324	protein-coding
BORCS8	-0.131912	0.912621	0.94498	828.908	908.273	647	970	856	821	987	939	chr2:58684508-58696586	+	1558	protein-coding
BPGM	0.651268	1.57055	0	1452.06	924.554	1358	1427	1537	988	857	955	chr18:14555919-14593321	-	2890	protein-coding
BPHL	-0.303337	0.810376	0.00110022	1560.45	1925.59	1343	1658	1650	1842	1988	1997	chr7:1882731-1909854	+	1175	protein-coding	ssc:100154272	biphenyl hydrolase-like (serine hydrolase)	8e-145	BPHL	biphenyl hydrolase-like (serine hydrolase)
BPI	0.959205	1.94424	0.00219796	370.235	190.422	431	278	388	168	218	189	chr17:41344878-41392103	+	1936	protein-coding	ssc:100286800	bactericidal/permeability-increasing protein	0	BPI	bactericidal/permeability-increasing protein
BPIFB3	2.76494	6.79718	1	6.74103	0.98321	5	10	5	2	0	1	chr17:36584608-36602145	+	1687	protein-coding	ssc:100113427	BPI fold containing family B, member 3	0	BPIFB3	BPI fold containing family B, member 3
BPIFB6	2.42961	5.38748	0.478015	3.67194	0.673425	0	9	2	2	0	0	chr17:36560612-36574853	+	2656	protein-coding	ssc:100736799	BPI fold containing family B, member 6	0	BPIFB6	BPI fold containing family B, member 6
BPIFC	-1.38637	0.382527	0.117618	14.5244	37.9857	4	21	19	51	19	46	chr5:12526928-12578958	+	2222	protein-coding	ssc:100519483	BPI fold containing family C	0	BPIFC	BPI fold containing family C
BPNT1	0.189382	1.14028	0.929794	3931.89	3448.19	3582	4029	4093	2786	3917	3735	chr10:9659876-9684115	-	1891	protein-coding	ssc:100515917	3'(2'), 5'-bisphosphate nucleotidase 1	8e-173	BPNT1	3'(2'), 5'-bisphosphate nucleotidase 1
BPTF	0.320176	1.24848	0.0083094	6561.9	5255.9	6710	5817	6974	5371	4922	5640	chr12:14112943-14254810	+	9008	protein-coding	ssc:100525424	bromodomain PHD finger transcription factor	0	BPTF	bromodomain PHD finger transcription factor
BRAF	0.107557	1.0774	0.955228	5916.76	5491.69	5930	5466	6188	5904	4903	5843	chr18:8957963-9132558	+	9691	protein-coding	ssc:100514612	v-raf murine sarcoma viral oncogene homolog B	0	BRAF	B-Raf proto-oncogene, serine/threonine kinase
BRAP	0.277303	1.21193	0.329177	2985.28	2463.25	2781	3006	3095	2791	2015	2671	chr14:32800742-32841884	-	4086	protein-coding	ssc:100152514	BRCA1-associated protein-like	1e-115	BRAP	BRCA1 associated protein
BRAT1	-0.598633	0.660379	7.27894e-10	521.205	789.256	405	584	568	798	742	853	chr3:1905648-1918229	+	2935	protein-coding	ssc:100623177	BRCA1-associated ATM activator 1	0	BRAT1	BRCA1-associated ATM activator 1
BRCA1	0.0887115	1.06342	0.954552	1297.96	1220.55	1275	1224	1360	1361	1040	1301	chr12:19788087-19854515	+	8006	protein-coding	ssc:100049662	breast cancer 1, early onset	0	BRCA1	breast cancer 1, early onset
BRCA2	0.127204	1.09217	0.927124	892.85	817.497	849	859	949	912	666	905	chr11:8805950-8858128	+	11047	protein-coding	ssc:100153762	breast cancer 2, early onset	0	BRCA2	breast cancer 2, early onset
BRCC3	-0.463838	0.725055	4.57333e-05	441.831	609.38	429	406	480	665	524	660	chrX:125383392-125439082	+	2356	protein-coding	ssc:100516948	BRCA1/BRCA2-containing complex, subunit 3	6e-155	BRCC3	BRCA1/BRCA2-containing complex, subunit 3
BRD1	-0.363981	0.777018	0.00741845	1726.43	2221.87	1534	1784	1825	2459	1934	2343	chr5:774307-808016	+	6165	protein-coding
BRD2	-0.107307	0.928319	0.948152	12575.5	13546.6	11364	13123	12942	12542	14023	14460	chr7:25096579-25162591	+	6356	protein-coding	ssc:100141307	bromodomain containing 2	0	BRD2	bromodomain containing 2
BRD4	-0.0318895	0.978138	0.986556	7882.85	8059.03	7074	7867	8552	6798	8742	8878	chr2:62250958-62345851	+	6264	protein-coding	ssc:100533540	bromodomain containing 4	0	BRD4	bromodomain containing 4
BRD7	0.124432	1.09008	0.891392	1826.07	1675.17	1730	1858	1840	1829	1482	1767	chr6:34478008-34519622	+	2327	protein-coding	ssc:100621103	bromodomain containing 7	0	BRD7	bromodomain containing 7
BRD8	0.0488308	1.03443	0.973136	1708.18	1651.33	1640	1633	1809	1763	1480	1764	chr2:140182195-140202247	-	3275	protein-coding	ssc:100518182	bromodomain containing 8	0	BRD8	bromodomain containing 8
BRD9	-0.342654	0.788589	1.09591e-08	1694.76	2149.1	1474	1791	1785	2212	1991	2313	chr16:79473750-79492638	+	4865	protein-coding
BRF1	-0.454165	0.729933	5.97844e-11	1670.89	2289.1	1424	1804	1752	2354	2109	2479	NW_018084979:3315076-3382698	-	8383	protein-coding		Uncharacterized protein
BRF2	-0.57706	0.670328	5.25505e-09	394.378	588.341	388	335	452	616	527	642	chr15:48568207-48573036	+	1977	protein-coding	ssc:100524530	BRF2, RNA polymerase III transcription initiation factor 50 kDa subunit	0	BRF2	BRF2, RNA polymerase III transcription initiation factor 50 kDa subunit
BRI3	-0.338723	0.790741	0.629562	1826.7	2310.12	1343	2174	1941	2127	2366	2507	chr3:5463609-5471398	+	862	protein-coding	ssc:100627181	brain protein I3	1e-37	BRI3	brain protein I3
BRI3BP	0.523071	1.43701	0.00022638	1955.6	1360.88	1887	1868	2062	1067	1514	1545	chr14:28180130-28202106	-	6242	protein-coding	ssc:100155348	BRI3 binding protein	2e-90	BRI3BP	BRI3 binding protein
BRINP1	-9.38733	0.00149324	1	0	6.68683	0	0	0	5	10	5	chr1:259350359-259544604	-	3353	protein-coding	ssc:100625235	bone morphogenetic protein/retinoic acid inducible neural-specific 1	0	BRINP1	bone morphogenetic protein/retinoic acid inducible neural-specific 1
BRINP2	-0.447255	0.733437	0.793403	51.5959	70.3517	67	24	62	96	50	67	chr9:118967670-119095345	+	4524	protein-coding	ssc:100522028	bone morphogenetic protein/retinoic acid inducible neural-specific 2	0	BRINP2	bone morphogenetic protein/retinoic acid inducible neural-specific 2
BRINP3	0.467037	1.38227	0.100712	482.659	349.177	485	435	515	263	411	383	chr10:2963237-3367629	+	4282	protein-coding	ssc:100512672	bone morphogenetic protein/retinoic acid inducible neural-specific 3	0	BRINP3	bone morphogenetic protein/retinoic acid inducible neural-specific 3
BRIP1	-0.117676	0.921671	0.932097	355.228	385.418	409	283	360	365	386	417	chr12:36498138-36639847	+	6773	protein-coding	ssc:100525359	BRCA1 interacting protein C-terminal helicase 1	0	BRIP1	BRCA1 interacting protein C-terminal helicase 1
BRIX1	0.069384	1.04927	0.959112	914.621	871.674	999	868	839	964	843	826	chr16:20512281-20520579	+	1273	protein-coding	ssc:100513502	BRX1, biogenesis of ribosomes, homolog (S. cerevisiae)	0	BRIX1	BRX1, biogenesis of ribosomes, homolog (S. cerevisiae)
BRK1	-0.0853296	0.942569	0.758822	4325	4588.53	3996	4388	4486	4750	4363	4784	chr13:66315438-66324641	+	1271	protein-coding		Uncharacterized protein
BRMS1	-0.0874199	0.941204	0.957063	948.047	1007.27	757	1055	1018	877	1080	1094	chr2:6046077-6053672	+	1677	protein-coding	ssc:100518234	breast cancer metastasis suppressor 1	3e-123	BRMS1	breast cancer metastasis suppressor 1
BRMS1L	0.280978	1.21502	0.906072	613.301	504.765	678	487	655	663	363	504	chr7:64083286-64123852	-	2708	protein-coding	ssc:100156007	breast cancer metastasis-suppressor 1-like	0	BRMS1L	breast cancer metastasis-suppressor 1-like
BROX	0.356522	1.28034	0.000883972	2641.61	2063.21	2658	2371	2825	2210	1886	2155	chr10:11466173-11486983	+	4439	protein-coding	ssc:100520628	BRO1 domain and CAAX motif containing	0	BROX	BRO1 domain and CAAX motif containing
BRPF1	-0.067621	0.95421	0.975556	2575.63	2699.22	2088	2887	2708	2215	3030	2927	chr13:66021047-66037446	+	5099	protein-coding	ssc:100155061	bromodomain and PHD finger containing, 1	0	BRPF1	bromodomain and PHD finger containing, 1
BRPF3	0.929095	1.90408	1.68936e-06	10286.6	5402.41	10062	9716	10810	3576	6877	5884	chr7:31926313-31966006	+	6065	protein-coding	ssc:100155440	bromodomain and PHD finger containing, 3	1e-79	BRPF3	bromodomain and PHD finger containing, 3
BRS3	8.77264	437.35	1	4.3635	0	2	8	3	0	0	0	chrX:111615695-111620124	+	1370	protein-coding	ssc:100621965	bombesin-like receptor 3	0	BRS3	bombesin-like receptor 3
BRSK1	-0.794327	0.576612	1.07325e-12	135.167	234.424	124	142	136	227	252	229	chr6:59468289-59499062	+	3219	protein-coding	ssc:100512610	BR serine/threonine kinase 1	2e-85	BRSK1	BR serine/threonine kinase 1
BRSK2	-1.80697	0.28579	2.26094e-10	13.901	48.6657	12	21	8	53	39	56	chr2:896720-953908	+	4166	protein-coding
BRWD1	0.0868186	1.06203	0.973303	4118.53	3878	4345	3484	4405	3733	3805	4218	chr13:202776040-202896545	-	9995	protein-coding	ssc:100738890	bromodomain and WD repeat domain containing 1	0	BRWD1	bromodomain and WD repeat domain containing 1
BRWD3	0.383789	1.30476	0.368272	3412.85	2615.68	3711	2910	3501	2870	2312	2746	chrX:64239640-64403889	-	10875	protein-coding	ssc:100520060	bromodomain and WD repeat domain containing 3	0	BRWD3	bromodomain and WD repeat domain containing 3
BSCL2	0.195604	1.1452	0.0675652	4127.12	3603.83	3875	4103	4301	3247	3746	3927	chr2:9052676-9064890	+	2188	protein-coding	ssc:100144883	Berardinelli-Seip congenital lipodystrophy 2 (seipin)	0	BSCL2	Berardinelli-Seip congenital lipodystrophy 2 (seipin)
BSDC1	0.101149	1.07263	0.799437	2578.42	2403.83	2291	2636	2756	2253	2397	2638	chr6:88808662-88839208	-	6461	protein-coding	ssc:100620186	BSD domain containing 1	0	BSDC1	BSD domain containing 1
BSG	-0.0171141	0.988208	0.993991	29984.5	30342.3	25109	32761	31528	25170	34103	32561	chr2:77735586-77743451	-	2210	protein-coding	ssc:100141312	basigin (Ok blood group)	1e-105	BSG	basigin (Ok blood group)
BSN	0.616776	1.53344	4.88851e-06	1183.59	771.844	1058	1253	1212	628	886	821	chr13:32106967-32203461	+	15968	protein-coding	ssc:100626129	bassoon presynaptic cytomatrix protein	0	BSN	bassoon presynaptic cytomatrix protein
BSP1	-0.749902	0.594644	0.754243	375.472	631.43	414	289	412	344	881	682	chr6:50278750-50280780	+	589	protein-coding	ssc:396806	binder of sperm 1	1e-22	ELSPBP1	epididymal sperm binding protein 1
BSPRY	-3.30404	0.101247	1	1.42656	14.1786	4	0	0	12	15	16	chr1:253975979-254003169	+	2098	protein-coding	ssc:100622289	B-box and SPRY domain containing	1e-86	BSPRY	B-box and SPRY domain containing
BST1	0.00210855	1.00146	0.959885	671.741	670.76	590	723	687	548	770	711	chr8:11011131-11043622	+	2287	protein-coding	ssc:100625942	bone marrow stromal cell antigen 1	1e-140	BST1	bone marrow stromal cell antigen 1
BST2	-0.138168	0.908672	0.939561	506.982	557.938	436	526	550	406	667	616	chr2:60305306-60308295	+	534	protein-coding	ssc:100302088	bone marrow stromal cell antigen 2	3e-24	BST2	bone marrow stromal cell antigen 2
BSX	-0.748458	0.595239	0.816578	2.33693	3.93284	2	2	3	8	0	4	chr9:49873031-49910581	-	4212	protein-coding	ssc:100738917	brain-specific homeobox	2e-127	BSX	brain-specific homeobox
BTAF1	0.277044	1.21171	0.700611	5645.89	4659.44	5934	4919	5911	4186	4988	4929	chr14:103530746-103641082	+	7338	protein-coding	ssc:100156116	BTAF1 RNA polymerase II, B-TFIID transcription factor-associated, 170kDa	0	BTAF1	BTAF1 RNA polymerase II, B-TFIID transcription factor-associated, 170kDa
BTBD1	0.40784	1.3267	0.732228	3225.46	2431.19	3582	2614	3370	2818	1973	2585	chr7:51877446-51925886	+	3219	protein-coding	ssc:100154013	BTB (POZ) domain containing 1	0	BTBD1	BTB (POZ) domain containing 1
BTBD10	0.0223201	1.01559	0.981223	1561.6	1537.63	1501	1445	1703	1617	1425	1617	chr2:45793510-45894594	+	4552	protein-coding	ssc:100517878	BTB (POZ) domain containing 10	0	BTBD10	BTB (POZ) domain containing 10
BTBD11	0.00289062	1.00201	0.941297	354.963	354.252	351	321	384	189	505	375	chr5:12754535-13071050	-	7427	protein-coding		BTB (POZ) domain containing 11
BTBD16	9.01028	515.662	1	5.14662	0	10	0	5	0	0	0	chr14:131864394-131920317	+	2354	protein-coding
BTBD18	-0.505591	0.704372	0.752277	10.1101	14.3576	8	14	8	27	0	17	chr2:13217392-13227787	+	3089	protein-coding	ssc:100514212	BTB (POZ) domain containing 18	0	BTBD18	BTB (POZ) domain containing 18
BTBD19	-1.13102	0.456592	0.17844	181.759	398.089	158	201	182	558	222	431	chr6:166520266-166526725	-	3771	protein-coding	ssc:100520914	BTB (POZ) domain containing 19	1e-134	BTBD19	BTB (POZ) domain containing 19
BTBD2	-0.408572	0.753369	0.123033	6309.15	8374.59	4882	7346	6603	7735	8648	8983	chr2:76538538-76559928	+	2430	protein-coding	ssc:100513521	BTB (POZ) domain containing 2	0	BTBD2	BTB (POZ) domain containing 2
BTBD3	0.939123	1.91736	0	8126.04	4238.13	7863	7738	8569	3580	4768	4473	chr17:20844760-20878217	+	5168	protein-coding	ssc:100156598	BTB (POZ) domain containing 3	0	BTBD3	BTB (POZ) domain containing 3
BTBD6	-0.298621	0.813029	0.71048	2129.36	2619.05	1628	2553	2172	2491	2632	2812	NW_018084979:3331752-3333889	+	1698	protein-coding
BTBD7	0.322574	1.25056	8.32667e-15	9009.93	7204.72	8892	8532	9356	7134	7013	7683	chr7:114617489-114707056	-	8164	protein-coding	ssc:100152664	BTB (POZ) domain containing 7	0	BTBD7	BTB (POZ) domain containing 7
BTBD9	0.0274408	1.0192	0.976958	2599.85	2550.87	2747	2203	2772	2533	2417	2786	chr7:33723077-34122673	-	3901	protein-coding	ssc:100156900	BTB (POZ) domain containing 9	0	BTBD9	BTB (POZ) domain containing 9
BTC	0.860796	1.81604	0.00313572	140.251	77.2247	111	153	155	107	52	75	chr8:70645721-70697538	-	3357	protein-coding	ssc:100505411	betacellulin	8e-68	BTC	betacellulin
BTD	0.479554	1.39431	0	5092.81	3652.56	4787	5055	5310	3433	3808	3813	chr13:2840425-2902619	+	4636	protein-coding	ssc:100737147	biotinidase	0	BTD	biotinidase
BTF3	-0.269403	0.829663	0.83902	8944.45	10780.8	8355	8762	9509	12252	8716	11765	chr2:82660470-82668385	+	1259	protein-coding	ssc:100514824	basic transcription factor 3	2e-115	BTF3	basic transcription factor 3
BTF3L4	0.330305	1.25728	0.268474	2454.85	1952.51	2520	2252	2517	2214	1628	2081	chr6:160109492-160136207	-	2432	protein-coding
BTG1	0.294421	1.22639	0.697706	9255.08	7546.58	10003	7935	9516	7255	7613	7986	chr5:90815194-90817936	+	1780	protein-coding	ssc:100101473	B-cell translocation gene 1, anti-proliferative	2e-99	BTG1	B-cell translocation gene 1, anti-proliferative
BTG2	0.436321	1.35315	0.93417	4571.59	3378.48	5052	3669	4843	2034	4476	3704	chr9:64033853-64037795	+	2677	protein-coding	ssc:100048932	BTG family, member 2	1e-82	BTG2	BTG family, member 2
BTG3	0.034033	1.02387	0.97431	2135.31	2085.53	2324	1788	2223	1972	2101	2246	chr13:182209850-182228626	-	1439	protein-coding	ssc:100048957	BTG family, member 3	2e-142	BTG3	BTG family, member 3
BTG4	-1.68182	0.31169	0.520706	9.38833	30.1428	9	8	11	61	0	31	chr9:39253116-39281327	-	2308	protein-coding	ssc:100514308	B-cell translocation gene 4	1e-110	BTG4	B-cell translocation gene 4
BTK	0.0802834	1.05723	0.926077	205.854	194.711	232	168	210	138	248	202	chrX:82981512-83014475	-	2557	protein-coding	ssc:100627308	Bruton agammaglobulinemia tyrosine kinase	0	BTK	Bruton agammaglobulinemia tyrosine kinase
BTLA	3.74421	13.4005	1	4.63611	0.336712	2	6	6	1	0	0	chr13:147348641-147376741	+	2673	protein-coding	ssc:100626925	B and T lymphocyte associated	9e-38	BTLA	B and T lymphocyte associated
BTN1A1	8.70318	416.79	1	4.1579	0	9	0	3	0	0	0	chr7:20977940-20985300	+	2867	protein-coding	ssc:100153328	butyrophilin subfamily 1 member A1-like	0	BTN1A1	butyrophilin, subfamily 1, member A1
BTN2A2	0.298606	1.22996	0.880761	142.683	116.005	185	83	154	153	71	129	chr7:20954229-20968390	+	3300	protein-coding	ssc:100156935	butyrophilin, subfamily 2, member A2
BTNL9	-0.651276	0.636717	0.00408262	69.0147	108.397	61	66	79	87	116	126	chr2:57728520-57745249	-	3981	protein-coding	ssc:100627581	butyrophilin-like 9	0	BTNL9	butyrophilin-like 9
BTRC	0.24533	1.18536	0.0456326	5196.73	4384.08	5146	4847	5456	4690	3896	4710	chr14:112398764-112588041	+	6797	protein-coding	ssc:100157842	beta-transducin repeat containing E3 ubiquitin protein ligase	0	BTRC	beta-transducin repeat containing E3 ubiquitin protein ligase
BUB1	-0.52486	0.695027	2.00669e-10	814.837	1172.39	741	874	808	1258	1079	1214	chr3:45585188-45623240	+	3487	protein-coding	ssc:100520371	BUB1 mitotic checkpoint serine/threonine kinase	0	BUB1	BUB1 mitotic checkpoint serine/threonine kinase
BUB1B	-0.0258572	0.982237	0.978521	1078.02	1097.52	1024	1069	1113	1175	962	1193	chr1:131093026-131143840	-	3749	protein-coding	ssc:102164975	BUB1 mitotic checkpoint serine/threonine kinase B	3e-156	BUB1B	BUB1 mitotic checkpoint serine/threonine kinase B
BUB3	-0.299978	0.812265	5.64149e-10	3400.79	4186.8	3261	3225	3634	4265	3810	4631	chr14:132703088-132715353	+	2779	protein-coding	ssc:100156053	BUB3 mitotic checkpoint protein	0	BUB3	BUB3 mitotic checkpoint protein
BUD13	-0.245045	0.84379	0.00531385	1079.81	1279.72	970	1165	1077	1299	1252	1323	chr9:44120830-44165410	-	2479	protein-coding	ssc:100521913	BUD13 homolog (S. cerevisiae)	0	BUD13	BUD13 homolog (S. cerevisiae)
BUD23	0.393452	1.31353	0.00243878	7839.13	5967.97	6773	8425	8157	5355	6408	6299	chr3:10960037-10973084	+	1286	protein-coding
BUD31	-0.0544987	0.962929	0.973668	2029.18	2107.3	1743	2149	2157	1614	2478	2285	chr3:6355249-6361211	+	1096	protein-coding	ssc:100520297	BUD31 homolog (S. cerevisiae)	6e-82	BUD31	BUD31 homolog (S. cerevisiae)
BVES	-0.815965	0.568028	7.95119e-05	177.404	312.323	153	199	176	306	318	321	chr1:71316354-71360255	-	2876	protein-coding	ssc:100153106	blood vessel epicardial substance	0	BVES	blood vessel epicardial substance
BYSL	-0.30499	0.809448	0.0367449	2140.66	2644.6	1781	2380	2220	2748	2416	2856	chr7:37074517-37086753	+	1620	protein-coding		Uncharacterized protein
BZW1	0.287458	1.22049	0.0983017	14707.2	12050.3	14961	13207	15538	12792	10913	12826	chr15:104525900-104543795	+	4468	protein-coding	ssc:100152909	basic leucine zipper and W2 domains 1	0	BZW1	basic leucine zipper and W2 domains 1
BZW2	0.401151	1.32056	0.493749	6702.41	5075.42	6297	6641	7004	3796	6037	5526	chr9:85887801-85947414	+	1824	protein-coding	ssc:100514864	basic leucine zipper and W2 domains 2	0	BZW2	basic leucine zipper and W2 domains 2
C10H10orf113	2.26586	4.8094	0.0932659	24.9122	5.17198	40	10	23	8	0	8	chr10:53648066-53651344	+	3276	protein-coding	ssc:102159301	chromosome 10 open reading frame, human C10orf113	8e-26	C10orf113	chromosome 10 open reading frame 113
C10H10orf67	-3.83665	0.0699927	0.0142293	1.34537	19.3544	2	0	2	40	0	19	chr10:51683170-51812140	+	6189	protein-coding
C10H1orf100	1.70398	3.25798	0.535184	5.41738	1.65587	3	11	2	0	3	2	chr10:17198860-17215195	+	619	protein-coding
C10H1orf106	-3.32011	0.100126	0.136992	1.02932	10.3702	2	0	1	2	20	9	chr10:23392202-23414318	+	3628	protein-coding
C10H1orf115	-0.143291	0.905451	0.936767	5458.34	6028.31	4435	6056	5794	6058	5788	6421	chr10:10115917-10127722	+	2808	protein-coding	ssc:100516689	chromosome 10 open reading frame, human C1orf115	4e-39	C1orf115	chromosome 1 open reading frame 115
C10H1orf53	-0.288205	0.81892	1	103.748	126.692	107	95	106	131	118	135	chr10:20732312-20737960	+	694	protein-coding	ssc:100521391	chromosome 10 open reading frame, human C1orf53	1e-40	C1orf53	chromosome 1 open reading frame 53
C10H9orf153	0.00605814	1.00421	1	57.2952	57.055	48	60	63	69	45	59	chr10:29085338-29098769	+	2649	protein-coding
C10H9orf24	-0.196289	0.872793	0.88646	27.5575	31.5753	26	27	29	47	16	33	chr10:32419965-32435622	+	1994	protein-coding	ssc:100522632	chromosome 10 open reading frame, human C9orf24	1e-124	C9orf24	chromosome 9 open reading frame 24
C10H9orf3	-0.408026	0.753654	8.3154e-09	1659.44	2201.86	1646	1546	1741	2153	2273	2233	chr10:27078115-27472347	-	5029	protein-coding	ssc:100513615	chromosome 9 open reading frame 3 ortholog	0	C9orf3	chromosome 9 open reading frame 3
C10H9orf64	-0.0826774	0.944304	0.952048	977.355	1035	895	1026	986	1097	927	1115	chr10:31000959-31011431	+	2134	protein-coding	ssc:100621952	chromosome 10 open reading frame, human C9orf64	0	C9orf64	chromosome 9 open reading frame 64
C10H9orf72	0.147593	1.10772	0.93013	594.577	536.757	619	521	626	615	419	597	chr10:38389366-38415903	+	3296	protein-coding	ssc:100515791	chromosome 10 open reading frame, human C9orf72	0	C9orf72	chromosome 9 open reading frame 72
C12H17orf100	-0.263388	0.833129	0.880053	190.741	228.947	187	182	198	302	146	248	chr12:50644783-50728768	-	12882	protein-coding	ssc:102161844	chromosome 12 open reading frame, human C17orf100	3e-27	C17orf100	chromosome 17 open reading frame 100
C12H17orf105	1.03498	2.04908	0.386209	28.411	13.8601	10	38	38	13	14	15	chr12:19330354-19336221	-	2043	protein-coding	ssc:100516035	chromosome 12 open reading frame, human C17orf105	1e-86	C17orf105	chromosome 17 open reading frame 105
C12H17orf49	-0.154661	0.898344	0.928374	1418.34	1578.84	1138	1639	1452	1457	1607	1721	chr12:52418989-52421938	+	996	protein-coding	ssc:100518689	chromosome 12 open reading frame, human C17orf49	1e-96	C17orf49	chromosome 17 open reading frame 49
C12H17orf50	-4.59005	0.0415201	1	0.35664	8.82044	1	0	0	9	6	12	chr12:39767900-39773121	-	1236	protein-coding
C12H17orf53	-0.645979	0.639059	0.323527	153.26	239.826	89	211	159	190	249	290	chr12:19044569-19077877	-	4552	protein-coding	ssc:100514980	chromosome 12 open reading frame, human C17orf53	7e-100	C17orf53	chromosome 17 open reading frame 53
C12H17orf58	0.403007	1.32226	1	173.964	131.563	152	188	178	131	133	134	chr12:14259203-14261679	-	1572	protein-coding
C12H17orf62	0.00491536	1.00341	0.968129	1252.64	1248.38	947	1497	1295	1289	1180	1313	chr12:656776-662519	+	3005	protein-coding	ssc:100522460	chromosome 12 open reading frame, human C17orf62	4e-88	C17orf62	chromosome 17 open reading frame 62
C12H17orf67	-8.75037	0.00232208	1	0	4.29648	0	0	0	10	0	3	chr12:33104570-33125799	-	898	protein-coding	ssc:100525534	chromosome 12 open reading frame, human C17orf67	1e-34	C17orf67	chromosome 17 open reading frame 67
C12H17orf75	0.27174	1.20726	0.834781	852.721	706.324	960	681	887	650	726	764	chr12:42611934-42625300	+	3536	protein-coding	ssc:100499565	chromosome 17 open reading frame 75 ortholog	0	C17orf75	chromosome 17 open reading frame 75
C12H17orf80	-0.337998	0.791138	0.810017	1076.09	1360.18	963	1123	1118	1665	1034	1428	chr12:7710264-7727672	-	8797	protein-coding	ssc:100517602	chromosome 12 open reading frame, human C17orf80	7e-172	C17orf80	chromosome 17 open reading frame 80
C12H17orf82	-0.723964	0.605432	0.778732	60.8549	100.521	68	41	72	169	33	104	chr12:36874264-36875555	-	1290	protein-coding
C12H17orf97	-0.707958	0.612186	1	11.447	18.7049	13	8	13	23	12	22	chr12:47327086-47330139	-	891	protein-coding	ssc:100524395	chromosome 12 open reading frame, human C17orf97	4e-35	C17orf97	chromosome 17 open reading frame 97
C12H17orf98	-0.634044	0.644368	0.539342	46.6802	72.4489	30	56	54	96	48	76	chr12:23285887-23290194	+	1519	protein-coding
C13H21orf2	-0.849892	0.554826	0	489.417	882.116	451	475	532	937	800	937	chr13:207196884-207204741	-	1158	protein-coding	ssc:100621858	chromosome 13 open reading frame, human C21orf2	6e-98	C21orf2	chromosome 21 open reading frame 2
C13H21orf33	-0.0998995	0.933098	0.960098	3423.76	3669.24	2792	3748	3677	3538	3571	4017	chr13:207042929-207051814	+	1497	protein-coding	ssc:100623793	chromosome 13 open reading frame, human C21orf33	5e-127	C21orf33	chromosome 21 open reading frame 33
C13H21orf59	-0.399472	0.758136	0.710547	827.287	1091.22	716	941	804	1337	854	1117	chr13:196210006-196225395	-	1575	protein-coding	ssc:100524957	chromosome 13 open reading frame, human C21orf59	3e-165	C21orf59	chromosome 21 open reading frame 59
C13H21orf62	1.2434	2.36756	0.473545	12.4499	5.25276	9	18	10	11	0	5	chr13:196387380-196404856	-	1589	protein-coding
C13H21orf91	0.401512	1.32089	0.922505	2961.72	2242.21	3635	2071	3056	2540	1948	2305	chr13:182374587-182409062	-	5745	protein-coding	ssc:100736918	chromosome 13 open reading frame, human C21orf91	4e-159	C21orf91	chromosome 21 open reading frame 91
C13H3orf14	0.0860948	1.06149	0.991659	84.061	79.1907	69	89	93	62	89	89	chr13:43897392-43914424	+	1520	protein-coding
C13H3orf18	-0.418871	0.74801	1	189.625	253.509	185	178	201	268	235	265	chr13:33036889-33045704	-	2673	protein-coding	ssc:100517857	chromosome 13 open reading frame, human C3orf18	3e-77	C3orf18	chromosome 3 open reading frame 18
C13H3orf20	-0.845286	0.556601	0.729037	5.74946	10.3376	5	8	4	18	7	6	chr13:69777152-69888828	-	4852	protein-coding	ssc:102167700	chromosome 13 open reading frame, human C3orf20	1e-166	C3orf20	chromosome 3 open reading frame 20
C13H3orf33	0.309907	1.23963	0.889044	268.21	216.362	338	178	277	251	153	255	chr13:95658531-95673882	-	1453	protein-coding	ssc:100625570	chromosome 13 open reading frame, human C3orf33	4e-123	C3orf33	chromosome 3 open reading frame 33
C13H3orf35	0.102705	1.07378	0.794641	14.8078	13.7896	30	0	13	17	9	16	chr13:22260983-22269030	+	1615	protein-coding	ssc:102162779	chromosome 13 open reading frame, human C3orf35	1e-30	C3orf35	chromosome 3 open reading frame 35
C13H3orf38	0.710958	1.63689	0.429416	8514.2	5201.44	9960	6484	8771	6338	3898	5555	chr13:167790016-167803786	-	9191	protein-coding
C13H3orf52	0.977858	1.96954	0.776105	5.80043	2.94015	10	1	6	3	2	4	chr13:147648098-147680116	-	2196	protein-coding	ssc:100626261	chromosome 13 open reading frame, human C3orf52	6e-50	C3orf52	chromosome 3 open reading frame 52
C13H3orf58	-0.285848	0.820259	0.953921	2196.28	2677.55	2702	1604	2186	3283	2015	2828	chr13:84634716-84656112	+	4092	protein-coding
C13H3orf62	-0.493471	0.710314	0.139923	87.1933	122.757	90	63	107	126	107	140	chr13:31840281-31848825	-	5685	protein-coding	ssc:100623171	chromosome 13 open reading frame, human C3orf62	1e-125	C3orf62	chromosome 3 open reading frame 62
C13H3orf67	0.0999448	1.07173	0.988226	584.547	545.422	594	557	584	535	540	577	chr13:40486288-40768622	-	3848	protein-coding
C13H3orf70	-0.0763117	0.948479	0.948428	1830.86	1930.31	1680	1881	1887	1844	1893	2116	chr13:122958339-123058988	-	5681	protein-coding
C13H3orf80	2.01218	4.03392	1	5.38999	1.32864	5	6	5	2	1	1	chr13:99924886-99928687	+	3686	protein-coding
C13H3orf84	2.13462	4.39121	0.398012	8.55064	1.93949	16	0	9	3	0	3	chr13:31780619-31790704	-	1548	protein-coding
C14H10orf10	-0.572881	0.672273	0.00899361	242.074	360.088	190	299	232	323	385	382	chr14:91118332-91120242	+	1335	protein-coding
C14H10orf107	0.00571011	1.00397	0.988781	244.891	243.924	226	245	258	269	200	272	chr14:65152913-65277978	+	4809	protein-coding	ssc:100157740	chromosome 14 open reading frame, human C10orf107	6e-100	C10orf107	chromosome 10 open reading frame 107
C14H10orf128	0.277393	1.212	0.855303	67.2798	55.5095	39	100	62	40	67	61	chr14:89770102-89804100	-	1777	protein-coding	ssc:100153777	chromosome 10 open reading frame 128	4e-36	C10orf128	chromosome 10 open reading frame 128
C14H10orf35	1.04382	2.06168	0.047105	33.9579	16.4658	32	34	35	27	7	16	chr14:72636838-72646748	+	1572	protein-coding
C14H10orf62	-0.962206	0.513271	0.2861	42.0809	81.9951	38	33	55	112	43	95	chr14:108963231-108971343	+	8113	protein-coding	ssc:100152762	chromosome 14 open reading frame, human C10orf62	2e-68	C10orf62	chromosome 10 open reading frame 62
C14H10orf76	0.318812	1.2473	0.000189991	3405.3	2730.13	2962	3657	3524	2605	2742	2924	chr14:112877289-113072999	-	5074	protein-coding	ssc:100156620	chromosome 14 open reading frame, human C10orf76	0	C10orf76	chromosome 10 open reading frame 76
C14H10orf90	-1.55002	0.341505	0.244701	23.3346	68.348	28	18	23	106	21	82	chr14:135718618-135954019	-	3955	protein-coding	ssc:100156286	chromosome 14 open reading frame, human C10orf90	0	C10orf90	chromosome 10 open reading frame 90
C14H12orf43	-0.566087	0.675446	0.275342	627.928	929.653	444	783	649	767	1054	992	chr14:40888642-40899097	-	1478	protein-coding	ssc:100154635	chromosome 14 open reading frame, human C12orf43	7e-73	C12orf43	chromosome 12 open reading frame 43
C14H12orf49	-0.194257	0.874023	1	1508.84	1726.31	1416	1488	1586	1680	1717	1832	chr14:35705901-36061831	+	12176	protein-coding	ssc:100520051	chromosome 14 open reading frame, human C12orf49	8e-116	C12orf49	chromosome 12 open reading frame 49
C14H12orf65	0.020591	1.01437	0.992653	113.059	111.457	94	126	117	120	90	129	chr14:29644945-29658906	-	1328	protein-coding	ssc:100152517	chromosome 14 open reading frame, human C12orf65	5e-61	C12orf65	chromosome 12 open reading frame 65
C14H1orf131	0.0750945	1.05343	0.950224	533.642	506.575	433	595	564	573	447	514	chr14:59240343-59257168	+	3201	protein-coding	ssc:100155035	chromosome 14 open reading frame, human C1orf131	3e-106	C1orf131	chromosome 1 open reading frame 131
C14H1orf198	-0.535051	0.690134	6.23197e-11	4233.88	6134.86	3748	4381	4485	5585	6423	6571	chr14:59516754-59553705	+	4573	protein-coding	ssc:100155899	chromosome 14 open reading frame, human C1orf198	2e-138	C1orf198	chromosome 1 open reading frame 198
C14H22orf39	0.161919	1.11877	0.919346	1885.21	1685.07	1842	1767	1998	1401	1883	1817	chr14:51106984-51112385	-	2795	protein-coding	ssc:100154344	chromosome 14 open reading frame, human C22orf39	4e-47	C22orf39	chromosome 22 open reading frame 39
C14H5orf52	0.0372987	1.02619	0.797718	4.03611	3.93284	6	0	6	8	0	4	chr14:47544384-47550248	+	618	protein-coding
C15H2orf66	1.06023	2.08527	0.421829	17.3879	8.33322	16	14	22	2	15	8	chr15:100704142-100708876	-	1396	protein-coding	ssc:100151853	chromosome 15 open reading frame, human C2orf66	6e-33	C2orf66	chromosome 2 open reading frame 66
C15H2orf72	-1.19775	0.435954	6.82917e-06	443.331	1016.93	441	409	468	785	1212	1078	chr15:131787171-131795373	+	1884	protein-coding
C15H2orf76	0.0434378	1.03057	0.972257	363.576	352.792	357	328	397	392	302	376	chr15:24835389-24895444	-	1274	protein-coding	ssc:100517195	chromosome 15 open reading frame, human C2orf76	1e-64	C2orf76	chromosome 2 open reading frame 76
C15H2orf88	0.659739	1.5798	0.676835	717.806	454.362	861	533	730	640	270	470	chr15:94628283-94794114	+	4910	protein-coding	ssc:100515418	chromosome 15 open reading frame, human C2orf88	3e-36	C2orf88	chromosome 2 open reading frame 88
C15H4orf47	-0.382996	0.766843	1	41.7122	54.3977	37	47	40	65	43	57	chr15:46470680-46612173	+	2124	protein-coding	ssc:100154862	chromosome 4 open reading frame 47	6e-151	C4orf47	chromosome 4 open reading frame 47
C16H5orf22	-0.216369	0.860729	0.522762	516.819	600.446	518	491	526	554	644	618	chr16:17848272-17868151	+	2291	protein-coding	ssc:100627703	chromosome 16 open reading frame, human C5orf22	0	C5orf22	chromosome 5 open reading frame 22
C16H5orf34	0.015506	1.01081	0.954727	521.5	515.925	568	453	525	602	418	545	chr16:28060297-28094206	-	2289	protein-coding
C16H5orf42	-0.0602403	0.959104	0.977697	3102.99	3235.3	3240	2751	3222	3820	2543	3456	chr16:22381001-22501052	-	10444	protein-coding	ssc:100516883	chromosome 16 open reading frame, human C5orf42	0	C5orf42	chromosome 5 open reading frame 42
C16H5orf47	-0.0171819	0.988161	0.979453	20.241	20.4836	24	14	22	13	26	23	chr16:50383299-50400228	-	1203	protein-coding
C16H5orf49	0.518393	1.43236	0.510862	109.34	76.3329	125	86	113	59	98	73	chr16:74288038-74302052	+	733	protein-coding	ssc:100516406	chromosome 16 open reading frame, human C5orf49	2e-65	C5orf49	chromosome 5 open reading frame 49
C16H5orf51	0.152077	1.11117	0.973618	8338.86	7504.59	8894	7068	8795	8271	6493	7995	chr16:26681637-26703719	+	6299	protein-coding	ssc:100522766	chromosome 16 open reading frame, human C5orf51	6e-161	C5orf51	chromosome 5 open reading frame 51
C17H20orf194	0.489132	1.4036	0.000154156	6221.44	4432.49	6186	5847	6456	3756	4960	4695	chr17:32284747-32437843	+	8251	protein-coding	ssc:100522907	chromosome 17 open reading frame, human C20orf194	0	C20orf194	chromosome 20 open reading frame 194
C17H20orf24	-0.266079	0.831576	4.88664e-05	2907.68	3496.59	2510	3068	3089	3338	3415	3851	chr17:39868849-39878623	+	947	protein-coding
C17H20orf27	-0.395105	0.760434	0.2604	2540.6	3340.99	1948	2962	2675	2990	3493	3640	chr17:31943018-31956754	+	1549	protein-coding
C17H20orf96	0.0863597	1.06169	0.91276	106.586	100.392	61	137	122	87	100	118	chr17:34891434-34916654	+	2142	protein-coding	ssc:100154679	chromosome 20 open reading frame 96	3e-114	C20orf96	chromosome 20 open reading frame 96
C17H8orf4	0.37904	1.30048	0.901929	932.081	716.721	1015	798	951	406	976	784	chr17:9441488-9443053	+	1566	protein-coding
C17H8orf48	-0.404011	0.755754	0.463743	90.9455	120.341	77	100	94	134	94	138	chr17:1610182-1612836	+	2655	protein-coding	ssc:102157923	chromosome 17 open reading frame, human C8orf48	5e-100	C8orf48	chromosome 8 open reading frame 48
C18H7orf25	-0.421181	0.746813	0.119104	931.815	1247.73	1039	770	953	1370	1083	1331	chr18:51924285-51928154	+	3118	protein-coding
C18H7orf31	0.734522	1.66385	0.682862	7.30044	4.3837	0	16	6	0	10	3	chr18:47117547-47160195	+	2372	protein-coding	ssc:100738759	chromosome 18 open reading frame, human C7orf31	2e-162	C7orf31	chromosome 7 open reading frame 31
C18H7orf49	0.0182392	1.01272	0.974422	430.582	425.173	403	446	431	447	353	493	chr18:14127724-14133486	+	2245	protein-coding	ssc:100523873	chromosome 18 open reading frame, human C7orf49	5e-37	C7orf49	chromosome 7 open reading frame 49
C18H7orf57	-0.295087	0.815023	0.818217	10.2206	12.5425	15	6	9	22	5	11	chr18:48451099-48473246	-	2215	protein-coding
C1D	0.61346	1.52992	1.3944e-09	2142.21	1400.21	2129	2019	2218	1598	1182	1465	chr3:74133665-74153756	+	2571	protein-coding	ssc:100515656	C1D nuclear receptor corepressor	1e-76	C1D	C1D nuclear receptor corepressor
C1GALT1	0.825436	1.77207	1.70768e-05	6670.21	3764.07	7310	5535	6941	3374	3974	4052	chr9:77509342-77549545	+	7467	protein-coding	ssc:100525767	core 1 synthase, glycoprotein-N-acetylgalactosamine 3-beta-galactosyltransferase, 1	0	C1GALT1	core 1 synthase, glycoprotein-N-acetylgalactosamine 3-beta-galactosyltransferase 1
C1GALT1C1	0.477686	1.39251	0.0369562	3121.29	2241.48	3403	2605	3252	2153	2246	2391	chrX:98752711-98758428	-	3512	protein-coding	ssc:100511613	C1GALT1-specific chaperone 1	1e-178	C1GALT1C1	C1GALT1-specific chaperone 1
C1H14orf166	-0.02424	0.983338	0.979759	3231.98	3286.74	3432	2816	3344	3914	2568	3492	chr1:181681368-181698980	+	997	protein-coding	ssc:100154555	chromosome 14 open reading frame 166 ortholog	2e-140	C14orf166	chromosome 14 open reading frame 166
C1H14orf28	0.0238929	1.0167	0.940397	303.717	298.728	336	245	320	372	217	318	chr1:175145918-175156597	+	3302	protein-coding	ssc:100736841	chromosome 1 open reading frame, human C14orf28	0	C14orf28	chromosome 14 open reading frame 28
C1H14orf37	-0.292074	0.816727	0.917898	945.754	1157.98	937	904	969	1500	805	1210	chr1:187118498-187259069	-	3155	protein-coding	ssc:100514619	uncharacterized protein C14orf37 homolog	0	C14orf37	chromosome 14 open reading frame 37
C1H15orf41	-0.15317	0.899273	1	702.734	781.448	679	674	737	797	741	830	chr1:134301076-134538874	-	2314	protein-coding
C1H15orf48	1.04884	2.06886	0.463935	33.2831	16.0825	13	53	34	15	14	20	chr1:126304461-126307951	-	774	protein-coding	ssc:100152534	chromosome 1 open reading frame, human C15orf48	1e-35	C15orf48	chromosome 15 open reading frame 48
C1H15orf52	0.186848	1.13827	0.877634	788.694	692.885	667	900	781	762	612	726	chr1:130974635-130983973	+	5002	protein-coding	ssc:100153607	chromosome 1 open reading frame, human C15orf52	0	C15orf52	chromosome 15 open reading frame 52
C1H15orf57	-0.0922252	0.938075	0.950321	1295.12	1380.62	1118	1387	1354	1260	1444	1477	chr1:130753107-130764747	+	1623	protein-coding
C1H15orf61	0.297981	1.22942	1	146.733	119.35	141	148	147	115	124	122	chr1:165436810-165441736	+	878	protein-coding	ssc:100152039	chromosome 15 open reading frame 61	5e-84	C15orf61	chromosome 15 open reading frame 61
C1H15orf62	-0.783375	0.581006	0	320.971	552.447	285	349	321	575	507	593	chr1:130554200-130559546	-	3504	protein-coding	ssc:100519405	chromosome 1 open reading frame, human C15orf62	5e-86	C15orf62	chromosome 15 open reading frame 62
C1H15orf65	-1.28803	0.40951	1	10.0724	24.6106	6	16	8	22	22	31	chr1:116435725-116448887	-	765	protein-coding
C1H18orf25	0.22177	1.16616	1.39489e-05	2543.3	2180.91	2493	2373	2698	2188	2128	2289	chr1:95808695-95899307	+	9918	protein-coding	ssc:100518165	chromosome 1 open reading frame, human C18orf25	0	C18orf25	chromosome 18 open reading frame 25
C1H18orf54	0.584922	1.49996	0.205521	1895.23	1263.52	2119	1536	1964	1500	976	1360	chr1:103861579-103885057	+	3918	protein-coding	ssc:100154353	chromosome 1 open reading frame, human C18orf54	1e-170	C18orf54	chromosome 18 open reading frame 54
C1H18orf63	4.52409	23.0084	0	335.87	14.5882	385	266	344	21	11	12	chr1:149685242-149725523	-	3795	protein-coding	ssc:100622499	chromosome 1 open reading frame, human C18orf63	0	C18orf63	chromosome 18 open reading frame 63
C1H6orf120	0.434853	1.35177	0.389756	3511.83	2597.94	3651	3098	3681	3116	1985	2786	chr1:575718-578441	-	2488	protein-coding	ssc:100736828	chromosome 1 open reading frame, human C6orf120	1e-78	C6orf120	chromosome 6 open reading frame 120
C1H6orf163	-0.777816	0.583249	0.705347	9.24788	15.8629	16	3	8	21	12	15	chr1:55765627-55788627	+	1483	protein-coding	ssc:100517621	chromosome 1 open reading frame, human C6orf163	5e-156	C6orf163	chromosome 6 open reading frame 163
C1H6orf183	0.303119	1.23381	1	63.6741	51.6059	65	60	64	45	58	53	chr1:75228135-75431571	+	7416	protein-coding
C1H6orf203	0.583892	1.49889	0.0390798	668.115	445.738	732	538	713	513	376	462	chr1:73162330-73174266	+	1228	protein-coding
C1H9orf135	0.782903	1.72059	0.169116	100.081	58.1626	79	124	95	80	33	64	chr1:223089695-223315883	+	1119	protein-coding	ssc:100514445	chromosome 1 open reading frame, human C9orf135	7e-64	C9orf135	chromosome 9 open reading frame 135
C1H9orf152	-1.13941	0.453945	0.658112	13.7547	30.3123	10	18	13	62	4	26	chr1:251210981-251218135	-	2219	protein-coding	ssc:100512390	chromosome 1 open reading frame, human C9orf152	3e-98	C9orf152	chromosome 9 open reading frame 152
C1H9orf16	-0.22738	0.854185	7.39548e-07	3041.57	3560.79	2872	2983	3195	3558	3364	3876	chr1:268616040-268619638	+	772	protein-coding	ssc:100152322	chromosome 1 open reading frame, human C9orf16	3e-42	C9orf16	chromosome 9 open reading frame 16
C1H9orf40	0.246076	1.18598	0.863322	908.432	765.976	972	779	945	895	624	804	chr1:228038184-228045225	-	2579	protein-coding	ssc:100517993	chromosome 1 open reading frame, human C9orf40	8e-55	C9orf40	chromosome 9 open reading frame 40
C1H9orf43	3.92254	15.1636	1	9.9449	0.646498	5	12	13	1	0	1	chr1:254046679-254057034	+	1525	protein-coding	ssc:100517630	chromosome 1 open reading frame, human C9orf43	8e-108	C9orf43	chromosome 9 open reading frame 43
C1H9orf50	-0.7409	0.598366	0.0532497	54.575	91.2134	28	74	62	93	90	93	chr1:269808945-269824645	-	2131	protein-coding
C1H9orf78	-0.330861	0.795062	0.557288	483.021	607.529	484	439	513	697	474	675	chr1:269986386-269995394	-	1519	protein-coding	ssc:100518947	chromosome 1 open reading frame, human C9orf78	5e-165	C9orf78	chromosome 9 open reading frame 78
C1H9orf84	0.713086	1.63931	0.674439	3.69365	2.24928	0	10	1	3	0	4	chr1:252465893-252555063	-	4881	protein-coding	ssc:100620295	chromosome 1 open reading frame, human C9orf84	0	C9orf84	chromosome 9 open reading frame 84
C1H9orf85	0.718966	1.646	1.82003e-06	215.553	130.952	224	193	223	148	103	147	chr1:225193422-225258927	+	2763	protein-coding	ssc:100620586	chromosome 1 open reading frame, human C9orf85	4e-68	C9orf85	chromosome 9 open reading frame 85
C1QA	-0.205077	0.867492	0.52197	1351.9	1558.4	1168	1492	1365	1448	1579	1696	chr6:80586259-80589213	+	1527	protein-coding	ssc:445461	complement component 1, q subcomponent, A chain	5e-92	C1QA	complement component 1, q subcomponent, A chain
C1QB	-0.488613	0.71271	2.70639e-12	1719.23	2412.25	1453	1822	1853	2253	2381	2683	chr6:80601680-80606076	+	1075	protein-coding	ssc:100518846	complement component 1, q subcomponent, B chain	3e-89	C1QB	complement component 1, q subcomponent, B chain
C1QBP	0.171212	1.126	0.880351	6044.73	5368.3	5035	6585	6407	4976	5445	5849	chr12:51548361-51553076	+	1187	protein-coding
C1QC	-0.220816	0.85808	0.878119	2038.08	2375.17	1883	2108	2071	2039	2693	2448	chr6:80592591-80597464	+	1158	protein-coding	ssc:445460	complement component 1, q subcomponent, C chain	2e-88	C1QC	complement component 1, q subcomponent, C chain
C1QL1	1.49575	2.82011	1	10.2827	3.63974	5	13	13	2	5	4	chr12:18410191-18416758	+	777	protein-coding		Uncharacterized protein
C1QL3	-0.15676	0.897037	0.912391	246.122	274.374	282	197	250	281	263	287	chr10:45357247-45368901	+	5791	protein-coding	ssc:100524890	complement component 1, q subcomponent-like 3	1e-147	C1QL3	complement component 1, q subcomponent-like 3
C1QL4	-0.337475	0.791425	0.821072	105.864	133.767	84	119	113	105	171	127	chr5:15308307-15311734	-	1411	protein-coding	ssc:100512604	complement component 1, q subcomponent-like 4	1e-131	C1QL4	complement component 1, q subcomponent-like 4
C1QTNF1	0.173473	1.12777	0.987826	13425.5	11904.5	8485	17377	14334	10455	12778	12816	chr12:3161355-3181470	-	2910	protein-coding	ssc:100217377	C1q and tumor necrosis factor related protein 1	5e-100	C1QTNF1	C1q and tumor necrosis factor related protein 1
C1QTNF12	-0.571173	0.673069	0.586079	38.7986	57.6492	35	33	48	76	39	60	chr6:63548862-63555991	-	3937	protein-coding
C1QTNF2	-0.551657	0.682236	7.56507e-06	669.284	981.019	559	726	711	863	1032	1078	chr16:63167087-63185938	+	1397	protein-coding	ssc:100217378	C1q and tumor necrosis factor related protein 2	1e-142	C1QTNF2	C1q and tumor necrosis factor related protein 2
C1QTNF3	0.806651	1.74915	6.06978e-07	712.382	407.27	771	597	746	422	365	449	chr16:20032973-20059905	-	3178	protein-coding	ssc:100270814	C1q and tumor necrosis factor related protein 3	4e-167	C1QTNF3	C1q and tumor necrosis factor related protein 3
C1QTNF4	-0.653841	0.635586	1	20.7844	32.7068	17	23	22	32	33	34	chr2:15019751-15026905	+	3600	protein-coding	ssc:100511621	C1q and tumor necrosis factor related protein 4	2e-157	C1QTNF4	C1q and tumor necrosis factor related protein 4
C1QTNF5	-0.36124	0.778495	0.835946	1305.6	1677.08	841	1645	1424	1519	1735	1828	chr9:46548175-46550146	-	1330	protein-coding	ssc:100520210	C1q and tumor necrosis factor related protein 5	1e-119	C1QTNF5	C1q and tumor necrosis factor related protein 5
C1QTNF6	-0.195642	0.873184	0.965221	1970.23	2256.37	1890	1881	2091	1539	2858	2424	chr5:10601869-10606886	+	1049	protein-coding	ssc:100217379	C1q and tumor necrosis factor related protein 6	2e-104	C1QTNF6	C1q and tumor necrosis factor related protein 6
C1QTNF7	-0.180699	0.882275	0.928536	817.13	926.163	842	718	868	1103	711	998	chr8:10658430-10756561	+	2891	protein-coding	ssc:100233173	C1q and tumor necrosis factor related protein 7	5e-148	C1QTNF7	C1q and tumor necrosis factor related protein 7
C1R	-0.364577	0.776697	1.59331e-07	15308.9	19710.3	12953	16480	16210	19985	18645	21113	chr5:63644097-63655149	+	2456	protein-coding	ssc:445464	complement component 1, r subcomponent	0	C1R	complement component 1, r subcomponent
C1RL	-0.376547	0.770279	0.740709	483.531	627.738	380	555	508	751	470	686	chr5:63623398-63640065	+	2782	protein-coding	ssc:100513152	complement component 1, r subcomponent-like	5e-117	C1RL	complement component 1, r subcomponent-like
C1S	-0.415175	0.749928	1.14781e-05	20564.1	27421.4	17051	22469	21813	25898	27663	29522	chr5:63670309-63681466	-	2895	protein-coding	ssc:397274	complement component 1, s subcomponent
C2	-0.347552	0.785916	0.809918	1070.06	1361.54	946	1139	1101	1034	1601	1486	chr7:24020590-24034042	+	2574	protein-coding	ssc:448981	complement component 2	0	C2	complement component 2
C2CD2	-0.19339	0.874548	0.952745	2067.87	2364.5	1563	2448	2163	2006	2610	2542	chr13:205248991-205313868	-	4221	protein-coding	ssc:100628208	C2 calcium-dependent domain containing 2	0	C2CD2	C2 calcium-dependent domain containing 2
C2CD2L	-0.19441	0.87393	0.870407	664.554	760.421	648	662	664	636	855	810	chr9:46321761-46331078	+	3429	protein-coding	ssc:100518141	C2CD2-like	0	C2CD2L	C2CD2-like
C2CD3	-0.146651	0.903345	9.48065e-06	3115.7	3449.07	3014	2944	3311	3421	3323	3710	chr9:8393610-8512843	-	7811	protein-coding	ssc:100514911	C2 calcium-dependent domain containing 3	0	C2CD3	C2 calcium-dependent domain containing 3
C2CD4B	1.16729	2.24589	0.0823124	176.562	78.6102	113	235	180	33	112	93	chr1:109824467-109827631	+	2964	protein-coding
C2CD4C	-8.95997	0.00200807	1	0	4.9699	0	0	0	12	0	3	chr2:77847876-77852373	+	3906	protein-coding
C2CD4D	-8.53985	0.00268688	1	0	3.7118	0	0	0	6	4	1	chr4:97367372-97369598	+	1344	protein-coding	ssc:100622378	C2 calcium-dependent domain containing 4D	7e-134	C2CD4D	C2 calcium-dependent domain containing 4D
C2CD5	0.334233	1.26071	0.00721918	3576.74	2837.09	3671	3226	3727	2992	2565	3046	chr5:51040519-51132287	+	4855	protein-coding
C2CD6	2.22602	4.67841	0.00384707	39.8603	8.51218	52	21	45	17	0	9	chr15:105159814-105250918	-	6475	protein-coding
C2H11orf24	-0.591698	0.663561	0.0058353	1052.33	1585.89	954	1050	1131	1286	1786	1730	chr2:4682204-4692016	+	2354	protein-coding	ssc:100738698	chromosome 2 open reading frame, human C11orf24
C2H11orf49	-0.180632	0.882317	0.906735	247.832	280.889	215	270	253	299	241	313	chr2:15401150-15606626	-	1654	protein-coding	ssc:100513582	chromosome 11 open reading frame 49 ortholog	0	C11orf49	chromosome 11 open reading frame 49
C2H11orf58	0.40398	1.32315	0.29107	2588.05	1955.97	2712	2176	2803	2171	1601	2169	chr2:42325578-42364522	-	989	protein-coding	ssc:100513716	chromosome 11 open reading frame 58 ortholog	8e-75	C11orf58	chromosome 11 open reading frame 58
C2H11orf68	-0.456579	0.728712	7.27467e-05	2187.52	3001.9	1730	2479	2320	3040	2807	3256	chr2:6411946-6414286	+	1746	protein-coding	ssc:100516777	chromosome 2 open reading frame, human C11orf68	2e-140	C11orf68	chromosome 11 open reading frame 68
C2H11orf74	-0.53911	0.688195	0.132617	156.926	228.029	166	134	166	268	172	253	chr2:24477084-24551690	-	987	protein-coding
C2H11orf80	0.0887008	1.06341	0.902121	60.9777	57.3409	63	56	62	84	33	57	chr2:5593245-5699263	-	3318	protein-coding	ssc:100514945	chromosome 2 open reading frame, human C11orf80	0	C11orf80	chromosome 11 open reading frame 80
C2H11orf84	-0.395871	0.76003	0.000101514	998.865	1314.25	832	1101	1045	1240	1344	1396	chr2:8227335-8239508	-	2038	protein-coding	ssc:100511001	chromosome 2 open reading frame, human C11orf84	4e-170	C11orf84	chromosome 11 open reading frame 84
C2H11orf91	-0.972045	0.509783	0.266766	22.8996	44.93	24	20	24	62	23	52	chr2:27212137-27215545	+	2252	protein-coding	ssc:100511738	chromosome 2 open reading frame, human C11orf91	7e-72	C11orf91	chromosome 11 open reading frame 91
C2H11orf94	-0.955671	0.515602	0.475007	10.6856	20.7339	5	17	10	28	13	22	chr2:16563319-16564181	+	468	protein-coding	ssc:100517390	chromosome 2 open reading frame, human C11orf94	2e-40	C11orf94	chromosome 11 open reading frame 94
C2H11orf95	-0.400141	0.757784	0.528199	1237.56	1633.13	1122	1261	1302	1959	1282	1713	chr2:8282040-8292265	+	7203	protein-coding	ssc:100511737	chromosome 2 open reading frame, human C11orf95	0	C11orf95	chromosome 11 open reading frame 95
C2H11orf96	-0.0408697	0.972069	0.972168	1590.19	1635.88	1344	1716	1681	1019	2191	1730	chr2:18392294-18393911	-	1618	protein-coding
C2H11orf98	-0.354982	0.781879	0.527628	676.469	865.186	517	757	748	734	939	948	chr2:9084212-9090032	+	1342	protein-coding
C2H19orf25	-0.621686	0.649911	0	1230.01	1892.6	1088	1312	1262	1750	1888	2102	chr2:76998982-77003332	+	2110	protein-coding	ssc:100625377	chromosome 2 open reading frame, human C19orf25	1e-38	C19orf25	chromosome 19 open reading frame 25
C2H19orf35	-0.611619	0.654462	0.750236	7.95893	12.1663	6	6	12	1	19	17	chr2:76285163-76291295	+	3099	protein-coding	ssc:100515125	chromosome 2 open reading frame, human C19orf35	2e-145	C19orf35	chromosome 19 open reading frame 35
C2H19orf38	0.353829	1.27795	0.830404	31.4001	24.5685	16	48	30	24	28	22	chr2:69584550-69600760	+	2588	protein-coding	ssc:100627549	chromosome 2 open reading frame, human C19orf38	3e-98	C19orf38	chromosome 19 open reading frame 38
C2H19orf43	-0.186219	0.878906	0.429693	2490.22	2833.32	2085	2569	2781	2850	2610	3138	chr2:66262377-66265427	+	929	protein-coding	ssc:100520179	chromosome 2 open reading frame, human C19orf43	3e-75	C19orf43	chromosome 19 open reading frame 43
C2H19orf44	-0.664478	0.630917	0.0017182	321.62	509.772	313	312	331	604	409	533	chr2:61076623-61105142	-	3832	protein-coding
C2H19orf53	0.179703	1.13265	0.0917366	2563.64	2263.4	2320	2600	2715	2061	2322	2477	chr2:65342493-65346460	-	992	protein-coding	ssc:100526037	chromosome 2 open reading frame, human C19orf53	8e-32	C19orf53	chromosome 19 open reading frame 53
C2H19orf57	-0.379555	0.768675	0.785365	60.2963	78.4449	54	56	70	101	56	81	chr2:65250844-65273038	+	3631	protein-coding	ssc:100513071	chromosome 2 open reading frame, human C19orf57	1e-131	C19orf57	chromosome 19 open reading frame 57
C2H19orf60	-0.221922	0.857422	0.689179	1314.08	1532.6	1255	1291	1362	1328	1676	1635	chr2:59234325-59237071	-	794	protein-coding	ssc:100627671	chromosome 2 open reading frame, human C19orf60	7e-74	C19orf60	chromosome 19 open reading frame 60
C2H19orf66	-0.46241	0.725773	7.58471e-08	290.684	400.52	250	315	301	417	388	407	chr2:68942246-68947107	+	1241	protein-coding	ssc:100512458	chromosome 19 open reading frame 66 ortholog	7e-153	C19orf66	chromosome 19 open reading frame 66
C2H19orf67	0.00422466	1.00293	0.812644	5.2682	5.25276	2	6	8	11	0	5	chr2:65100933-65103997	+	1110	protein-coding	ssc:100513846	chromosome 2 open reading frame, human C19orf67	7e-172	xp_003403752
C2H19orf70	0.00995728	1.00693	0.975532	2171.78	2156.85	1905	2446	2108	2048	2280	2194	chr2:73295212-73296831	+	515	protein-coding
C2H19orf71	-0.621424	0.650029	0.734642	17.1023	26.3154	24	15	11	45	9	26	chr2:75118851-75122464	-	1381	protein-coding	ssc:100519760	chromosome 2 open reading frame, human C19orf71	1e-88	C19orf71	chromosome 19 open reading frame 71
C2H1orf35	-0.40857	0.75337	0.708316	156.638	207.92	156	154	155	264	141	227	chr2:51238918-51241344	-	1090	protein-coding	ssc:100513912	chromosome 1 open reading frame 35	2e-79	C1orf35	chromosome 1 open reading frame 35
C2H5orf15	0.382996	1.30405	0.684636	4990.82	3827.17	5619	4013	5162	3797	3730	4068	chr2:136286507-136299125	-	2104	protein-coding	ssc:100511071	chromosome 2 open reading frame, human C5orf15	3e-103	C5orf15	chromosome 5 open reading frame 15
C2H5orf24	0.500499	1.4147	0.376205	5702.5	4030.88	6479	4499	5924	3999	3904	4312	chr2:137037971-137049449	+	4979	protein-coding	ssc:100627041	chromosome 2 open reading frame, human C5orf24	7e-107	C5orf24	chromosome 5 open reading frame 24
C2H5orf30	0.450671	1.36668	0.939894	3500.12	2561.04	4161	2551	3653	3422	1579	2787	chr2:108733347-108753276	+	3926	protein-coding	ssc:100625150	chromosome 2 open reading frame, human C5orf30	5e-114	C5orf30	chromosome 5 open reading frame 30
C2H5orf63	0.383488	1.30449	0.696366	204.329	156.632	221	162	224	196	118	161	chr2:130050623-130072184	-	1169	protein-coding	ssc:100627580	chromosome 2 open reading frame, human C5orf63	3e-54	C5orf63	chromosome 5 open reading frame 63
C3	-0.844466	0.556917	0.476707	31298.4	56199.5	17418	43609	32771	66175	44625	59727	chr2:72431470-72471622	+	5253	protein-coding	ssc:397072	complement component 3	0	C3	complement component 3
C3AR1	1.34989	2.54892	0.000405486	2319.26	909.89	2795	1679	2390	727	1086	936	chr5:63088778-63098750	-	4083	protein-coding	ssc:100625728	complement component 3a receptor 1	0	C3AR1	complement component 3a receptor 1
C3H16orf45	-0.366967	0.775411	0.786446	352.386	454.454	237	430	388	522	353	506	chr3:7248806-7387523	-	2263	protein-coding
C3H16orf52	0.610265	1.52654	0	1875.8	1228.79	1886	1790	1894	1241	1162	1322	chr3:24107878-24176161	-	4490	protein-coding
C3H16orf54	-0.0587396	0.960103	0.95865	127.241	132.529	103	151	125	112	131	160	chr3:18011402-18014281	-	2655	protein-coding	ssc:100623246	chromosome 3 open reading frame, human C16orf54	3e-82	C16orf54	chromosome 16 open reading frame 54
C3H16orf58	-0.316389	0.803078	0.693093	862.834	1074.41	761	922	886	858	1205	1192	chr3:17065780-17082441	+	2831	protein-coding	ssc:102165338	chromosome 3 open reading frame, human C16orf58	2e-90	C16orf58	chromosome 16 open reading frame 58
C3H16orf59	-0.600404	0.659569	0.000521086	251.547	381.385	200	309	240	381	339	439	chr3:39580181-39584414	-	1877	protein-coding	ssc:100518420	chromosome 3 open reading frame, human C16orf59	3e-157	C16orf59	chromosome 16 open reading frame 59
C3H16orf71	-0.687052	0.621122	0.208155	76.8854	123.791	82	69	77	159	85	132	chr3:37652535-37665497	-	2360	protein-coding	ssc:100525811	chromosome 3 open reading frame, human C16orf71	2e-106	C16orf71	chromosome 16 open reading frame 71
C3H16orf72	-0.016506	0.988624	0.987656	5451.6	5514.33	5283	5281	5644	5656	5204	5850	chr3:33626961-33655338	-	4171	protein-coding	ssc:100620922	chromosome 3 open reading frame, human C16orf72	7e-163	C16orf72	chromosome 16 open reading frame 72
C3H16orf89	-0.295022	0.81506	0.997632	4.31439	5.29561	4	2	7	2	8	6	chr3:37346530-37365367	+	1387	protein-coding	ssc:100624690	chromosome 3 open reading frame, human C16orf89	2e-150	C16orf89	chromosome 16 open reading frame 89
C3H16orf91	-0.153401	0.899129	0.861387	768.71	854.952	731	777	777	939	723	933	chr3:40439419-40441209	+	1715	protein-coding	ssc:100514953	chromosome 3 open reading frame, human C16orf91	7e-33	np_001010878
C3H16orf92	-2.29496	0.203774	0.535186	0.672684	3.3402	1	0	1	9	0	1	chr3:18222923-18223528	+	492	protein-coding
C3H16orf96	-0.791434	0.57777	0.543996	100.538	174.019	87	101	112	246	90	194	chr3:37765914-37801366	-	5105	protein-coding	ssc:100738369	chromosome 3 open reading frame, human C16orf96	2e-85	C16orf96	chromosome 16 open reading frame 96
C3H2orf40	-1.422	0.373193	0.0556692	9.00998	24.1597	8	7	12	30	12	32	chr3:48960413-48971878	-	763	protein-coding	ssc:100512958	chromosome 2 open reading frame 40 ortholog	5e-60	C2orf40	chromosome 2 open reading frame 40
C3H2orf42	-0.295539	0.814768	7.90078e-05	810.114	994.291	732	848	831	1051	906	1057	chr3:72289584-72320503	+	3831	protein-coding	ssc:100511319	chromosome 2 open reading frame 42	0	C2orf42	chromosome 2 open reading frame 42
C3H2orf49	-0.269697	0.829494	0.872515	896.196	1080.42	878	857	929	1311	814	1155	chr3:49454558-49465442	-	3676	protein-coding
C3H2orf68	-0.116974	0.92212	0.860744	2464.31	2672.44	2098	2603	2648	2595	2652	2849	chr3:59156655-59163178	+	4931	protein-coding
C3H2orf74	1.07052	2.10019	0.860703	5.01447	2.38239	3	7	5	0	6	1	chr3:80626056-80651084	-	3737	protein-coding	ssc:100522433	chromosome 3 open reading frame, human C2orf74	1e-46	C2orf74	chromosome 2 open reading frame 74
C3H2orf81	0.532908	1.44684	0.742004	67.5524	46.6864	39	98	65	64	36	41	chr3:68618472-68623425	+	2103	protein-coding
C3H2orf91	0.0779017	1.05548	1	16.0236	15.1808	13	15	20	20	11	15	chr3:98361345-98370019	+	2613	protein-coding	ssc:102166165	chromosome 3 open reading frame, human C2orf91	2e-24	C2orf91	chromosome 2 open reading frame 91
C3H7orf26	-0.356218	0.78121	8.79019e-07	1490.9	1908.45	1278	1604	1561	1816	1918	2048	chr3:4610701-4626973	-	2012	protein-coding
C3H7orf43	-0.401188	0.757234	0.478279	1250.6	1651.54	875	1523	1342	1550	1699	1752	chr3:8158062-8162738	-	2874	protein-coding	ssc:100510955	chromosome 3 open reading frame, human C7orf43	0	C7orf43	chromosome 7 open reading frame 43
C3H7orf50	-0.677499	0.625248	0	643.385	1029.01	529	681	711	1055	1008	1051	chr3:650701-745370	-	1099	protein-coding	ssc:100522484	chromosome 3 open reading frame, human C7orf50	2e-46	C7orf50	chromosome 7 open reading frame 50
C4A	-1.26642	0.415691	0.00047917	31490.8	75755.2	20327	40085	33863	91459	56452	82184	chr7:24068019-24083060	+	5384	protein-coding	ssc:445467	complement C4	0	C4A	complement component 4A (Rodgers blood group)
C4BPA	1.22228	2.33315	0	1730.31	741.616	1736	1556	1853	758	609	891	chr9:67815544-67827509	+	716	protein-coding	ssc:396982	complement component 4 binding protein, alpha	2e-149	C4BPA	complement component 4 binding protein, alpha
C4BPB	2.84894	7.20472	0.199044	7.1458	0.98321	12	1	8	2	0	1	chr9:67716205-67725785	+	1419	protein-coding	ssc:100520583	complement component 4 binding protein, beta	3e-109	C4BPB	complement component 4 binding protein, beta
C4H1orf112	-0.495795	0.709171	2.78167e-08	460.619	649.522	420	473	478	609	693	662	chr4:81174911-81216094	-	3569	protein-coding	ssc:100155191	chromosome 4 open reading frame, human C1orf112	0	C1orf112	chromosome 1 open reading frame 112
C4H1orf146	-0.778912	0.582806	0.695003	7.41371	12.7279	6	10	6	24	0	15	chr4:124813337-124843305	-	966	protein-coding
C4H1orf162	1.00232	2.00322	0.626012	19.4902	9.7244	31	10	16	16	0	14	chr4:108875702-108886098	-	2327	protein-coding	ssc:100627962	chromosome 1 open reading frame 162 ortholog	8e-28	C1orf162	chromosome 1 open reading frame 162
C4H1orf189	0.359431	1.28292	0.968865	9.82049	7.6526	14	4	11	9	8	6	chr4:95531141-95534752	+	710	protein-coding	ssc:100518660	chromosome 4 open reading frame, human C1orf189	2e-47	C1orf189	chromosome 1 open reading frame 189
C4H1orf194	10.0055	1027.95	1	10.2695	0	2	18	11	0	0	0	chr4:110954190-110962472	+	2022	protein-coding	ssc:100153050	chromosome 4 open reading frame, human C1orf194	9e-58	C1orf194	chromosome 1 open reading frame 194
C4H1orf226	0.182061	1.1345	0.838218	814.927	718.31	750	774	905	827	607	743	chr4:88129231-88471741	-	11005	protein-coding	ssc:102167568	chromosome 4 open reading frame, human C1orf226	3e-70	C1orf226	chromosome 1 open reading frame 226
C4H1orf43	0.118554	1.08565	0.963911	5696.5	5247.1	4841	6324	5803	4931	5529	5413	chr4:95520003-95530856	+	1759	protein-coding	ssc:100518371	chromosome 1 open reading frame 43 homologg	3e-146	C1orf43	chromosome 1 open reading frame 43
C4H1orf52	-0.209713	0.864709	1	229.019	264.853	214	206	263	280	240	283	chr4:130659924-130690095	+	11511	protein-coding	ssc:100155842	chromosome 4 open reading frame, human C1orf52	5e-85	C1orf52	chromosome 1 open reading frame 52
C4H1orf54	-0.0598369	0.959373	0.918674	117.809	122.799	72	153	128	98	138	136	chr4:98806352-98814627	-	578	protein-coding
C4H1orf56	-0.967633	0.511344	0.578662	11.2499	22.0102	17	6	10	36	8	23	chr4:98181069-98183333	-	1393	protein-coding	ssc:100155103	chromosome 4 open reading frame, human C1orf56	1e-111	C1orf56	chromosome 1 open reading frame 56
C4H8orf33	-0.176226	0.885015	0.340157	1109.98	1254.19	974	1164	1169	1198	1290	1308	chr4:46008-61713	-	2431	protein-coding	ssc:100512343	chromosome 4 open reading frame, human C8orf33	1e-34	C8orf33	chromosome 8 open reading frame 33
C4H8orf34	0.376198	1.29792	1	192.097	148.001	193	175	203	142	160	145	chr4:66275896-66637493	-	3208	protein-coding	ssc:100524083	chromosome 4 open reading frame, human C8orf34	1e-124	C8orf34	chromosome 8 open reading frame 34
C4H8orf37	0.105419	1.07581	0.94954	677.592	629.844	681	604	730	765	449	701	chr4:41373725-41394688	+	2908	protein-coding
C4H8orf46	-0.026923	0.981511	0.93543	12.9356	13.1795	7	15	17	20	7	13	chr4:68202216-68225131	-	3399	protein-coding	ssc:100525161	chromosome 4 open reading frame, human C8orf46	7e-86	C8orf46	chromosome 8 open reading frame 46
C4H8orf59	0.808049	1.75084	0	964.259	550.736	932	965	968	528	564	575	chr4:51468985-51479506	+	1798	protein-coding	ssc:100522371	chromosome 4 open reading frame, human C8orf59	1e-35	C8orf59	chromosome 8 open reading frame 59
C4H8orf76	0.312469	1.24183	0.0592657	556.988	448.52	577	484	594	459	434	465	chr4:16137177-16161853	+	1429	protein-coding	ssc:100517937	chromosome 4 open reading frame, human C8orf76	0	C8orf76	chromosome 8 open reading frame 76
C4H8orf82	-0.232832	0.850963	0.894013	697.29	819.414	551	779	752	650	909	925	chr4:275644-278548	+	2034	protein-coding	ssc:100157299	chromosome 4 open reading frame, human C8orf82	3e-101	C8orf82	chromosome 8 open reading frame 82
C4H8orf88	1.83582	3.56975	0.000381267	1321.96	370.315	1670	834	1407	459	265	401	chr4:45923468-45984591	+	2604	protein-coding
C4H8orf89	0.268084	1.20421	0.860577	30.3022	25.1619	45	16	28	27	25	24	chr4:62611543-62641728	+	2700	protein-coding
C5	-0.606889	0.656611	0.589232	75.5244	115.027	100	60	62	141	70	140	chr1:260995662-261088868	-	5420	protein-coding	ssc:414437	complement component 5	0	C5	complement component 5
C5AR1	-0.512703	0.700908	0.179828	384.028	547.905	361	360	423	432	644	581	chr6:53097162-53111563	+	2516	protein-coding	ssc:100048955	complement component 5a receptor 1	2e-133	C5AR1	complement component 5a receptor 1
C5AR2	-0.549714	0.683155	0.210984	306.863	449.19	209	409	298	490	412	458	chr6:53118063-53125574	+	2228	protein-coding	ssc:100515612	complement component 5a receptor 2	9e-144	C5AR2	complement component 5a receptor 2
C5H12orf10	-0.653866	0.635575	6.56573e-07	627.987	988.066	481	702	694	1048	864	1087	chr5:18516947-18526069	+	1613	protein-coding
C5H12orf29	0.491658	1.40606	0.532498	938.754	667.646	1089	705	988	741	589	693	chr5:94473172-94489643	-	3300	protein-coding	ssc:100157029	uncharacterized protein C12orf29 homolog	4e-178	C12orf29	chromosome 12 open reading frame 29
C5H12orf4	-0.0124432	0.991412	1	1543.04	1556.41	1508	1465	1615	1543	1495	1680	chr5:65896750-65944183	+	7676	protein-coding	ssc:100153309	chromosome 12 open reading frame 4 ortholog	0	C12orf4	chromosome 12 open reading frame 4
C5H12orf40	-2.64817	0.159522	0.413622	0.672684	4.26955	1	0	1	9	0	4	chr5:71185567-71265935	+	1744	protein-coding	ssc:100520840	chromosome 5 open reading frame, human C12orf40	0	C12orf40	chromosome 12 open reading frame 40
C5H12orf45	-0.189333	0.877011	0.861932	821.939	937.206	879	652	912	920	907	1014	chr5:79551740-79575998	-	1424	protein-coding	ssc:100623156	chromosome 12 open reading frame 45 ortholog	8e-63	C12orf45	chromosome 12 open reading frame 45
C5H12orf50	3.88263	14.7499	0.0263391	19.209	1.293	34	6	16	2	0	2	chr5:94489714-94520179	+	1949	protein-coding	ssc:100524088	chromosome 5 open reading frame, human C12orf50	0	C12orf50	chromosome 12 open reading frame 50
C5H12orf56	-0.135675	0.910244	0.8745	47.8787	52.6008	60	26	56	73	30	57	chr5:28716366-28819136	-	3369	protein-coding	ssc:100737998	chromosome 5 open reading frame, human C12orf56	0	C12orf56	chromosome 12 open reading frame 56
C5H12orf57	-0.0531083	0.963857	0.967615	1371.43	1422.86	1198	1477	1409	1186	1616	1502	chr5:63779510-63781307	-	765	protein-coding	ssc:100627746	chromosome 12 open reading frame 57 ortholog	7e-67	C12orf57	chromosome 12 open reading frame 57
C5H12orf66	0.020667	1.01443	0.963038	775.55	764.519	703	795	811	898	633	786	chr5:28656227-28679095	-	5066	protein-coding	ssc:100155363	chromosome 5 open reading frame, human C12orf66	0	C12orf66	chromosome 12 open reading frame 66
C5H12orf71	-1.14111	0.453411	0.688416	2.05865	4.55241	4	0	2	8	0	6	chr5:46146572-46148690	+	2119	protein-coding
C5H12orf73	0.0174514	1.01217	0.964966	920.066	909.003	827	960	952	1061	748	947	chr5:80504240-80519942	+	2245	protein-coding
C5H12orf75	0.461622	1.37709	0.663358	533.139	387.147	452	580	557	258	524	385	chr5:14720117-14755750	-	1213	protein-coding
C5H22orf23	-2.23185	0.212886	1	4.06066	19.1114	5	3	4	16	20	22	chr5:9917786-9924664	+	1678	protein-coding
C6	-0.0216102	0.985133	0.839352	29.5642	30.0105	33	19	36	57	8	26	chr16:26023646-26089518	-	3274	protein-coding	ssc:100037952	complement component 6	0	C6	complement component 6
C6H16orf46	0.453934	1.36977	0.442079	119.847	87.4913	132	91	133	91	74	101	chr6:7189026-7208669	+	2840	protein-coding
C6H16orf70	-0.0096212	0.993353	0.974601	2032.91	2046.51	1884	2028	2139	1612	2408	2169	chr6:27757576-27792564	+	3126	protein-coding
C6H16orf74	-0.931832	0.524192	7.62455e-07	53.3346	101.755	46	56	57	119	88	101	chr6:3156781-3211165	+	4495	protein-coding	ssc:100513354	chromosome 6 open reading frame, human C16orf74	8e-27	C16orf74	chromosome 16 open reading frame 74
C6H16orf95	-1.53287	0.345589	0.0706181	22.7967	65.9839	22	19	27	97	31	73	chr6:1996457-2013709	+	5307	protein-coding
C6H18orf21	0.108394	1.07803	0.954973	808.242	749.741	997	572	821	757	716	799	chr6:119735388-119745729	+	1455	protein-coding	ssc:100621141	chromosome 6 open reading frame, human C18orf21	2e-97	C18orf21	chromosome 18 open reading frame 21
C6H18orf8	-0.0731222	0.950579	0.961459	1207.18	1269.94	1026	1337	1233	1196	1325	1322	chr6:108376763-108403175	+	2484	protein-coding	ssc:100739220	chromosome 6 open reading frame, human C18orf8	6e-56	C18orf8	chromosome 18 open reading frame 8
C6H19orf12	-0.480935	0.716513	9.47655e-06	419.709	585.77	426	368	454	632	521	623	chr6:39813644-39825069	-	2525	protein-coding
C6H19orf18	-0.248855	0.841564	0.960284	6.01924	7.15432	6	4	8	2	8	12	chr6:62674571-62689994	-	3791	protein-coding	ssc:100516445	chromosome 6 open reading frame, human C19orf18	9e-40	C19orf18	chromosome 19 open reading frame 18
C6H19orf33	-0.423427	0.745651	0.518277	75.4185	101.148	88	63	72	89	111	106	chr6:47223077-47224230	+	772	protein-coding	ssc:100515030	chromosome 6 open reading frame, human C19orf33
C6H19orf47	-0.421621	0.746585	0.0650291	380.145	509.182	276	442	419	478	505	561	chr6:48622830-48645362	-	2222	protein-coding	ssc:100624888	chromosome 6 open reading frame, human C19orf47	2e-161	C19orf47	chromosome 19 open reading frame 47
C6H19orf54	-0.522602	0.696115	0.252782	566.404	813.668	549	577	556	986	607	878	chr6:48962829-48971044	-	2476	protein-coding	ssc:100524024	chromosome 6 open reading frame, human C19orf54	1e-142	C19orf54	chromosome 19 open reading frame 54
C6H19orf68	-0.716536	0.608557	1.18215e-05	84.5564	138.952	67	101	84	124	137	161	chr6:53660222-53678145	+	3258	protein-coding	ssc:102165016	chromosome 6 open reading frame, human C19orf68	0	xp_001713822
C6H19orf81	-0.820258	0.566341	0.69728	10.0582	17.7676	11	6	13	17	25	11	chr6:55446083-55449581	+	871	protein-coding	ssc:100510910	chromosome 6 open reading frame, human C19orf81	1e-88	C19orf81	chromosome 19 open reading frame 81
C6H19orf84	-0.926404	0.526168	0.427306	13.165	25.0296	18	5	16	34	16	26	chr6:58475938-58482173	+	3380	protein-coding
C6H1orf109	-0.155498	0.897823	0.909767	1593.98	1775.38	1555	1554	1628	1510	1927	1941	chr6:93741085-93750596	-	4085	protein-coding
C6H1orf122	-0.882823	0.542305	0.0530699	359.809	663.489	336	383	350	472	832	701	chr6:93833766-93834925	+	818	protein-coding
C6H1orf123	-0.153779	0.898893	0.945135	559.232	622.136	357	693	626	477	711	697	chr6:159002581-159018247	+	762	protein-coding	ssc:100516273	chromosome 6 open reading frame, human C1orf123	6e-89	C1orf123	chromosome 1 open reading frame 123
C6H1orf168	-0.409856	0.752698	0.799168	21.0109	27.9174	29	11	22	43	12	30	chr6:155566996-155684814	+	8775	protein-coding	ssc:100512236	chromosome 6 open reading frame, human C1orf168	6e-60	C1orf168	chromosome 1 open reading frame 168
C6H1orf174	-0.653026	0.635945	0	623.342	980.188	574	649	631	969	946	1056	chr6:65326980-65333891	-	1274	protein-coding	ssc:100513476	chromosome 1 open reading frame 174	5e-60	C1orf174	chromosome 1 open reading frame 174
C6H1orf210	-0.917112	0.529568	0.993277	100.007	188.856	82	115	101	196	179	197	chr6:167959845-167963610	+	1712	protein-coding	ssc:100519374	chromosome 6 open reading frame, human C1orf210	6e-49	C1orf210	chromosome 1 open reading frame 210
C6H1orf216	-0.330266	0.79539	0.772131	195.853	246.238	164	213	207	308	192	246	chr6:91885865-91890503	-	2074	protein-coding
C6H1orf228	-1.11843	0.460594	1	25.4641	55.2971	30	25	20	48	55	65	chr6:166572968-166645129	-	3086	protein-coding
C6H1orf50	-0.514756	0.699911	0.069048	2440.98	3487.56	2249	2367	2656	4056	2741	3793	chr6:168656998-168668079	-	7202	protein-coding
C6H1orf94	2.34896	5.09458	1	8.4808	1.65663	10	8	7	4	0	1	chr6:90440933-90482347	+	2160	protein-coding	ssc:100522874	chromosome 6 open reading frame, human C1orf94	0	C1orf94	chromosome 1 open reading frame 94
C7	-0.710875	0.61095	0.934878	19714.8	32269.1	10790	27372	20951	41069	22256	34710	chr16:25846860-25902707	+	2522	protein-coding	ssc:397526	complement component 7	0	C7	complement component 7
C7H14orf1	1.07484	2.10649	8.29226e-13	12667.8	6013.68	11313	12867	13565	4166	7502	6519	chr7:98811710-98822641	-	3056	protein-coding
C7H14orf119	0.443937	1.36031	3.59779e-12	1607.55	1181.75	1471	1652	1661	1069	1241	1269	chr7:75947765-75951047	-	1461	protein-coding	ssc:100522881	chromosome 7 open reading frame, human C14orf119	3e-66	C14orf119	chromosome 14 open reading frame 119
C7H14orf132	-0.931467	0.524325	0.745939	187.089	356.828	173	171	214	141	544	392	chr7:117242442-117291577	+	7888	protein-coding
C7H14orf159	-1.70621	0.306464	0.43418	7.2893	23.8078	15	2	4	43	1	29	chr7:112753719-112862247	+	3172	protein-coding	ssc:100626547	chromosome 7 open reading frame, human C14orf159	8e-95	C14orf159	chromosome 14 open reading frame 159
C7H14orf93	-0.612461	0.65408	3.01956e-06	274.805	420.145	255	273	290	470	351	454	chr7:76033750-76061877	+	5202	protein-coding
C7H15orf39	-0.828127	0.56326	1.3189e-08	1177.23	2090.03	1018	1297	1190	2353	1757	2230	chr7:58380602-58390117	-	4490	protein-coding	ssc:100154113	chromosome 7 open reading frame, human C15orf39	0	C15orf39	chromosome 15 open reading frame 39
C7H15orf40	0.153371	1.11216	0.944274	746.693	671.386	880	547	785	672	607	760	chr7:51929349-51935724	+	1790	protein-coding	ssc:100152820	chromosome 7 open reading frame, human C15orf40	4e-63	C15orf40	chromosome 15 open reading frame 40
C7H15orf59	-0.64331	0.640242	0.397227	66.5957	104.022	42	92	65	98	124	91	chr7:59663878-59680847	+	6296	protein-coding	ssc:100156505	chromosome 7 open reading frame, human C15orf59	5e-139	C15orf59	chromosome 15 open reading frame 59
C7H6orf106	0.174323	1.12843	0	12979.9	11502.6	12009	12958	13670	11202	11359	12289	chr7:30561744-30667115	-	3916	protein-coding	ssc:100512239	chromosome 6 open reading frame 106 ortholog	2e-120	C6orf106	chromosome 6 open reading frame 106
C7H6orf125	-0.295385	0.814855	0.721564	2794.26	3429.15	2151	3348	2836	3276	3395	3723	chr7:29902089-29929802	-	477	protein-coding	ssc:100153818	uncharacterized protein C6orf125 homolog	5e-66	UQCC2	ubiquinol-cytochrome c reductase complex assembly factor 2
C7H6orf132	-0.322213	0.799842	0.761817	294.699	368.45	196	368	318	379	360	376	chr7:37220323-37258843	-	6953	protein-coding	ssc:102167684	chromosome 7 open reading frame, human C6orf132	9e-39	C6orf132	chromosome 6 open reading frame 132
C7H6orf136	-0.494515	0.7098	1	283.734	399.742	272	274	298	389	396	426	chr7:23185588-23190299	+	1339	protein-coding	ssc:100153952	uncharacterized protein C6orf136 homolog	8e-148	C6orf136	chromosome 6 open reading frame 136
C7H6orf222	-9.64517	0.00124887	1	0	7.99727	0	0	0	5	12	7	chr7:32034424-32054644	-	5819	protein-coding	ssc:100152200	chromosome 7 open reading frame, human C6orf222	0	C6orf222	chromosome 6 open reading frame 222
C7H6orf223	1.63901	3.11452	1	19.4928	6.25189	19	18	21	3	8	8	chr7:38993441-39002331	+	2564	protein-coding	ssc:102167579	chromosome 7 open reading frame, human C6orf223	1e-17	C6orf223	chromosome 6 open reading frame 223
C7H6orf226	0.00987466	1.00687	0.964923	870.013	864.078	694	1014	886	862	846	909	chr7:37986742-37988256	-	1515	protein-coding	ssc:102159017	chromosome 7 open reading frame, human C6orf226
C7H6orf47	-0.279285	0.823999	0.789079	636.948	772.999	512	722	666	654	864	821	chr7:23773897-23775346	-	1450	protein-coding	ssc:100151942	chromosome 6 open reading frame 47 ortholog	1e-113	C6orf47	chromosome 6 open reading frame 47
C7H6orf52	-1.85395	0.276634	0.0860809	4.9276	17.8389	3	3	9	28	10	16	chr7:7430420-7438002	-	985	protein-coding
C7H6orf62	0.513287	1.4273	0.0125306	13007.4	9113.28	14114	11000	13474	9275	8619	9726	chr7:19509676-19524905	-	4274	protein-coding	ssc:100155872	chromosome 7 open reading frame, human C6orf62	2e-134	C6orf62	chromosome 6 open reading frame 62
C7H6orf89	0.15759	1.11542	0.965254	18742.6	16803.2	17499	18688	19585	14170	18559	18145	chr7:32544569-32584320	+	7343	protein-coding	ssc:100156227	chromosome 7 open reading frame, human C6orf89	0	C6orf89	chromosome 6 open reading frame 89
C8B	-0.758861	0.590963	0.514198	19.5664	33.1164	16	27	15	41	29	30	chr6:155411982-155453034	+	2505	protein-coding	ssc:100037954	complement component 8, beta polypeptide	0	C8B	complement component 8, beta polypeptide
C8G	-0.76497	0.588466	0.169027	26.6735	45.3342	34	15	30	43	40	55	NW_018084833:914722-916578	-	1408	protein-coding		Complement component C8G
C8H4orf17	-0.0624332	0.957648	0.86322	29.551	30.8583	30	24	34	50	11	33	chr8:120918456-121266698	-	2416	protein-coding
C8H4orf19	-0.687753	0.62082	1	41.534	66.908	42	44	37	58	69	76	chr8:29012884-29103163	+	2805	protein-coding	ssc:100738623	chromosome 8 open reading frame, human C4orf19	2e-85	C4orf19	chromosome 4 open reading frame 19
C8H4orf22	-1.52006	0.348671	1	10.6742	30.6327	9	9	14	24	33	36	chr8:136963886-137492018	-	934	protein-coding
C8H4orf26	2.56923	5.93491	0	203.5	34.2804	217	175	212	21	42	41	chr8:71215091-71225787	+	1131	protein-coding	ssc:100737222	chromosome 8 open reading frame, human C4orf26	8e-46	C4orf26	chromosome 4 open reading frame 26
C8H4orf32	-0.0295563	0.979722	0.976265	528.661	539.604	545	491	533	492	557	586	chr8:110468450-110504828	-	3139	protein-coding
C8H4orf33	-0.0907322	0.939046	0.954506	77.5664	82.6019	69	81	81	105	74	70	chr8:95865140-95949398	-	3269	protein-coding
C8H4orf36	-0.100072	0.932986	0.864849	50.7988	54.4482	75	16	59	85	38	41	chr8:131969371-132023739	+	5611	protein-coding	ssc:100739689	chromosome 8 open reading frame, human C4orf36	8e-43	C4orf36	chromosome 4 open reading frame 36
C8H4orf46	-0.291791	0.816887	0.902467	461.268	564.668	523	354	491	716	387	613	chr8:47604756-47608549	-	2562	protein-coding	ssc:100515617	chromosome 8 open reading frame, human C4orf46	1e-37	C4orf46	chromosome 4 open reading frame 46
C8H4orf48	-0.718389	0.607776	0.32966	368.688	606.625	311	402	386	410	761	664	chr8:1055115-1058203	+	1689	protein-coding	ssc:100515739	chromosome 8 open reading frame, human C4orf48	9e-32	C4orf48	chromosome 4 open reading frame 48
C8H4orf50	0.850066	1.80258	1.11022e-16	616.605	342.063	646	568	615	356	315	366	chr8:4613979-4680300	+	6700	protein-coding
C9	-0.221584	0.857623	0.873489	57.2946	66.8079	78	33	58	83	56	63	chr16:24521318-24575939	-	2525	protein-coding	ssc:100037951	complement component C9	0	C9	complement component 9
C9H11orf1	-0.0243366	0.983273	0.977019	367.047	373.291	347	361	384	374	404	348	chr9:39629921-39641769	+	1324	protein-coding	ssc:100518503	chromosome 9 open reading frame, human C11orf1	3e-73	C11orf1	chromosome 11 open reading frame 1
C9H11orf52	0.0355367	1.02494	0.817661	14.2678	13.9204	6	20	17	2	24	16	chr9:39646890-39655229	+	2371	protein-coding	ssc:100515398	chromosome 9 open reading frame, human C11orf52	1e-39	C11orf52	chromosome 11 open reading frame 52
C9H11orf54	0.342932	1.26833	0.00309244	913.285	720.065	929	850	933	660	765	754	chr9:26167341-26187627	+	2468	protein-coding	ssc:100512671	C11orf54 ortholog	1e-135	C11orf54	chromosome 11 open reading frame 54
C9H11orf57	0.454566	1.37037	0.0681863	1715.96	1252.18	1719	1567	1815	1513	987	1297	chr9:39775579-39787962	+	3411	protein-coding	ssc:100516282	chromosome 9 open reading frame, human C11orf57	8e-118	C11orf57	chromosome 11 open reading frame 57
C9H11orf63	-0.136887	0.90948	0.986344	13.733	15.1008	10	17	14	21	8	17	chr9:49826428-49887758	+	2950	protein-coding	ssc:100521569	chromosome 9 open reading frame, human C11orf63	0	C11orf63	chromosome 11 open reading frame 63
C9H11orf65	0.232822	1.17513	0.883179	121.632	103.503	144	78	139	99	100	115	chr9:36768819-36855318	-	2242	protein-coding	ssc:100512799	chromosome 9 open reading frame, human C11orf65	2e-149	C11orf65	chromosome 11 open reading frame 65
C9H11orf70	0.241054	1.18186	0.904784	204.688	173.191	221	164	223	263	80	184	chr9:32753274-32795303	+	1866	protein-coding	ssc:100520444	chromosome 9 open reading frame, human C11orf70	1e-147	C11orf70	chromosome 11 open reading frame 70
C9H11orf71	-0.318164	0.80209	1	39.493	49.2401	36	34	48	50	40	60	chr9:41946824-41947477	-	654	protein-coding	ssc:100523855	chromosome 9 open reading frame, human C11orf71	2e-32	C11orf71	chromosome 11 open reading frame 71
C9H11orf87	1.71774	3.2892	1.85762e-06	73.8182	22.4356	84	55	80	35	12	21	chr9:37297438-37939922	+	17625	protein-coding
C9H11orf88	-8.61321	0.00255368	1	0	3.90591	0	0	0	7	0	5	chr9:39278888-39304816	+	896	protein-coding	ssc:100513750	chromosome 9 open reading frame, human C11orf88	1e-53	C11orf88	chromosome 11 open reading frame 88
C9H11orf97	-1.24396	0.422213	1	1.3888	3.30302	2	2	0	1	5	4	chr9:26648044-26670421	+	1588	protein-coding
C9H1orf105	1.65489	3.149	0.268965	12.6281	4.00338	4	21	13	4	5	3	chr9:114828414-114850267	+	768	protein-coding	ssc:100739259	chromosome 9 open reading frame, human C1orf105	2e-72	C1orf105	chromosome 1 open reading frame 105
C9H1orf116	-0.153373	0.899146	1	70.4007	78.2985	64	66	80	81	67	90	chr9:67648333-67661384	-	3462	protein-coding
C9H1orf186	-2.22592	0.213762	0.166981	16.2861	76.2245	20	14	14	29	135	64	chr9:66736563-66759659	+	8053	protein-coding	ssc:100518270	chromosome 9 open reading frame, human C1orf186	9e-57	C1orf186	chromosome 1 open reading frame 186
C9H1orf21	-0.229355	0.853016	0.607059	1514.29	1775.23	1340	1634	1533	1944	1534	1907	chr9:125613082-125846002	+	3462	protein-coding	ssc:100516567	chromosome 9 open reading frame, human C1orf21	3e-67	C1orf21	chromosome 1 open reading frame 21
C9H1orf74	-0.277898	0.824792	0.601008	663.296	804.2	605	699	669	896	644	904	chr9:133187701-133251760	+	2429	protein-coding	ssc:100739703	chromosome 9 open reading frame, human C1orf74	6e-129	C1orf74	chromosome 1 open reading frame 74
CA10	-0.323912	0.798901	0.910219	273.781	342.699	240	283	293	515	178	348	chr12:27979321-28619022	-	3876	protein-coding	ssc:100519048	carbonic anhydrase X	4e-100	CA10	carbonic anhydrase X
CA11	-0.950823	0.517337	0.550645	172.956	334.329	83	256	180	467	188	362	chr6:53993183-53999357	-	1826	protein-coding	ssc:445526	carbonic anhydrase XI	0	CA11	carbonic anhydrase XI
CA12	1.50158	2.83153	7.91772e-11	1762.85	622.571	1925	1493	1810	854	395	641	chr1:108649277-108710658	+	4243	protein-coding	ssc:100152749	carbonic anhydrase XII	3e-153	CA12	carbonic anhydrase XII
CA14	-0.857915	0.55175	0.574247	10.931	19.8197	18	4	10	14	24	22	chr4:98821577-98828934	-	2872	protein-coding	ssc:100153371	carbonic anhydrase XIV	3e-167	CA14	carbonic anhydrase XIV
CA3	-6.16532	0.0139333	0.000124256	0.694401	50.5453	1	1	0	11	80	62	chr4:51227485-51237861	-	1696	protein-coding	ssc:494016	carbonic anhydrase III, muscle specific	3e-136	CA3	carbonic anhydrase III, muscle specific
CA4	0.725741	1.65375	3.72446e-06	2082.58	1259.3	1803	2211	2192	970	1484	1356	chr12:37962951-37972443	-	1150	protein-coding	ssc:100511956	carbonic anhydrase IV	5e-122	CA4	carbonic anhydrase IV
CA5A	-0.787749	0.579247	1	43.1274	74.4615	45	39	44	73	61	93	chr6:1495615-1539390	+	3566	protein-coding
CA5B	1.76175	3.3911	4.89746e-10	1755.24	517.596	2013	1313	1879	472	537	559	chrX:12295393-12332283	+	3578	protein-coding	ssc:100156418	carbonic anhydrase VB, mitochondrial	2e-175	CA5B	carbonic anhydrase VB, mitochondrial
CA8	-0.0536964	0.963465	0.922484	89.0002	92.3755	79	94	92	121	58	102	chr4:73047867-73172215	+	2376	protein-coding	ssc:100157869	carbonic anhydrase VIII	1e-105	CA8	carbonic anhydrase VIII
CA9	-0.386176	0.765155	0.00122623	298.814	390.53	239	317	337	399	356	430	chr1:236393727-236400994	+	2228	protein-coding	ssc:100152792	carbonic anhydrase IX	0	CA9	carbonic anhydrase IX
CAAP1	0.386862	1.30755	0.481683	548.502	419.487	602	454	571	469	342	463	chr1:196229512-196273770	+	2353	protein-coding	ssc:100511909	caspase activity and apoptosis inhibitor 1	3e-147	CAAP1	caspase activity and apoptosis inhibitor 1
CAB39	0.735042	1.66445	2.51635e-05	5652.48	3396.01	6039	4750	5994	3780	2945	3570	chr15:131492575-131584963	+	3854	protein-coding	ssc:100157453	calcium binding protein 39	0	CAB39	calcium binding protein 39
CAB39L	0.282366	1.21619	0.564631	805.952	662.685	763	773	863	776	519	717	chr11:18297669-18400398	+	3070	protein-coding	ssc:100519104	calcium binding protein 39-like	0	CAB39L	calcium binding protein 39-like
CABIN1	0.1209	1.08741	0.947936	5918.86	5443.06	5219	6368	6033	4955	5707	5821	chr14:49686196-49787723	-	7701	protein-coding	ssc:100157110	calcineurin binding protein 1	0	CABIN1	calcineurin binding protein 1
CABLES1	-0.309738	0.806788	0.880666	315.229	390.723	199	420	324	452	304	431	chr6:108116344-108228832	+	4372	protein-coding	ssc:100526114	Cdk5 and Abl enzyme substrate 1	0	CABLES1	Cdk5 and Abl enzyme substrate 1
CABLES2	-0.253815	0.838676	0.795564	780.133	930.198	734	788	798	1083	735	1006	chr17:61764933-61778394	-	3406	protein-coding	ssc:100156916	Cdk5 and Abl enzyme substrate 2	0	CABLES2	Cdk5 and Abl enzyme substrate 2
CABP1	0.139032	1.10117	1	28.984	26.3203	30	27	29	24	25	31	chr14:40563302-40587975	+	2189	protein-coding	ssc:100157460	calcium binding protein 1	3e-125	CABP1	calcium binding protein 1
CABP5	4.22636	18.7181	1	11.7744	0.619571	9	16	10	0	0	2	chr6:53605435-53617882	-	1025	protein-coding	ssc:100520249	calcium binding protein 5	1e-90	CABP5	calcium binding protein 5
CABP7	-1.60496	0.328744	0.000477873	17.4634	53.1419	20	10	22	71	38	52	chr14:46747654-46759312	+	2844	protein-coding	ssc:100738645	calcium binding protein 7	7e-116	CABP7	calcium binding protein 7
CABYR	0.30274	1.23348	0.983784	52.9524	42.9272	54	38	66	43	42	45	chr6:108971340-108997295	+	2183	protein-coding	ssc:100511266	calcium binding tyrosine-(Y)-phosphorylation regulated	6e-138	CABYR	calcium binding tyrosine-(Y)-phosphorylation regulated
CACHD1	-0.40502	0.755226	4.09672e-14	2176.35	2881.72	1957	2166	2363	3038	2696	2994	chr6:147774934-148010916	-	5981	protein-coding	ssc:100152916	cache domain containing 1
CACNA1A	-1.19506	0.436768	0.000555161	26.4092	60.4779	20	29	30	44	73	66	chr2:65491784-65871068	+	9297	protein-coding	ssc:100525387	calcium channel, voltage-dependent, P/Q type, alpha 1A subunit	0	CACNA1A	calcium channel, voltage-dependent, P/Q type, alpha 1A subunit
CACNA1B	-1.13514	0.455292	1	25.5583	56.148	24	26	26	46	63	61	NW_018084833:33120-227438	-	6987	protein-coding
CACNA1C	-0.144548	0.904663	0.832072	2653.5	2933.14	2295	2855	2755	3089	2692	3109	chr5:69016954-69448428	+	7500	protein-coding	ssc:100518733	calcium channel, voltage-dependent, L type, alpha 1C subunit	0	CACNA1C	calcium channel, voltage-dependent, L type, alpha 1C subunit
CACNA1D	-0.676536	0.625666	0.522824	1195.25	1910.36	1321	949	1277	2473	1345	1979	chr13:35568534-35911483	+	10740	protein-coding	ssc:100511102	calcium channel, voltage-dependent, L type, alpha 1D subunit	0	CACNA1D	calcium channel, voltage-dependent, L type, alpha 1D subunit
CACNA1E	-1.1509	0.450344	0	191.567	425.391	162	194	216	434	395	461	chr9:122827386-123318372	+	11914	protein-coding	ssc:100511769	calcium channel, voltage-dependent, R type, alpha 1E subunit	0	CACNA1E	calcium channel, voltage-dependent, R type, alpha 1E subunit
CACNA1F	1.39946	2.63803	0.431857	10.7885	4.08339	7	18	7	3	8	1	chrX:43250449-43284458	-	7119	protein-coding	ssc:100513061	calcium channel, voltage-dependent, L type, alpha 1F subunit
CACNA1G	-1.09541	0.468003	1.09082e-09	1804.5	3855.74	1373	2085	1932	4360	3159	4185	chr12:26838633-26912344	+	13190	protein-coding	ssc:100513431	calcium channel, voltage-dependent, T type, alpha 1G subunit	0	CACNA1G	calcium channel, voltage-dependent, T type, alpha 1G subunit
CACNA1H	0.213475	1.15948	0.0270012	9172.82	7911.16	8174	9589	9552	8331	7225	8426	chr3:40637420-40694616	-	7928	protein-coding
CACNA1I	-3.32097	0.100067	0.0433937	14.3756	143.75	25	4	13	250	20	170	chr5:8593014-8702734	-	10745	protein-coding	ssc:100154640	calcium channel, voltage-dependent, T type, alpha 1I subunit	0	CACNA1I	calcium channel, voltage-dependent, T type, alpha 1I subunit
CACNA1S	1.87281	3.66246	0.335832	8.62147	2.34674	14	7	4	0	5	2	chr10:23503701-23567797	-	5749	protein-coding		calcium channel, voltage-dependent, L type, alpha 1S subunit
CACNA2D1	1.03305	2.04634	4.95826e-13	14326.4	7001	15228	12493	14795	7833	6080	7306	chr9:97781057-98265925	+	7839	protein-coding	ssc:397377	calcium channel, voltage-dependent, alpha 2/delta subunit 1	0	CACNA2D1	calcium channel, voltage-dependent, alpha 2/delta subunit 1
CACNA2D2	1.72381	3.30307	4.44089e-16	5121.58	1550.54	5588	4242	5366	1105	1922	1661	chr13:32845110-32988851	-	5676	protein-coding	ssc:100517557	calcium channel, voltage-dependent, alpha 2/delta subunit 2	0	CACNA2D2	calcium channel, voltage-dependent, alpha 2/delta subunit 2
CACNA2D3	0.0964836	1.06916	0.866265	56.3182	52.6743	65	56	45	96	6	59	chr13:36222295-37025119	+	6951	protein-coding	ssc:100153986	calcium channel, voltage-dependent, alpha 2/delta subunit 3	0	CACNA2D3	calcium channel, voltage-dependent, alpha 2/delta subunit 3
CACNA2D4	-1.32332	0.399613	0.556887	29.8566	74.7289	26	31	32	131	16	81	chr5:68805092-68899397	-	6897	protein-coding	ssc:100620898	calcium channel, voltage-dependent, alpha 2/delta subunit 4	0	CACNA2D4	calcium channel, voltage-dependent, alpha 2/delta subunit 4
CACNB1	-0.677054	0.625441	0.0046981	198.903	318.026	153	243	197	267	351	345	chr12:23038185-23060504	+	3563	protein-coding	ssc:100514316	calcium channel, voltage-dependent, beta 1 subunit	0	CACNB1	calcium channel, voltage-dependent, beta 1 subunit
CACNB2	-0.694243	0.618033	0.000262045	269.69	436.374	279	240	282	505	354	465	chr10:44321954-44887410	+	6758	protein-coding	ssc:100524101	calcium channel, voltage-dependent, beta 2 subunit	0	CACNB2	calcium channel, voltage-dependent, beta 2 subunit
CACNB3	-0.682822	0.622946	1.69074e-09	832.589	1336.54	626	975	886	1323	1281	1448	chr5:14875524-14888224	+	3177	protein-coding	ssc:100524021	calcium channel, voltage-dependent, beta 3 subunit	0	CACNB3	calcium channel, voltage-dependent, beta 3 subunit
CACNB4	-0.00643375	0.99555	0.920766	47.7099	47.9232	54	44	43	63	28	55	chr15:402801-455691	+	1551	protein-coding	ssc:396585	calcium channel, voltage-dependent, beta 4 subunit	0	CACNB4	calcium channel, voltage-dependent, beta 4 subunit
CACNG4	-1.39737	0.379621	0.357167	96.222	253.485	65	118	105	95	365	308	chr12:13391080-13454542	+	3386	protein-coding	ssc:100523919	calcium channel, voltage-dependent, gamma subunit 4	3e-170	CACNG4	calcium channel, voltage-dependent, gamma subunit 4
CACNG5	-2.29824	0.203311	2.02717e-08	110.103	541.591	118	76	134	364	666	610	chr12:13288510-13328811	+	4608	protein-coding	ssc:100525250	calcium channel, voltage-dependent, gamma subunit 5	6e-123	CACNG5	calcium channel, voltage-dependent, gamma subunit 5
CACNG6	-0.448085	0.733015	0.38488	75.5004	103.003	71	84	69	84	106	123	chr6:56123598-56151145	-	2808	protein-coding	ssc:100519779	calcium channel, voltage-dependent, gamma subunit 6	3e-112	CACNG6	calcium channel, voltage-dependent, gamma subunit 6
CACNG7	-1.4502	0.36597	0.56298	3.12857	8.56603	7	0	2	19	0	7	chr6:56188362-56211655	-	2109	protein-coding	ssc:100519605	calcium channel, voltage-dependent, gamma subunit 7	3e-163	CACNG7	calcium channel, voltage-dependent, gamma subunit 7
CACTIN	-0.181305	0.881905	0.899185	1314.42	1490.43	1010	1517	1398	1471	1454	1591	chr2:75049250-75065990	+	3394	protein-coding	ssc:100521180	cactin, spliceosome C complex subunit	0	CACTIN	cactin, spliceosome C complex subunit
CACUL1	0.602523	1.51837	0.000531056	8244.54	5429.86	8893	6947	8627	5151	5484	5814	chr14:128681905-128749105	-	7123	protein-coding	ssc:100737227	CDK2-associated, cullin domain 1	7e-86	CACUL1	CDK2-associated, cullin domain 1
CACYBP	-0.0323351	0.977836	0.968938	1336.36	1366.65	1345	1217	1410	1538	1155	1452	chr9:117062303-117077442	+	2732	protein-coding	ssc:100519266	calcyclin binding protein	8e-121	CACYBP	calcyclin binding protein
CAD	-0.0163624	0.988723	0.985396	6001.39	6069.84	5275	6367	6232	4943	6961	6459	chr3:111887017-111914511	-	7158	protein-coding
CADM1	0.0539269	1.03809	0.969648	1705.31	1642.74	1836	1411	1816	1625	1578	1777	chr9:42644487-42984934	-	4375	protein-coding	ssc:100524756	cell adhesion molecule 1	5e-117	CADM1	cell adhesion molecule 1
CADM2	0.325272	1.2529	0.840544	18.4011	14.6848	16	17	22	25	2	18	chr13:169681947-170753114	-	18085	protein-coding	ssc:100626294	cell adhesion molecule 2	2e-170	CADM2	cell adhesion molecule 2
CADM3	-1.3005	0.405984	0.00456668	130.942	322.545	172	76	139	414	219	347	chr4:91227362-91260125	-	3539	protein-coding	ssc:100157273	cell adhesion molecule 3	0	CADM3	cell adhesion molecule 3
CADM4	0.485314	1.39989	0.000729054	2493.61	1781.29	2270	2612	2537	1449	1991	1955	chr6:50462439-50478409	-	2160	protein-coding	ssc:100523382	cell adhesion molecule 4	0	CADM4	cell adhesion molecule 4
CADPS	-0.743228	0.597401	0.569543	17.7587	29.7333	12	24	17	41	21	28	chr13:43979694-44482985	-	6596	protein-coding	ssc:100518990	Ca++-dependent secretion activator	0	CADPS	Ca++-dependent secretion activator
CADPS2	-0.266094	0.831568	0.00017348	1163.99	1399.75	1060	1191	1214	1291	1436	1514	chr18:24372547-24867287	+	7180	protein-coding	ssc:100525671	Ca++-dependent secretion activator 2	0	CADPS2	Ca++-dependent secretion activator 2
CAGE1	-0.0187779	0.987068	0.930332	145.493	147.399	148	136	148	196	111	139	chr7:4692098-4750680	-	4908	protein-coding
CALB1	0.291381	1.22381	0.804137	4.74939	3.87899	8	0	6	6	0	6	chr4:46701276-46723548	+	869	protein-coding	ssc:100153645	calbindin 1, 28kDa	4e-148	CALB1	calbindin 1, 28kDa
CALB2	1.84492	3.59233	0.236874	9.31565	2.58599	4	14	10	4	0	4	chr6:14392220-14420663	+	1399	protein-coding	ssc:100127479	calbindin 2	1e-154	CALB2	calbindin 2
CALCB	-1.07049	0.476158	0.635957	6.77311	14.2355	9	4	7	30	3	10	chr2:44315656-44367223	-	2435	protein-coding	ssc:396563	calcitonin-related polypeptide beta	3e-43	CALCB	calcitonin-related polypeptide beta
CALCOCO1	-0.284388	0.82109	0.640227	2364.94	2880.24	1965	2569	2520	3195	2423	3123	chr5:18910698-18930402	-	3203	protein-coding		calcium binding and coiled-coil domain 1
CALCOCO2	0.218987	1.16392	0.900847	7900.63	6787.97	7903	7238	8345	7804	5679	7097	chr12:25050008-25080230	+	2380	protein-coding	ssc:100523089	calcium binding and coiled-coil domain 2	0	CALCOCO2	calcium binding and coiled-coil domain 2
CALCR	-1.44302	0.367796	0.652118	16.7917	45.6721	11	25	14	97	0	42	chr9:73279874-73403516	-	7380	protein-coding	ssc:397638	calcitonin receptor	0	CALCR	calcitonin receptor
CALCRL	0.786797	1.72524	0.0101233	8905.08	5161.64	9804	7238	9378	6252	3924	5491	chr15:92233264-92332459	-	8072	protein-coding	ssc:397172	calcitonin receptor-like	0	CALCRL	calcitonin receptor-like
CALD1	-0.128309	0.914903	0.075928	30404.7	33232.7	29869	28513	32026	33370	31683	35677	chr18:14267955-14486641	-	5951	protein-coding	ssc:100524227	caldesmon 1	0	CALD1	caldesmon 1
CALM1	0.0576721	1.04079	0.99136	31749.1	30505	29753	31042	33708	26686	32541	33180	chr7:112160823-112171754	+	4469	protein-coding	ssc:100154056	calmodulin 1 (phosphorylase kinase, delta)	9e-82	CALM3	calmodulin 3 (phosphorylase kinase, delta)
CALM2	0.0765532	1.0545	0.9861	10358.1	9822.83	10619	9144	11019	10973	8227	10608	chr3:93371765-93386378	+	1425	protein-coding
CALM3	-0.302149	0.811043	0.561052	17857.4	22017.8	15558	18621	19046	18871	23517	24340	chr6:52506979-52516704	+	2248	protein-coding	ssc:396838	calmodulin 3 (phosphorylase kinase, delta)	9e-82	CALM3	calmodulin 3 (phosphorylase kinase, delta)
CALML4	-0.183569	0.880522	0.913029	191.349	217.314	113	261	199	177	253	227	chr1:166089583-166099794	-	914	protein-coding	ssc:100519528	calmodulin-like 4	2e-78	CALML4	calmodulin-like 4
CALN1	0.407561	1.32644	0.92738	844.764	636.863	478	1172	881	836	375	729	chr3:15480941-15953910	-	10623	protein-coding	ssc:100737793	calneuron 1	2e-45	CALN1	calneuron 1
CALR	0.0738554	1.05253	0.995725	71346.7	67786.2	65716	72589	74015	52937	79628	72487	chr2:66098263-66102074	-	1918	protein-coding	ssc:100381266	calreticulin	0	CALR	calreticulin
CALR3	-0.136712	0.90959	0.955511	92.4136	101.6	97	72	106	111	81	117	chr2:61105307-61136060	+	1350	protein-coding	ssc:100512214	calreticulin 3	0	CALR3	calreticulin 3
CALU	0.148817	1.10866	0.982234	25567.2	23061.3	25306	23836	26867	19196	25699	24922	chr18:19841718-19875804	-	3390	protein-coding	ssc:397301	calumenin	0	CALU	calumenin
CALY	-1.756	0.296068	4.77396e-15	56.2591	190.045	22	90	57	176	184	217	chr14:141307092-141316460	-	1363	protein-coding	ssc:100158118	calcyon neuron-specific vesicular protein	3e-74	CALY	calcyon neuron-specific vesicular protein
CAMK1	-0.337979	0.791149	0.870296	953.513	1205.23	732	1106	1009	943	1430	1271	chr13:66044713-66055290	-	1495	protein-coding	ssc:100156272	calcium/calmodulin-dependent protein kinase I	0	CAMK1	calcium/calmodulin-dependent protein kinase I
CAMK1D	-0.650116	0.637229	9.83658e-13	1954.37	3066.99	1851	1937	2025	3356	2691	3252	chr10:59199541-59630191	-	10060	protein-coding	ssc:100511150	calcium/calmodulin-dependent protein kinase ID	3e-156	CAMK1D	calcium/calmodulin-dependent protein kinase ID
CAMK1G	-0.733646	0.601382	0.800767	392.147	652.083	427	334	402	959	318	708	chr9:133351523-133380454	-	3802	protein-coding	ssc:100512553	calcium/calmodulin-dependent protein kinase IG	0	CAMK1G	calcium/calmodulin-dependent protein kinase IG
CAMK2A	-1.92792	0.262808	6.10623e-15	82.6139	314.379	68	97	81	379	251	323	chr2:151248356-151353907	-	4539	protein-coding
CAMK2B	1.62896	3.0929	0.276702	63.5999	20.5564	98	24	65	32	5	26	chr18:50862225-50956263	+	2428	protein-coding	ssc:100516166	calcium/calmodulin-dependent protein kinase II beta	2e-169	CAMK2B	calcium/calmodulin-dependent protein kinase II beta
CAMK2D	0.603207	1.51909	0	5532.69	3642.11	5523	5234	5680	3369	3850	3802	chr8:108916019-109221317	+	2288	protein-coding	ssc:397674	calcium/calmodulin-dependent protein kinase II delta	0	CAMK2D	calcium/calmodulin-dependent protein kinase II delta
CAMK2G	0.361495	1.28476	3.16012e-06	3525.35	2743.98	3069	3717	3719	2600	2839	2866	chr14:76535095-76632381	-	5405	protein-coding	ssc:397394	calcium/calmodulin-dependent protein kinase II gamma	0	CAMK2G	calcium/calmodulin-dependent protein kinase II gamma
CAMK2N1	0.259638	1.19718	0.738254	481.717	402.375	517	390	524	374	403	443	chr6:78730204-78734232	-	2412	protein-coding	ssc:100515264	calcium/calmodulin-dependent protein kinase II inhibitor 1	4e-40	CAMK2N1	calcium/calmodulin-dependent protein kinase II inhibitor 1
CAMK2N2	1.06791	2.09639	0.000101604	89.7757	42.8188	82	95	90	24	62	43	chr13:122156080-122158396	-	1430	protein-coding	ssc:100627130	calcium/calmodulin-dependent protein kinase II inhibitor 2	1e-40	CAMK2N2	calcium/calmodulin-dependent protein kinase II inhibitor 2
CAMK4	0.724528	1.65236	0.488351	152.434	92.2482	182	101	169	63	133	81	chr2:115910403-116234835	+	14165	protein-coding	ssc:100515364	calcium/calmodulin-dependent protein kinase IV	0	CAMK4	calcium/calmodulin-dependent protein kinase IV
CAMKK1	0.927671	1.9022	1.391e-12	5194.05	2730.54	4826	5278	5348	2059	3305	2891	chr12:49922837-49950668	-	3708	protein-coding	ssc:100626922	calcium/calmodulin-dependent protein kinase kinase 1, alpha	0	CAMKK1	calcium/calmodulin-dependent protein kinase kinase 1, alpha
CAMKK2	-0.186181	0.878929	0.936281	2680.94	3050.23	2499	2602	2882	3510	2400	3355	chr14:31307418-31366504	+	5149	protein-coding	ssc:100157312	calcium/calmodulin-dependent protein kinase kinase 2, beta	0	CAMKK2	calcium/calmodulin-dependent protein kinase kinase 2, beta
CAMKMT	-0.056838	0.961369	0.957839	386.656	402.194	307	451	395	403	376	441	chr3:95688400-96092028	-	1626	protein-coding
CAMKV	-0.167978	0.890089	0.868884	32.3293	36.3227	15	49	33	49	26	35	chr13:32381122-32401480	-	11756	protein-coding	ssc:100623981	CaM kinase-like vesicle-associated	0	CAMKV	CaM kinase-like vesicle-associated
CAMLG	0.22123	1.16573	0.935653	818.896	702.476	800	776	859	953	450	730	chr2:136957626-136967944	+	1417	protein-coding	ssc:100513916	calcium modulating ligand	3e-161	CAMLG	calcium modulating ligand
CAMSAP1	-0.206066	0.866898	0.378398	3151.96	3635.91	2757	3362	3269	3856	3256	3915	NW_018084833:1699281-1749726	+	6482	protein-coding	ssc:100518948	calmodulin regulated spectrin-associated protein 1	0	CAMSAP1	calmodulin regulated spectrin-associated protein 1
CAMSAP2	0.197233	1.1465	0.913045	7409.09	6462.37	6387	7885	7809	5504	7077	6987	chr10:23275302-23360167	+	7119	protein-coding	ssc:100621685	calmodulin regulated spectrin-associated protein family, member 2	0	CAMSAP2	calmodulin regulated spectrin-associated protein family, member 2
CAMSAP3	0.115463	1.08332	0.9411	271.531	250.646	242	263	305	203	282	274	chr2:71531607-71547413	-	4167	protein-coding	ssc:100511741	calmodulin regulated spectrin-associated protein family, member 3	0	CAMSAP3	calmodulin regulated spectrin-associated protein family, member 3
CAMTA1	-0.438108	0.738102	3.13586e-07	957.055	1296.65	982	860	1001	1365	1173	1394	chr6:67605863-68471922	+	10385	protein-coding
CAMTA2	0.204754	1.15249	0.960195	4912.39	4262.42	4032	5406	5216	3323	4983	4591	chr12:51931794-51948703	+	5054	protein-coding	ssc:100511531	calmodulin binding transcription activator 2	0	CAMTA2	calmodulin binding transcription activator 2
CAND1	0.540776	1.45476	2.04308e-09	17734.5	12190.7	18191	16028	18457	11544	12337	13048	chr5:31657508-31700163	+	9203	protein-coding	ssc:100154069	cullin-associated and neddylation-dissociated 1	0	CAND1	cullin-associated and neddylation-dissociated 1
CAND2	-0.55297	0.681616	0.0503352	1857.05	2724.49	1652	1888	1994	3226	2167	2872	chr13:68758739-68787200	+	7082	protein-coding	ssc:100525717	cullin-associated and neddylation-dissociated 2 (putative)	0	CAND2	cullin-associated and neddylation-dissociated 2 (putative)
CANT1	0.00803415	1.00558	0.982675	4323.25	4299.25	3306	4957	4651	3674	4656	4693	chr12:3188622-3207014	+	5701	protein-coding	ssc:100620107	calcium activated nucleotidase 1	9e-105	CANT1	calcium activated nucleotidase 1
CANX	0.614673	1.53121	2.29091e-10	57087	37282.3	58165	50725	60783	34623	37586	40805	chr2:78879031-78915828	-	4373	protein-coding	ssc:100519184	calnexin	0	CANX	calnexin
CAP1	-0.123341	0.918059	0.979996	18737.9	20410.3	16188	19755	19909	18009	21768	22038	chr6:95811485-95840576	+	3333	protein-coding	ssc:100517718	adenylyl cyclase-associated protein 1-like	0	CAP1	CAP, adenylate cyclase-associated protein 1 (yeast)
CAP2	-0.447398	0.733365	0.867438	391.009	533.176	373	368	423	744	308	569	chr7:13211110-13350966	+	3321	protein-coding	ssc:100523257	CAP, adenylate cyclase-associated protein, 2 (yeast)	0	CAP2	CAP, adenylate cyclase-associated protein, 2 (yeast)
CAPG	0.656272	1.57601	0.118384	11453.7	7267.57	8507	13508	12205	6034	8147	7817	chr3:59335483-59366855	+	1532	protein-coding	ssc:100519653	capping protein (actin filament), gelsolin-like	0	CAPG	capping protein (actin filament), gelsolin-like
CAPN1	-0.254471	0.838295	0.930403	7910.74	9436.7	6079	9294	8238	8575	9991	10001	chr2:6997513-7024410	-	4308	protein-coding	ssc:397027	calpain 1, (mu/I) large subunit	0	CAPN1	calpain 1, (mu/I) large subunit
CAPN10	-0.482975	0.715501	0.584293	611.242	854.29	386	778	667	917	695	986	chr15:139557643-139568764	+	2554	protein-coding	ssc:724069	calpain 10
CAPN13	-0.395359	0.7603	0.998592	3.29074	4.33137	0	6	4	6	4	3	chr3:108530743-108621119	+	3778	protein-coding	ssc:100515606	calpain 13	2e-116	CAPN13	calpain 13
CAPN14	-0.357281	0.780634	0.735344	5.63335	7.21918	0	12	5	15	0	7	chr3:108152053-108191391	+	3797	protein-coding	ssc:100515433	calpain 14	0	CAPN14	calpain 14
CAPN15	-0.488071	0.712978	0.480159	2057.62	2885.95	1484	2531	2131	2489	3212	3029	chr3:41190626-41208657	-	4960	protein-coding	ssc:100523542	calpain 15	0	CAPN15	calpain 15
CAPN2	-0.784846	0.580414	0	8274.93	14257	6966	8951	8756	13742	14161	15295	chr10:19758824-19820241	+	3141	protein-coding	ssc:397393	calpain 2, (m/II) large subunit	0	CAPN2	calpain 2, (m/II) large subunit
CAPN3	-0.372576	0.772402	1	113.012	146.316	114	101	121	147	135	162	chr1:128960117-129013508	-	3433	protein-coding	ssc:397349	calpain 3	0	CAPN3	calpain 3, (p94)
CAPN5	-0.695838	0.617351	0	1485.65	2406.5	1215	1582	1639	2399	2266	2634	chr9:11194302-11246713	+	4522	protein-coding	ssc:100524513	calpain 5	0	CAPN5	calpain 5
CAPN6	1.98926	3.97034	0.000461089	503.825	126.89	655	306	528	85	167	131	chrX:91258696-91288128	-	3645	protein-coding	ssc:100522971	calpain 6	0	CAPN6	calpain 6
CAPN7	-0.0696738	0.952853	0.942508	2546.68	2672.69	2460	2416	2700	2783	2465	2854	chr13:2452385-2503575	+	2504	protein-coding	ssc:100037936	calpain 7	0	CAPN7	calpain 7
CAPN8	-0.714892	0.609251	1	11.7744	19.3324	9	16	10	18	16	25	chr10:19622274-19732106	-	4412	protein-coding
CAPNS1	-0.194175	0.874073	0.970069	17735.4	20290.6	14228	19812	18888	17975	21711	21752	chr6:45511410-45518610	+	1358	protein-coding	ssc:397587	calpain, small subunit 1	3e-127	CAPNS1	calpain, small subunit 1
CAPNS2	-0.291018	0.817325	1	2.9879	3.65794	3	1	5	4	4	3	chr6:30011509-30016884	-	5376	protein-coding	ssc:100518072	calpain, small subunit 2	2e-119	CAPNS2	calpain, small subunit 2
CAPRIN1	0.116502	1.0841	0	21577.7	19903.8	20296	21006	22922	19553	19297	21480	chr2:26830987-26875425	-	4894	protein-coding	ssc:100512646	cell cycle associated protein 1	0	CAPRIN1	cell cycle associated protein 1
CAPRIN2	0.433818	1.3508	0.870102	1040.12	769.995	1219	749	1115	982	532	825	chr5:43042910-43087644	+	3873	protein-coding	ssc:100624034	caprin family member 2	0	CAPRIN2	caprin family member 2
CAPS	-0.245887	0.843297	1	10.6263	12.6028	14	12	5	11	15	12	chr2:73122784-73124979	-	1662	protein-coding	ssc:100514564	calcyphosine	3e-93	CAPS	calcyphosine
CAPS2	0.735674	1.66517	0.430436	93.2307	55.9846	93	88	96	88	18	65	chr5:38577308-38625878	-	4762	protein-coding		Uncharacterized protein
CAPSL	-0.664444	0.630932	0.992419	8.69109	13.7809	9	5	12	18	8	16	chr16:21349279-21356670	-	859	protein-coding	ssc:100623235	calcyphosine-like	6e-112	CAPSL	calcyphosine-like
CAPZA1	0.449973	1.36601	3.17967e-06	3850.03	2818.43	3986	3477	3968	2868	2735	2931	chr4:107769570-107821806	-	861	protein-coding	ssc:100037957	F-actin capping protein subunit alpha 1	8e-163	CAPZA1	capping protein (actin filament) muscle Z-line, alpha 1
CAPZA2	0.190109	1.14085	0.932135	2258.07	1979.29	2517	1870	2306	1989	1880	2131	chr18:29316384-29365062	-	861	protein-coding	ssc:100037958	capping protein (actin filament) muscle Z-line, alpha 2	9e-170	CAPZA2	capping protein (actin filament) muscle Z-line, alpha 2
CAPZB	-0.204867	0.867619	0.432662	6079.23	7006.81	5514	6114	6479	6301	7374	7547	chr6:77780682-77912653	-	1735	protein-coding	ssc:100134958	capping protein (actin filament) muscle Z-line, beta	5e-161	CAPZB	capping protein (actin filament) muscle Z-line, beta
CARD10	-0.286611	0.819826	0.923269	1211.93	1478.28	792	1513	1324	1266	1633	1575	chr5:10290697-10317224	+	4696	protein-coding	ssc:102161954	caspase recruitment domain family, member 10	0	CARD10	caspase recruitment domain family, member 10
CARD11	0.622798	1.53986	1	97.948	63.6049	97	94	100	57	64	72	chr3:2145178-2266377	-	5713	protein-coding
CARD14	-0.1699	0.888904	0.864864	26.9065	30.2705	25	28	27	41	10	42	chr12:2248337-2275015	-	3416	protein-coding	ssc:100514004	caspase recruitment domain family, member 14	0	CARD14	caspase recruitment domain family, member 14
CARD19	-0.00814	0.994374	0.95968	775.224	779.61	508	999	812	755	782	824	chr3:42633006-42649682	+	1569	protein-coding
CARD6	-0.0270627	0.981416	0.969748	1032.68	1052.23	869	1119	1091	945	1082	1163	chr16:25803851-25817515	+	3784	protein-coding	ssc:100627238	caspase recruitment domain family, member 6	0	CARD6	caspase recruitment domain family, member 6
CARD9	-0.892411	0.538713	8.81739e-13	159.078	295.301	119	190	166	272	292	332	NW_018084833:1343219-1351352	+	3816	protein-coding
CARF	-0.166623	0.890925	0.954183	691.438	776.091	755	623	670	1157	397	805	chr15:106410245-106482502	+	3433	protein-coding	ssc:100627358	calcium responsive transcription factor	0	CARF	calcium responsive transcription factor
CARHSP1	-0.301892	0.811188	0.241562	2436.43	3003.53	1949	2791	2527	3083	2855	3161	chr3:33834347-33847941	+	2975	protein-coding	ssc:100521547	calcium regulated heat stable protein 1, 24kDa	7e-73	CARHSP1	calcium regulated heat stable protein 1, 24kDa
CARM1	-0.538094	0.68868	1.84537e-11	3330.67	4836.32	2708	3708	3520	4786	4639	5237	chr2:69602121-69644862	+	3434	protein-coding	ssc:100294705	coactivator-associated arginine methyltransferase 1	0	CARM1	coactivator-associated arginine methyltransferase 1
CARMIL1	0.339213	1.26507	0.000389946	4450.62	3518.09	4496	4057	4673	3291	3628	3734	chr7:20036430-20353431	+	5840	protein-coding
CARMIL2	-0.540838	0.687371	1	63.41	92.2545	62	68	58	83	92	105	chr6:28265130-28277649	+	4376	protein-coding
CARMIL3	-1.17424	0.443116	0	251.225	566.964	236	256	255	630	499	589	chr7:75222528-75241243	-	4583	protein-coding
CARNMT1	0.599443	1.51513	0.628319	2776.63	1832.6	3043	2266	2930	2468	1166	1933	chr1:228054910-228092258	-	4001	protein-coding
CARNS1	-1.09341	0.468652	3.86808e-05	36.0786	76.9953	26	41	41	61	89	83	chr2:5097238-5105697	-	4007	protein-coding	ssc:100512885	carnosine synthase 1	0	CARNS1	carnosine synthase 1
CARS	-0.418863	0.748014	0.0105858	1935.43	2587.43	1640	2114	2014	2272	2762	2803	chr2:2119576-2163378	-	8116	protein-coding	ssc:100516312	cysteinyl-tRNA synthetase	0	CARS	cysteinyl-tRNA synthetase
CARS2	-0.504693	0.70481	0.000336577	1292.93	1834.44	1039	1521	1293	1897	1788	1866	chr11:77231865-77269936	-	1883	protein-coding
CASC1	0.315297	1.24427	0.921081	341.952	274.82	482	161	366	365	186	283	chr5:48555637-48651370	+	4788	protein-coding
CASC3	-0.132924	0.911981	0.901822	5097.22	5589.18	4324	5396	5482	5205	5663	6070	chr12:22199227-22221573	-	3949	protein-coding	ssc:102163865	cancer susceptibility candidate 3
CASC4	1.02305	2.03221	0.188391	2382.29	1172.26	3040	1577	2422	1327	1006	1220	chr1:127132387-127238488	-	2879	protein-coding
CASD1	0.33688	1.26302	0.934358	2511.2	1988.25	2929	1870	2642	2415	1514	2105	chr9:74276533-74347608	+	4177	protein-coding	ssc:100521674	CAS1 domain containing 1	0	CASD1	CAS1 domain containing 1
CASK	-0.173983	0.886392	0	5346.35	6031.59	5009	5371	5524	5986	5891	6395	chrX:37166973-37535723	-	4657	protein-coding	ssc:100152881	calcium/calmodulin-dependent serine protein kinase (MAGUK family)	0	CASK	calcium/calmodulin-dependent serine protein kinase (MAGUK family)
CASKIN1	-0.0881453	0.940731	0.97865	316.357	336.289	254	340	351	335	334	349	chr3:39794400-39811381	+	5824	protein-coding	ssc:100524796	CASK interacting protein 1	0	CASKIN1	CASK interacting protein 1
CASKIN2	-0.199495	0.870855	0.960664	4344.75	4989.07	3271	5052	4657	4387	5419	5294	chr12:5855874-5870327	+	5081	protein-coding
CASP1	-0.0188055	0.98705	0.900524	95.7347	96.9909	105	79	100	52	144	96	chr9:35188066-35199364	-	1209	protein-coding	ssc:397319	caspase 1, apoptosis-related cysteine peptidase	2e-175	CASP1	caspase 1, apoptosis-related cysteine peptidase
CASP10	-0.15414	0.898668	0.957229	3080.11	3427.42	2601	3343	3238	2933	3814	3623	chr15:104858082-104895941	+	8372	protein-coding	ssc:100154896	caspase 10, apoptosis-related cysteine peptidase	0	CASP10	caspase 10, apoptosis-related cysteine peptidase
CASP2	-0.074237	0.949844	0.982436	3952.78	4161.51	3133	4506	4156	2785	5296	4501	chr18:6946432-6966088	-	3987	protein-coding		caspase 2, apoptosis-related cysteine peptidase
CASP3	0.0775396	1.05522	0.955612	741.692	702.881	776	613	816	705	640	789	chr15:45744320-45753252	-	836	protein-coding	ssc:397244	caspase 3, apoptosis-related cysteine peptidase	6e-103	CASP3	caspase 3, apoptosis-related cysteine peptidase
CASP6	-0.222731	0.856942	0.903416	494.097	576.583	389	559	527	687	439	625	chr8:112519450-112534315	+	2512	protein-coding	ssc:100517293	caspase 6, apoptosis-related cysteine peptidase	3e-158	CASP6	caspase 6, apoptosis-related cysteine peptidase
CASP7	0.191094	1.14163	0.487749	1509.95	1322.63	1362	1553	1581	1162	1386	1461	chr14:124017776-124050369	+	3145	protein-coding		Caspase-7 isoform alpha
CASP8	0.133432	1.0969	0.923358	1036.36	944.811	1113	949	1009	922	945	994	chr15:104923659-104948470	+	3177	protein-coding	ssc:595105	caspase 8, apoptosis-related cysteine peptidase	0	CASP8	caspase 8, apoptosis-related cysteine peptidase
CASP8AP2	-0.00532376	0.996317	0.966403	1141.93	1146.15	1279	959	1145	1330	949	1196	chr1:57834251-57864837	+	7201	protein-coding	ssc:100523759	caspase 8 associated protein 2	0	CASP8AP2	caspase 8 associated protein 2
CASP9	-0.332908	0.793935	0.000908719	866.792	1091.77	808	900	869	1014	1157	1132	chr6:74707597-74730033	-	2487	protein-coding		caspase 9, apoptosis-related cysteine peptidase
CASQ1	-0.450908	0.731582	0.782866	72.0978	98.5542	50	83	83	56	124	119	chr4:90276752-90288990	-	2858	protein-coding		calsequestrin 1 (fast-twitch, skeletal muscle)
CASQ2	0.0347515	1.02438	0.944421	368.99	360.207	305	398	398	271	445	372	chr4:104918204-104984019	+	2691	protein-coding	ssc:397436	calsequestrin 2 (cardiac muscle)	2e-178	CASQ2	calsequestrin 2 (cardiac muscle)
CASR	-1.05595	0.480981	0.676331	216.894	450.952	213	188	245	210	699	448	chr13:138279785-138364934	-	5512	protein-coding	ssc:100520980	calcium-sensing receptor	0	CASR	calcium-sensing receptor
CASS4	-0.907424	0.533136	0.999984	85.2992	160.004	85	87	81	147	154	185	chr17:56990774-57032306	+	4771	protein-coding	ssc:100126293	Cas scaffolding protein family member 4	0	CASS4	Cas scaffolding protein family member 4
CAST	0.226518	1.17001	0.842268	6503.19	5558.24	6881	5646	6778	5864	5036	5953	chr2:103255738-103378623	+	4726	protein-coding	ssc:397135	calpastatin	0	CAST	calpastatin
CASTOR1	-0.0808903	0.945474	0.960453	1665.44	1761.49	1411	1825	1727	1877	1599	1863	chr14:47261905-47266729	-	1716	protein-coding
CASTOR2	-0.324211	0.798735	0.584114	1232.92	1543.59	959	1425	1296	1356	1633	1688	chr3:11956289-12039913	-	6605	protein-coding
CASZ1	0.31524	1.24422	0.0921926	669.134	537.793	633	639	720	451	598	579	chr6:70876329-71029495	-	9510	protein-coding	ssc:100510911	castor zinc finger 1	0	CASZ1	castor zinc finger 1
CAT	0.682644	1.60508	0.944248	29835.3	18588	38358	18731	31099	21562	15066	19767	chr2:26493664-26533881	-	2353	protein-coding	ssc:397568	catalase	0	CAT	catalase
CATIP	0.461758	1.37722	0.767953	8.20251	5.95311	12	6	6	14	0	4	chr15:120419473-120425441	+	1373	protein-coding
CATSPER1	-3.19328	0.109327	1	0.672684	6.23445	1	0	1	5	6	8	chr2:6312906-6321690	+	2392	protein-coding	ssc:100689223	cation channel, sperm associated 1	0	CATSPER1	cation channel, sperm associated 1
CATSPER2	0.0459193	1.03234	0.933262	261.102	252.922	249	279	247	341	146	283	chr1:127814349-127831023	+	2054	protein-coding	ssc:100519637	cation channel, sperm associated 2	0	CATSPER2	cation channel, sperm associated 2
CATSPER3	-2.31847	0.200481	0.634103	0.991566	4.98582	0	2	1	2	8	5	chr2:137139743-137175305	+	1339	protein-coding	ssc:100622134	cation channel, sperm associated 3	2e-166	CATSPER3	cation channel, sperm associated 3
CATSPERB	1.79899	3.47976	0.03111	59.9608	17.2242	83	30	64	7	26	19	chr7:113201785-113293597	-	3538	protein-coding	ssc:100153660	catsper channel auxiliary subunit beta
CATSPERE	1.83188	3.56	0.00125465	31.8692	8.94483	42	21	31	7	11	9	chr10:17268401-17355145	+	3191	protein-coding
CATSPERG	-0.407367	0.753998	0.816969	174.49	231.422	136	213	171	297	141	267	chr6:47252307-47282833	+	4669	protein-coding	ssc:100516914	catsper channel auxiliary subunit gamma	0	CATSPERG	catsper channel auxiliary subunit gamma
CATSPERZ	-0.659083	0.633281	0.75892	4.4041	6.9602	3	8	2	1	12	8	chr2:7813296-7817327	-	2001	protein-coding
CAV1	-0.346413	0.786538	0.0247155	8421.59	10707.2	6741	9474	8915	10311	10497	11651	chr18:29648120-29682451	-	2630	protein-coding	ssc:404693	caveolin 1, caveolae protein, 22kDa	6e-101	CAV1	caveolin 1, caveolae protein, 22kDa
CAV2	-0.118686	0.921026	0.577972	2161.71	2347.06	2154	2055	2213	2397	2260	2451	chr18:29699012-29707277	-	3069	protein-coding	ssc:100125375	caveolin 2	5e-82	CAV2	caveolin 2
CAVIN1	-0.651535	0.636603	0.661026	22557.1	35433.6	16249	27273	23890	27312	41529	38387	chr12:20372476-20390250	+	6367	protein-coding
CAVIN2	0.369664	1.29205	0	4130.53	3196.87	3812	4174	4307	3047	3170	3473	chr15:96476675-96490231	-	3235	protein-coding
CAVIN3	-1.04605	0.484293	9.31091e-06	4022.22	8305.36	2587	5275	4170	7150	9051	8946	chr9:3378144-3379851	+	1149	protein-coding
CAVIN4	0.260619	1.19799	0.84229	31.856	26.5895	39	26	29	45	8	28	chr1:242310017-242319977	+	3102	protein-coding
CBARP	-0.230555	0.852307	0.888261	191.732	224.958	154	202	217	176	277	226	chr2:77220790-77230418	+	4868	protein-coding
CBFA2T2	-0.0911998	0.938742	0.966663	1933.82	2060.02	1720	2007	2033	2416	1693	2136	chr17:36990075-37150390	+	9319	protein-coding	ssc:100157067	core-binding factor, runt domain, alpha subunit 2; translocated to, 2	0	CBFA2T2	core-binding factor, runt domain, alpha subunit 2; translocated to, 2
CBFA2T3	0.393138	1.31325	0.633319	239.835	182.625	163	290	265	173	178	203	chr6:779164-854449	+	3940	protein-coding	ssc:100525577	core-binding factor, runt domain, alpha subunit 2; translocated to, 3	0	CBFA2T3	core-binding factor, runt domain, alpha subunit 2; translocated to, 3
CBFB	0.28904	1.22183	0.922693	2488.01	2036.3	2716	2161	2498	2486	1505	2193	chr6:27684320-27750856	+	3157	protein-coding		Nuclear transcription factor Y, alpha tv2
CBL	0.354283	1.27835	5.95435e-11	11947.3	9345.88	11108	11902	12548	8507	9728	10075	chr9:46416937-46512855	+	10119	protein-coding	ssc:100518854	Cbl proto-oncogene, E3 ubiquitin protein ligase	0	CBL	Cbl proto-oncogene, E3 ubiquitin protein ligase
CBLB	0.581863	1.49678	1.01449e-05	7516.67	5021.89	7776	6531	8029	4495	5250	5471	chr13:153480525-153700115	+	7030	protein-coding	ssc:100621690	Cbl proto-oncogene B, E3 ubiquitin protein ligase	0	CBLB	Cbl proto-oncogene B, E3 ubiquitin protein ligase
CBLC	-2.51595	0.174833	0.065709	1.74261	10.0145	4	0	1	6	7	18	chr6:51274717-51292546	+	3483	protein-coding	ssc:100511697	Cbl proto-oncogene C, E3 ubiquitin protein ligase	0	CBLC	Cbl proto-oncogene C, E3 ubiquitin protein ligase
CBLL1	0.176388	1.13005	0.940325	1868.22	1653.22	1962	1648	1936	1914	1332	1771	chr9:107456261-107474615	+	4825	protein-coding	ssc:100623482	Cbl proto-oncogene-like 1, E3 ubiquitin protein ligase	0	CBLL1	Cbl proto-oncogene-like 1, E3 ubiquitin protein ligase
CBLN3	-1.03948	0.486504	0.155801	25.0015	51.4007	17	28	30	33	70	52	chr7:74865931-74868443	+	1863	protein-coding	ssc:100127149	cerebellin 3 precursor	1e-89	CBLN3	cerebellin 3 precursor
CBR2	0.562553	1.47688	0.634361	132.708	89.8541	108	146	142	48	138	84	chr12:973780-976017	+	1101	protein-coding	ssc:396780	carbonyl reductase 2
CBR3	-0.672055	0.627612	0.614771	116.748	186.026	122	98	127	253	100	214	chr13:199830690-199840444	+	1032	protein-coding	ssc:100512990	carbonyl reductase 3	2e-137	CBR3	carbonyl reductase 3
CBR4	0.125402	1.09081	0.943899	719.207	659.332	799	597	736	745	570	683	chr14:20621960-20642351	+	2392	protein-coding	ssc:100153608	carbonyl reductase family member 4-like	2e-118	CBR4	carbonyl reductase 4
CBS	-0.817933	0.567254	0.000477272	347.139	611.972	373	298	359	496	707	648	chr13:206205942-206231363	-	2782	protein-coding
[truncated: 14,487 more rows]
