# Supplementary material for: Discovery of differentially expressed lncRNAs in porcine ovaries with smaller and bigger litter size
Source: Front Genet. 2025 Apr 16;16:1498076. doi: 10.3389/fgene.2025.1498076 (PMC12040972; doi:10.3389/fgene.2025.1498076)
Supplement: Supplementary file 3 [file Table5.xls]

## Sheet: sheet1
Table S5∣Differentially expressed mRNAs in ovarian transcriptome.
AccID	log2FC	FoldChange	FDR	Normalized_gcz	Normalized_dcz	Style	ZD5	ZD7	ZD8	ZD12	ZD2	ZD3	Location	Strand	IsoLength	GeneType	KeggID	Description	E-Value2human	Blast_Symbol2human	Blast_Description2human
LOC100625764	-12.0601	0.000234174	0	0	42.6932	down	0	0	0	78	9	43	NW_018085364:25555-52997	-	938	protein-coding	ssc:100625764	leucine carboxyl methyltransferase 1-like	7e-54	LCMT1	leucine carboxyl methyltransferase 1
ALOX15	-8.5194	0.00272523	3.13324e-10	9.65058	3544.85	down	5	13	11	4	6818	3836	chr12:52287174-52295873	+	3684	protein-coding	ssc:396971	arachidonate 12-lipoxygenase	0	ALOX15	arachidonate 15-lipoxygenase
LOC100520832	-7.00723	0.00777344	2.71548e-10	0.35664	47.1558	down	1	0	0	24	62	57	chr3:64792665-64795666	+	822	protein-coding	ssc:100520832	lithostathine-like	9e-73	REG3G	regenerating islet-derived 3 gamma
LOC110259135	-6.90197	0.00836179	6.31218e-06	0.672684	81.6334	down	1	0	1	167	0	82	NW_018085343:26620-60650	+	1464	protein-coding
MT1D	-6.52581	0.0108526	0.000931906	0.713281	66.6357	down	2	0	0	126	10	67	chr6:18650985-18652317	+	546	protein-coding		metallothionein isoform
CA3	-6.16532	0.0139333	0.000124256	0.694401	50.5453	down	1	1	0	11	80	62	chr4:51227485-51237861	-	1696	protein-coding	ssc:494016	carbonic anhydrase III, muscle specific	3e-136	CA3	carbonic anhydrase III, muscle specific
KRT18	-5.99668	0.015661	9.15868e-07	4.74939	303.891	down	8	0	6	18	551	347	chr5:18217686-18221432	+	1437	protein-coding	ssc:100126286	keratin 18	0	KRT18	keratin 18, type I
GDF2	-5.98853	0.0157498	2.39752e-09	2.03977	130.136	down	3	1	2	195	62	139	chr14:88506083-88513416	-	4523	protein-coding	ssc:100519741	growth differentiation factor 2	0	GDF2	growth differentiation factor 2
LOC100153205	-5.64439	0.0199926	7.68822e-05	1.02932	51.9755	down	2	0	1	101	0	58	chr14:22410064-22427101	+	2685	protein-coding	ssc:100153205	anomalous homeobox protein-like	7e-138	ANHX	anomalous homeobox
TMEM233	-5.48128	0.0223857	0.00764599	0.316044	14.5548	down	0	0	1	33	1	10	chr14:33223574-33315609	-	4202	protein-coding	ssc:100516045	transmembrane protein 233	4e-49	TMEM233	transmembrane protein 233
VAX2	-5.4115	0.023495	0.000466398	0.713281	30.7745	down	2	0	0	31	23	40	chr3:71593807-71622487	-	1152	protein-coding		Uncharacterized protein
LOC100620442	-5.40223	0.0236465	0.000231154	0.672684	28.8604	down	1	0	1	10	46	31	chr13:122336152-122337223	-	906	protein-coding	ssc:100620442	transmembrane epididymal protein 1-like	1e-27	TEDDM1	transmembrane epididymal protein 1
LOC110257341	-5.22855	0.0266716	4.56153e-05	0.35664	13.7365	down	1	0	0	19	6	17	chr16:52108369-52110229	-	1037	protein-coding
LOC100512212	-5.19793	0.0272437	0.00723469	0.337761	12.7548	down	0	1	0	25	0	14	chr2:11426042-11433511	-	1856	protein-coding
FOXD3	-5.09244	0.0293104	0.0112966	0.35664	12.4989	down	1	0	0	27	0	11	chr6:149153397-149155576	-	2180	protein-coding
LOC102165147	-5.08098	0.0295442	0.0247248	0.35664	12.3999	down	1	0	0	22	1	15	chr8:78854780-78855658	+	792	protein-coding	ssc:102165147	formin-like protein 5-like
SOX30	-5.04025	0.0303901	0.0414571	0.35664	12.0545	down	1	0	0	22	0	15	chr16:65642107-65677693	+	3254	protein-coding	ssc:100521345	SRY (sex determining region Y)-box 30	0	SOX30	SRY (sex determining region Y)-box 30
CHI3L2	-4.93775	0.0326279	6.09383e-07	1.36709	42.1958	down	2	1	1	64	23	41	chr4:109081543-109099172	-	1778	protein-coding		chitinase 3-like 2
LOC100521600	-4.81308	0.0355729	1.11559e-07	1.34537	38.0912	down	2	0	2	32	45	38	NW_018085240:5562-59887	-	2697	protein-coding	ssc:100521600	proline-, glutamic acid- and leucine-rich protein 1-like
SLC27A5	-4.71864	0.0379794	0.0362595	0.316044	8.57475	down	0	0	1	18	1	7	chr6:63068880-63075246	-	2426	protein-coding
LOC110258194	-4.60117	0.0412013	0.00636999	0.672684	16.5595	down	1	0	1	4	27	19	NW_018084901:909502-943966	+	2063	protein-coding
SMYD1	-4.58527	0.0416579	0.00690843	0.672684	16.3779	down	1	0	1	33	0	17	chr3:57866078-57918576	-	5722	protein-coding	ssc:100294702	SET and MYND domain containing 1	0	SMYD1	SET and MYND domain containing 1
MGAT5B	-4.5415	0.0429411	0.0110927	0.653805	15.4485	down	0	1	1	33	0	14	chr12:4655374-4730098	-	4007	protein-coding	ssc:100516218	mannosyl (alpha-1,6-)-glycoprotein beta-1,6-N-acetyl-glucosaminyltransferase, isozyme B	0	MGAT5B	mannosyl (alpha-1,6-)-glycoprotein beta-1,6-N-acetyl-glucosaminyltransferase, isozyme B
NWD1	-4.5211	0.0435525	8.99978e-08	0.672684	15.665	down	1	0	1	11	14	23	chr2:60800064-60906536	-	6718	protein-coding	ssc:100737957	NACHT and WD repeat domain containing 1	0	NWD1	NACHT and WD repeat domain containing 1
LOC102158190	-4.49561	0.0443288	0.0088721	4.78998	108.271	down	9	0	5	197	12	122	chr14:22456544-22470014	-	1992	protein-coding	ssc:102158190	anomalous homeobox protein-like	2e-27	ANHX	anomalous homeobox
LOC110259829	-4.44633	0.0458693	0.00943943	0.713281	15.7583	down	2	0	0	33	0	15	chr3:687445-695201	-	2624	protein-coding
MOV10L1	-4.44211	0.0460036	0.00676744	0.653805	14.4194	down	0	1	1	24	4	16	chr5:509868-567429	-	4069	protein-coding	ssc:100519488	Mov10l1, Moloney leukemia virus 10-like 1, homolog (mouse)	0	MOV10L1	Mov10 RISC complex RNA helicase like 1
SLIT1	-4.40623	0.047162	0.014243	0.672684	14.4653	down	1	0	1	31	0	13	chr14:108446003-108624508	-	8085	protein-coding		slit homolog 1 (Drosophila)
LOC110258110	-4.35073	0.0490117	0	6.63245	135.518	down	5	5	10	123	137	151	NW_018084847:41534-60475	+	479	protein-coding
MEOX1	-4.33434	0.0495715	0.0161184	0.337761	7.00534	down	0	1	0	4	11	6	chr12:19431397-19452430	+	3132	protein-coding	ssc:100516574	mesenchyme homeobox 1	3e-132	MEOX1	mesenchyme homeobox 1
GDF5	-4.28166	0.0514151	0.0207856	2.43701	47.5831	down	5	1	1	91	6	48	chr17:38792854-38796806	-	1500	protein-coding	ssc:100520988	growth differentiation factor 5	0	GDF5	growth differentiation factor 5
TCL1A	-4.27526	0.0516439	0.000114399	0.694401	13.6296	down	1	1	0	8	20	13	chr7:116933785-116939353	-	1071	protein-coding	ssc:100156364	T-cell leukemia/lymphoma 1A	8e-27	TCL1A	T-cell leukemia/lymphoma 1A
TMEM249	-4.26477	0.0520208	0.00051894	2.0832	40.2278	down	3	3	0	63	12	48	chr4:428339-430393	+	1123	protein-coding	ssc:100154454	transmembrane protein 249	4e-93	TMEM249	transmembrane protein 249
LOC100738971	-4.23745	0.0530152	0.00526687	1.06992	20.36	down	3	0	0	8	35	18	chr13:34029459-34032458	+	1883	protein-coding	ssc:100738971	40S ribosomal protein S7-like
SEZ6	-4.18224	0.0550834	0.0131945	3.35022	60.9924	down	2	5	3	112	10	64	chr12:45178292-45223829	-	4168	protein-coding	ssc:100518932	seizure related 6 homolog (mouse)	0	SEZ6	seizure related 6 homolog (mouse)
GDF7	-4.11886	0.0575572	0.0053698	1.38597	24.2435	down	3	0	1	49	0	25	chr3:117586188-117592541	-	5791	protein-coding	ssc:100624534	growth differentiation factor 7	5e-155	GDF7	growth differentiation factor 7
OVOL2	-4.10013	0.0583092	6.29056e-05	0.672684	11.698	down	1	0	1	11	7	18	chr17:26417793-26451707	-	1604	protein-coding	ssc:100739162	ovo-like 2 (Drosophila)	1e-50	OVOL2	ovo-like zinc finger 2
LOC106506202	-4.03793	0.0608782	0.00182976	1.68313	27.8017	down	2	1	2	44	8	33	chr15:34026074-34361587	+	4656	protein-coding
LOC110256920	-4.02294	0.0615141	0.0440557	6.91357	112.542	down	2	9	10	214	6	124	chr15:109094982-109102543	+	4033	protein-coding
ANKRD1	-3.92321	0.0659169	2.49499e-11	1.98313	30.227	down	0	4	2	24	39	28	chr14:102603777-102612857	-	1887	protein-coding	ssc:396959	cardiac ankyrin repeat protein	7e-172	ANKRD1	ankyrin repeat domain 1 (cardiac muscle)
CYP21A2	-3.91557	0.0662666	0.00701874	2.02373	30.6801	down	1	4	1	50	6	38	chr7:24086138-24089364	+	2474	protein-coding	ssc:403337	cytochrome P450, family 21, subfamily A, polypepide 2	0	CYP21A2	cytochrome P450, family 21, subfamily A, polypeptide 2
C10H10orf67	-3.83665	0.0699927	0.0142293	1.34537	19.3544	down	2	0	2	40	0	19	chr10:51683170-51812140	+	6189	protein-coding
GNG4	-3.81299	0.0711501	1.77219e-10	2.08037	29.3697	down	4	1	1	39	21	29	chr14:55652743-55725085	+	4292	protein-coding		Guanine nucleotide-binding protein subunit gamma
MYPN	-3.79742	0.0719223	0.00407394	5.03051	70.0727	down	5	4	6	1	140	69	chr14:71283271-71388591	+	8281	protein-coding	ssc:100624901	myopalladin	0	MYPN	myopalladin
PDYN	-3.78527	0.0725306	1.89356e-06	3.26902	45.1988	down	0	5	5	23	60	54	chr17:33505075-33521534	+	2656	protein-coding	ssc:445529	prodynorphin	3e-107	PDYN	prodynorphin
ASIC2	-3.75824	0.073902	0.0246395	0.694401	9.52155	down	1	1	0	16	3	10	chr12:41726987-42031997	+	2566	protein-coding	ssc:100628008	acid-sensing (proton-gated) ion channel 2	6e-149	ASIC2	acid-sensing (proton-gated) ion channel 2
PRG4	-3.74986	0.0743326	7.65757e-06	53.6831	722.326	down	72	38	48	1069	337	794	chr9:127463875-127481770	+	5511	protein-coding	ssc:100518683	proteoglycan 4	0	PRG4	proteoglycan 4
DRC7	-3.74538	0.0745639	0.00494192	0.653805	8.8925	down	0	1	1	13	5	9	chr6:19603413-19629175	+	2943	protein-coding
ANXA8	-3.72353	0.0757015	0	46.4014	613.074	down	62	27	48	696	526	636	chr14:88319209-88340716	-	1941	protein-coding	ssc:100155930	annexin A8	0	ANXA8	annexin A8
UTS2B	-3.72154	0.0758064	0.0447783	1.68313	22.3249	down	2	1	2	4	41	22	chr13:128577966-128593349	-	892	protein-coding	ssc:100626084	urotensin 2B	7e-47	UTS2B	urotensin 2B
UPK3BL2	-3.71638	0.0760777	7.01983e-06	1.35104	17.8802	down	0	4	0	11	24	19	chr3:9847585-9871319	-	5425	protein-coding
OTOF	-3.66868	0.0786354	0.0266783	0.988728	12.6907	down	1	0	2	5	22	11	chr3:112478188-112581105	+	7174	protein-coding	ssc:102159615	otoferlin	0	OTOF	otoferlin
MAB21L1	-3.65548	0.0793583	0.0312381	4.7173	59.5591	down	4	6	4	6	102	72	chr11:11518398-11521636	-	3239	protein-coding	ssc:100155671	mab-21-like 1 (C. elegans)	0	MAB21L1	mab-21-like 1 (C. elegans)
KRT19	-3.64487	0.0799437	0.000154234	83.5214	1044.87	down	67	97	85	475	1578	1097	chr12:21115453-21119115	+	1583	protein-coding	ssc:100515339	keratin, type I cytoskeletal 19-like	0	KRT19	keratin 19, type I
HOXB5	-3.63698	0.0803824	0.0489095	1.02932	12.9198	down	2	0	1	2	22	15	chr12:24845224-24849639	-	3719	protein-coding	ssc:100522700	homeobox B5	5e-157	HOXB5	homeobox B5
TGM3	-3.63418	0.0805383	0	13.8491	172.07	down	15	13	13	128	194	200	chr17:33191901-33236065	-	2764	protein-coding
EYS	-3.63128	0.0807003	0.0255948	2.41529	30.0431	down	5	0	2	52	4	36	chr1:45306446-46649722	-	9536	protein-coding	ssc:102158510	eyes shut homolog (Drosophila)	0	EYS	eyes shut homolog (Drosophila)
IQSEC3	-3.62679	0.0809519	0.00178402	1.01045	12.5956	down	1	1	1	20	8	10	chr5:67445839-67540488	+	6661	protein-coding	ssc:100515547	IQ motif and Sec7 domain 3	0	IQSEC3	IQ motif and Sec7 domain 3
LOC100524016	-3.57645	0.0838264	0	5.78439	69.1137	down	8	4	5	55	81	73	chr3:41025892-41029302	-	1555	protein-coding
IL25	-3.56149	0.0847004	0.0113965	3.84185	45.4662	down	9	0	2	81	15	42	chr7:75710453-75717688	-	4585	protein-coding	ssc:100154041	interleukin 25	2e-71	IL25	interleukin 25
LOC100516302	-3.53684	0.0861601	8.65794e-06	5.26841	61.2529	down	13	0	2	29	80	77	chr17:30451710-30454724	-	716	protein-coding		Uncharacterized protein
CHRNA1	-3.46504	0.0905564	0.00147754	2.77193	30.7104	down	6	0	2	11	45	37	chr15:80673072-80692256	-	3717	protein-coding	ssc:396587	cholinergic receptor, nicotinic, alpha 1 (muscle)	0	CHRNA1	cholinergic receptor, nicotinic, alpha 1 (muscle)
LOC100524773	-3.44954	0.0915345	0	8.14304	89.0607	down	10	7	7	105	64	102	chr17:435512-476107	+	6622	protein-coding	ssc:100524773	low-density lipoprotein receptor-related protein 2-like	0	LRP2	low density lipoprotein receptor-related protein 2
BDNF	-3.44036	0.0921191	0.0431014	5.69283	61.8971	down	2	11	4	7	106	74	chr2:32623668-32679293	+	1891	protein-coding	ssc:397495	brain-derived neurotrophic factor	4e-141	BDNF	brain-derived neurotrophic factor
LOC110261176	-3.42356	0.0931977	0.0405785	0.672684	7.31512	down	1	0	1	4	11	7	chr6:104552334-104629263	+	2121	protein-coding
SOSTDC1	-3.41022	0.0940634	0.0051325	2.6747	28.5313	down	2	3	3	49	16	21	chr9:85743332-85747893	-	2014	protein-coding
LOC100515824	-3.40876	0.0941587	4.70392e-11	2.39925	25.5771	down	3	3	1	30	17	31	chr3:8494536-8497349	+	2625	protein-coding	ssc:100515824	insulin receptor substrate 1-like	8e-52	IRS1	insulin receptor substrate 1
MC3R	-3.40444	0.0944414	0.0255365	7.85908	83.3124	down	14	1	8	148	18	88	chr17:56868525-56869605	+	1081	protein-coding	ssc:100141404	melanocortin 3 receptor	9e-164	MC3R	melanocortin 3 receptor
KBTBD12	-3.38442	0.0957605	0.00122973	1.38597	14.5677	down	3	0	1	7	21	16	chr13:72299096-72365575	-	3975	protein-coding	ssc:100156499	kelch repeat and BTB (POZ) domain containing 12	0	KBTBD12	kelch repeat and BTB (POZ) domain containing 12
LOC100519221	-3.36746	0.0968931	0.0232537	2.34261	24.2705	down	0	6	1	50	0	24	chr14:132373968-132463001	+	5988	protein-coding	ssc:100519221	uncharacterized LOC100519221	5e-175	DMBT1	deleted in malignant brain tumors 1
SLITRK2	-3.33607	0.0990244	0.0025523	1.70201	17.2788	down	3	0	2	24	6	23	chrX:118826531-118837134	+	9679	protein-coding	ssc:100511615	SLIT and NTRK-like family, member 2	0	SLITRK2	SLIT and NTRK-like family, member 2
CACNA1I	-3.32097	0.100067	0.0433937	14.3756	143.75	down	25	4	13	250	20	170	chr5:8593014-8702734	-	10745	protein-coding	ssc:100154640	calcium channel, voltage-dependent, T type, alpha 1I subunit	0	CACNA1I	calcium channel, voltage-dependent, T type, alpha 1I subunit
SLC38A8	-3.30165	0.101415	1.33598e-07	3.01246	29.7928	down	2	4	3	37	17	37	chr6:4563967-4593667	+	1827	protein-coding
KRT8	-3.2965	0.101778	2.7867e-05	206.927	2033.21	down	174	224	219	1016	2850	2281	chr5:18172423-18180277	-	1709	protein-coding	ssc:100152077	keratin 8	0	KRT8	keratin 8, type II
LOC102167930	-3.29602	0.101812	0.000369368	5.02483	49.4423	down	7	0	8	24	74	51	chr2:67017043-67037522	-	2585	protein-coding	ssc:102167930	uncharacterized LOC102167930
MLPH	-3.29291	0.102032	3.20944e-08	4.12297	40.4966	down	6	4	2	24	49	50	chr15:137173962-137219724	+	2203	protein-coding	ssc:100049680	melanophilin	0	MLPH	melanophilin
HS3ST2	-3.24354	0.105584	0.00417208	3.05305	29.0007	down	3	4	2	9	42	37	chr3:23255936-23366570	-	2335	protein-coding	ssc:100522426	heparan sulfate (glucosamine) 3-O-sulfotransferase 2	0	HS3ST2	heparan sulfate (glucosamine) 3-O-sulfotransferase 2
PLA2G4D	-3.23184	0.106444	0.00815263	2.05865	19.4242	down	4	0	2	32	8	19	chr1:129251495-129270952	+	3620	protein-coding	ssc:102162529	phospholipase A2, group IVD (cytosolic)	6e-120	PLA2G4D	phospholipase A2, group IVD (cytosolic)
NLRP12	-3.22281	0.107112	0.0019477	2.69641	25.2571	down	2	4	2	12	39	25	chr6:56402617-56425038	+	4189	protein-coding	ssc:100523066	NLR family, pyrin domain containing 12	0	NLRP12	NLR family, pyrin domain containing 12
CD207	-3.179	0.110414	0.00395052	1.34537	12.2653	down	2	0	2	6	18	13	chr3:71668233-71674871	+	1096	protein-coding	ssc:100037935	CD207 molecule, langerin	1e-147	CD207	CD207 molecule, langerin
ROPN1	-3.16193	0.111729	3.61156e-13	6.83827	61.2836	down	9	7	4	50	65	71	chr13:136395628-136428170	+	1065	protein-coding	ssc:100359353	rhophilin associated tail protein 1	3e-105	ROPN1B	rhophilin associated tail protein 1B
PDCD1	-3.1552	0.112251	4.89876e-10	4.59835	41.0439	down	0	8	6	54	33	37	chr15:140337353-140347493	-	1822	protein-coding	ssc:100533201	programmed cell death 1
TCTE3	-3.13182	0.114085	0.000781619	1.40768	12.4166	down	3	1	0	16	6	16	chr1:541010-552018	+	740	protein-coding
LTF	-3.1176	0.115215	0.000524382	1.62082	14.1445	down	1	0	4	20	8	15	chr13:29413886-29445751	-	4146	protein-coding	ssc:397649	lactotransferrin	0	LTF	lactotransferrin
BMP7	-3.11159	0.115696	0	22.9969	198.846	down	28	17	23	191	211	199	chr17:57567770-57676516	-	3713	protein-coding	ssc:492315	bone morphogenetic protein 7	0	BMP7	bone morphogenetic protein 7
DDO	-3.1067	0.116088	0	17.1313	147.647	down	18	13	20	143	158	145	chr1:76391112-76417147	-	1980	protein-coding	ssc:100037287	D-aspartate oxidase	1e-170	DDO	D-aspartate oxidase
LOC106505207	-3.09328	0.117174	1.11658e-05	5.08999	43.5149	down	7	3	5	63	26	43	chr4:101195806-101219254	-	6169	protein-coding
KLHDC7A	-3.09088	0.117368	8.92963e-09	4.83058	41.2326	down	10	0	4	27	50	48	chr6:77022168-77030776	+	8609	protein-coding	ssc:100622416	kelch domain containing 7A	0	KLHDC7A	kelch domain containing 7A
CLDN15	-3.08403	0.117927	1.82224e-11	7.13259	60.5579	down	9	6	6	43	76	64	chr3:8931099-8937189	-	1925	protein-coding	ssc:100302018	claudin 15	2e-104	CLDN15	claudin 15
CLDN8	-3.07697	0.118506	4.65229e-07	7.67028	64.7994	down	4	11	8	92	45	59	chr13:193563314-193564090	-	777	protein-coding	ssc:100302021	claudin 8	1e-113	CLDN8	claudin 8
LOC102160183	-3.0713	0.118973	0.000240393	8.63467	72.651	down	17	2	6	103	31	88	chr12:58284153-58443553	+	1798	protein-coding	ssc:102160183	uncharacterized LOC102160183
LRP2	-2.97458	0.127222	2.39838e-05	454.394	3571.74	down	529	361	455	1979	4942	3868	chr15:75565299-75754604	-	15454	protein-coding		low density lipoprotein receptor-related protein 2
DNAH14	-2.97016	0.127613	7.64693e-09	12.5575	98.4716	down	17	8	12	68	130	99	chr10:13048002-13389497	+	13845	protein-coding	ssc:100522204	dynein, axonemal, heavy chain 14	2e-140	DNAH14	dynein, axonemal, heavy chain 14
ZP2	-2.96968	0.127655	0.000442366	5.65692	44.3825	down	7	0	10	66	22	47	chr3:24863730-24877522	+	2232	protein-coding	ssc:396846	zona pellucida glycoprotein 2 (sperm receptor)	0	ZP2	zona pellucida glycoprotein 2 (sperm receptor)
SMIM1	-2.94625	0.129745	0	38.8784	299.719	down	52	34	28	331	241	339	chr6:65255792-65259129	+	1079	protein-coding
ACOD1	-2.93805	0.130485	0.0112557	2.37753	18.2874	down	3	2	2	8	29	18	chr11:49077152-49088218	+	2996	protein-coding
AZGP1	-2.93418	0.130835	0	14.6001	111.658	down	19	11	13	135	93	110	chr3:7867521-7874857	+	1307	protein-coding	ssc:100519648	alpha-2-glycoprotein 1, zinc-binding	2e-114	AZGP1	alpha-2-glycoprotein 1, zinc-binding
GABRA3	-2.92342	0.131814	0.0395284	2.01805	15.3757	down	3	0	3	25	4	18	chrX:123456952-123684814	-	3699	protein-coding	ssc:100517926	gamma-aminobutyric acid (GABA) A receptor, alpha 3	3e-56	GABRA3	gamma-aminobutyric acid (GABA) A receptor, alpha 3
LOC100512873	-2.91033	0.133015	0.00241251	2.43701	18.3864	down	5	1	1	13	28	14	chr17:47579081-47581861	+	725	protein-coding	ssc:100512873	antileukoproteinase-like	6e-35	SLPI	secretory leukocyte peptidase inhibitor
GRB7	-2.90774	0.133255	4.83353e-08	3.3691	25.3481	down	3	4	3	33	17	27	chr12:22574579-22583386	-	3542	protein-coding	ssc:100513230	growth factor receptor-bound protein 7	0	GRB7	growth factor receptor-bound protein 7
S100A2	-2.90604	0.133412	0.00509296	7.66744	57.537	down	5	9	9	26	91	56	chr4:96073496-96076825	+	564	protein-coding	ssc:100621379	protein S100-A2-like	6e-47	S100A2	S100 calcium binding protein A2
FCER1A	-2.89405	0.134525	0.0133375	3.46633	25.8316	down	7	1	2	9	40	29	chr4:91118867-91125448	-	1046	protein-coding	ssc:100152827	Fc fragment of IgE, high affinity I, receptor for; alpha polypeptide	3e-77	FCER1A	Fc fragment of IgE, high affinity I, receptor for; alpha polypeptide
LOC110257704	-2.87863	0.135971	1.70851e-05	2.37469	17.5283	down	4	0	3	24	13	16	chrX:124870296-124881007	+	2793	protein-coding
SRPK3	-2.8565	0.138073	0	13.7575	99.702	down	9	20	12	80	112	110	chrX:124524102-124528607	+	2045	protein-coding	ssc:100240720	SRSF protein kinase 3	0	SRPK3	SRSF protein kinase 3
LOC102165484	-2.85634	0.138088	8.33581e-05	2.43701	17.7107	down	5	1	1	10	20	24	chr4:10648286-10665334	-	2270	protein-coding	ssc:102165484	gasdermin-D-like
KCNV2	-2.82826	0.140802	0.0145775	2.08037	14.8361	down	4	1	1	24	7	14	chr1:219099858-219113194	-	2561	protein-coding	ssc:100157695	potassium channel, subfamily V, member 2	0	KCNV2	potassium channel, subfamily V, member 2
EPX	-2.82344	0.141273	0.00298969	4.01723	28.4967	down	5	1	6	30	12	46	chr12:34486139-34498879	+	2699	protein-coding	ssc:100514365	eosinophil peroxidase	0	EPX	eosinophil peroxidase
DRD2	-2.82156	0.141458	1.39444e-12	6.70611	47.4678	down	2	14	4	47	36	62	chr9:41068618-41135262	-	2825	protein-coding	ssc:100624857	dopamine receptor D2	0	DRD2	dopamine receptor D2
NFE2	-2.80599	0.142992	0.00374134	1.66709	11.7185	down	0	4	1	14	14	7	chr5:19494672-19501810	-	1758	protein-coding	ssc:100157948	nuclear factor (erythroid-derived 2), 45kDa	2e-180	NFE2	nuclear factor, erythroid 2
COL24A1	-2.80215	0.143373	2.04491e-08	24.597	171.619	down	21	31	21	110	221	188	chr4:129911760-130243177	+	8098	protein-coding	ssc:102157845	collagen, type XXIV, alpha 1	2e-23	COL24A1	collagen, type XXIV, alpha 1
ADAMTS19	-2.78327	0.145262	1.12867e-06	27.7519	191.107	down	34	21	27	251	105	227	chr2:132145266-132413116	+	6399	protein-coding	ssc:100518181	ADAM metallopeptidase with thrombospondin type 1 motif, 19	0	ADAMTS19	ADAM metallopeptidase with thrombospondin type 1 motif, 19
TMEM210	-2.77967	0.145625	0.0151401	2.69641	18.5749	down	2	4	2	31	11	14	NW_018084833:722802-725770	+	2488	protein-coding
TAC3	-2.77453	0.146145	0.000272697	10.1148	69.2695	down	14	3	13	100	34	77	chr5:22324927-22336464	-	4412	protein-coding	ssc:492314	tachykinin 3	1e-39	TAC3	tachykinin 3
FCN2	-2.76761	0.146847	0.0021664	22.1194	150.686	down	15	30	21	217	57	187	chr1:274106276-274111970	+	1186	protein-coding	ssc:396881	ficolin (collagen/fibrinogen domain containing lectin) 2 (hucolin)	6e-141	FCN1	ficolin (collagen/fibrinogen domain containing) 1
LOC106504335	-2.7512	0.148528	0.0435347	1.98313	13.4093	down	0	4	2	21	4	16	chr7:15474343-15542776	+	1714	protein-coding
LOC102159419	-2.72223	0.15154	9.87033e-12	5.25215	34.7145	down	0	9	7	30	30	46	chr11:22283219-22324846	-	2424	protein-coding	ssc:102159419	uncharacterized LOC102159419
GPC5	-2.66277	0.157916	0.0343215	1.38597	8.82992	down	3	0	1	12	4	11	chr11:60791000-62149911	+	5769	protein-coding	ssc:100737621	glypican 5	0	GPC5	glypican 5
PPL	-2.65872	0.15836	0	22.3591	141.245	down	30	13	23	111	159	158	chr3:37460487-37511879	+	6594	protein-coding	ssc:100512773	periplakin	0	PPL	periplakin
BMX	-2.65368	0.158915	0.0136738	7.44864	46.9249	down	9	6	7	75	17	51	chrX:12044110-12096042	+	3713	protein-coding	ssc:100516528	BMX non-receptor tyrosine kinase	0	BMX	BMX non-receptor tyrosine kinase
RIBC1	-2.63759	0.160696	0.00592364	1.7832	11.149	down	5	0	0	7	12	15	chrX:46202213-46218691	+	2274	protein-coding	ssc:100739016	RIB43A domain with coiled-coils 1	1e-141	RIBC1	RIB43A domain with coiled-coils 1
MROH6	-2.63409	0.161087	0.00053612	5.58708	34.7358	down	1	8	8	48	17	41	chr4:988367-994613	+	3950	protein-coding	ssc:100737318	maestro heat-like repeat family member 6	0	MROH6	maestro heat-like repeat family member 6
IL18RAP	-2.62467	0.162142	0.0106916	4.0767	25.1945	down	7	0	5	11	38	27	chr3:51762111-51794552	-	2656	protein-coding	ssc:100517818	interleukin 18 receptor accessory protein	0	IL18RAP	interleukin 18 receptor accessory protein
RAB44	-2.61379	0.163369	0.0140547	1.74261	10.7179	down	4	0	1	14	12	6	chr7:32372606-32402282	+	3566	protein-coding	ssc:100153789	RAB44, member RAS oncogene family	0	RAB44	RAB44, member RAS oncogene family
MYO15A	-2.59443	0.165576	0	11.5253	69.6578	down	16	6	12	80	60	71	chr12:60533502-60582645	-	12212	protein-coding
HES7	-2.5822	0.166986	9.14886e-05	4.43334	26.599	down	8	0	5	37	23	20	chr12:53334350-53339336	-	2508	protein-coding	ssc:100620745	hairy and enhancer of split 7 (Drosophila)	4e-85	HES7	hes family bHLH transcription factor 7
DCLK3	-2.57951	0.167297	2.04503e-13	22.4184	134.053	down	21	18	28	97	159	150	chr13:22040518-22095477	+	3035	protein-coding	ssc:100514320	doublecortin-like kinase 3	0	DCLK3	doublecortin-like kinase 3
LOC100156553	-2.57641	0.167657	0.0162613	2.49648	14.94	down	7	0	0	8	22	15	chr14:141444260-141455965	+	4277	protein-coding	ssc:100156553	putative scavenger receptor cysteine-rich domain-containing protein LOC619207-like	0	CD163L1	CD163 molecule-like 1
MMP9	-2.56603	0.168868	0.00792411	18.7531	111.101	down	11	28	17	169	43	127	chr17:48179690-48186782	+	2302	protein-coding	ssc:654325	matrix metallopeptidase 9 (gelatinase B, 92kDa gelatinase, 92kDa type IV collagenase)	0	MMP9	matrix metallopeptidase 9 (gelatinase B, 92kDa gelatinase, 92kDa type IV collagenase)
NNAT	-2.54436	0.171423	0	23.1676	135.197	down	18	29	22	157	111	142	chr17:40625990-40629523	+	2286	protein-coding	ssc:449004	neuronatin	2e-41	NNAT	neuronatin
LOC100520680	-2.54273	0.171617	0.000126871	4.03611	23.5664	down	6	0	6	16	32	23	chr8:70027472-70029305	+	1400	protein-coding	ssc:100520680	uncharacterized LOC100520680	7e-22	PF4V1	platelet factor 4 variant 1
PRSS8	-2.53088	0.173034	0	21.7167	125.553	down	26	20	18	110	128	143	chr3:17357793-17362223	+	1931	protein-coding	ssc:100522730	protease, serine, 8	2e-139	PRSS8	protease, serine, 8
SLC19A3	-2.5307	0.173054	0.0032633	3.09365	17.9245	down	4	4	1	10	26	18	chr15:129071563-129096338	-	2665	protein-coding	ssc:100513826	solute carrier family 19 (thiamine transporter), member 3	0	SLC19A3	solute carrier family 19 (thiamine transporter), member 3
LOC110260194	-2.52411	0.173847	3.17255e-07	22.3382	128.54	down	11	33	23	173	86	131	chr4:1365725-1373138	-	3710	protein-coding
CRB2	-2.46607	0.180983	0	58.2039	321.644	down	50	69	54	296	335	343	chr1:264277549-264301731	+	6941	protein-coding	ssc:100511431	crumbs homolog 2 (Drosophila)	0	CRB2	crumbs family member 2
GABRP	-2.44681	0.183416	0.00017561	10.8102	58.9828	down	7	19	6	57	56	66	chr16:53205616-53228765	-	3229	protein-coding	ssc:100525792	gamma-aminobutyric acid (GABA) A receptor, pi	0	GABRP	gamma-aminobutyric acid (GABA) A receptor, pi
PSD2	-2.44547	0.183586	2.90476e-10	11.6821	63.677	down	22	2	10	72	46	76	chr2:141591724-141658711	+	6067	protein-coding	ssc:100525214	pleckstrin and Sec7 domain containing 2	7e-170	PSD2	pleckstrin and Sec7 domain containing 2
COCH	-2.42739	0.185901	0	40.2823	216.73	down	64	18	36	210	203	245	chr7:68580124-68595142	-	4487	protein-coding	ssc:100624179	cochlin	0	COCH	cochlin
SCP2D1	-2.41549	0.187441	0.0237603	2.73417	14.6302	down	4	2	2	19	5	21	chr17:26971791-27128831	+	3050	protein-coding	ssc:100739089	SCP2 sterol-binding domain containing 1	5e-70	SCP2D1	SCP2 sterol-binding domain containing 1
SNCA	-2.39313	0.190369	4.25062e-05	4.91439	25.8577	down	0	8	7	17	26	36	chr8:129247724-129388307	+	4685	protein-coding	ssc:641350	synuclein, alpha (non A4 component of amyloid precursor)	9e-71	SNCA	synuclein, alpha (non A4 component of amyloid precursor)
LOC100624460	-2.39119	0.190626	1.40232e-05	310.707	1629.97	down	334	265	323	998	2154	1775	chr2:66901635-67017040	-	19792	protein-coding	ssc:100624460	mucin-16-like	0	MUC16	mucin 16, cell surface associated
CMTM5	-2.38413	0.191561	2.24111e-05	12.115	63.2857	down	8	19	9	54	66	72	chr7:75707132-75709809	-	971	protein-coding	ssc:100514659	CKLF-like MARVEL transmembrane domain containing 5	2e-68	CMTM5	CKLF-like MARVEL transmembrane domain containing 5
ARHGEF5	-2.38293	0.191719	3.85877e-11	14.9303	77.9182	down	14	21	9	74	79	83	chr9:113364849-113394446	-	8102	protein-coding	ssc:100627158	Rho guanine nucleotide exchange factor (GEF) 5	0	ARHGEF5	Rho guanine nucleotide exchange factor (GEF) 5
PPYR1	-2.38182	0.191868	4.89201e-08	13.4792	70.2948	down	11	18	11	78	62	73	chr14:88276340-88283720	+	3808	protein-coding	ssc:397475	pancreatic polypeptide receptor 1	0	NPY4R	neuropeptide Y receptor Y4
SOX10	-2.37112	0.193295	0.00256676	8.58633	44.4625	down	0	17	9	65	25	45	chr5:9890439-9901746	+	3039	protein-coding	ssc:414903	SRY (sex determining region Y)-box 10	0	SOX10	SRY (sex determining region Y)-box 10
LSMEM2	-2.34924	0.196249	0.0292235	2.05865	10.5309	down	4	0	2	15	6	11	chr13:32752515-32757042	+	1969	protein-coding	ssc:100154429	leucine-rich single-pass membrane protein 2	6e-47	LSMEM2	leucine-rich single-pass membrane protein 2
SLA-1	-2.34551	0.196757	3.51805e-10	1397.51	7102.77	down	1121	1221	1852	5216	8800	7446	chr7:22824137-22920154	+	1824	protein-coding	ssc:100037288	MHC class I antigen 3	3e-152	HLA-A	major histocompatibility complex, class I, A
S100A4	-2.3422	0.197209	0.000932942	33.6228	170.534	down	20	41	40	87	234	195	chr4:96088102-96091160	+	601	protein-coding
LOC102167273	-2.33775	0.197819	0.00339927	2.75305	13.9576	down	5	1	2	10	19	13	chr6:50835180-50851537	+	4210	protein-coding	ssc:102167273	uncharacterized LOC102167273
NRG2	-2.33627	0.198022	0.00631457	3.96626	20.0699	down	0	8	4	29	11	21	chr2:141660936-141825281	-	4764	protein-coding
ASPA	-2.33434	0.198287	1.68182e-05	4.74939	23.9925	down	8	0	6	30	16	27	chr12:49612845-49630303	+	942	protein-coding	ssc:100142661	aspartoacylase	1e-174	ASPA	aspartoacylase
COLCA2	-2.3212	0.200101	0.000734503	15.3049	76.5259	down	24	5	16	112	46	74	chr9:39071994-39081493	+	2112	protein-coding	ssc:100512618	colorectal cancer associated 2	5e-56	COLCA2	colorectal cancer associated 2
ARHGEF37	-2.31805	0.200539	2.35605e-06	43.9897	219.397	down	37	50	44	288	132	248	chr2:150662470-150751648	+	10164	protein-coding	ssc:100514827	Rho guanine nucleotide exchange factor (GEF) 37	0	ARHGEF37	Rho guanine nucleotide exchange factor (GEF) 37
CACNG5	-2.29824	0.203311	2.02717e-08	110.103	541.591	down	118	76	134	364	666	610	chr12:13288510-13328811	+	4608	protein-coding	ssc:100525250	calcium channel, voltage-dependent, gamma subunit 5	6e-123	CACNG5	calcium channel, voltage-dependent, gamma subunit 5
CNKSR1	-2.27949	0.20597	0.000733684	8.70812	42.3171	down	3	17	6	57	23	49	chr6:83598363-83608617	+	2589	protein-coding	ssc:100624309	connector enhancer of kinase suppressor of Ras 1	0	CNKSR1	connector enhancer of kinase suppressor of Ras 1
SMOC2	-2.2791	0.206026	0.0011879	47.7485	231.798	down	37	63	42	120	320	261	chr1:1193163-1332739	-	3058	protein-coding	ssc:100512748	SPARC related modular calcium binding 2	4e-52	SMOC2	SPARC related modular calcium binding 2
LRRC56	-2.2656	0.207964	0	36.4438	175.279	down	24	47	38	148	182	202	chr2:303836-323701	+	2550	protein-coding	ssc:100514944	leucine rich repeat containing 56	2e-164	LRRC56	leucine rich repeat containing 56
VMO1	-2.26266	0.208387	2.24533e-07	12.4225	59.6506	down	11	13	13	54	77	48	chr12:52108973-52109987	+	696	protein-coding	ssc:100512921	vitelline membrane outer layer 1 homolog (chicken)	2e-85	VMO1	vitelline membrane outer layer 1 homolog (chicken)
CFB	-2.24347	0.211177	0	170.542	807.613	down	115	216	179	686	881	879	chr7:24034077-24040523	+	2636	protein-coding	ssc:100124383	complement factor B	0	CFB	complement factor B
SLAMF9	-2.23523	0.212388	2.43456e-07	11.7177	55.2084	down	6	19	10	39	68	60	chr4:90535348-90538495	+	1577	protein-coding	ssc:100516263	SLAM family member 9	3e-111	SLAMF9	SLAM family member 9
TLDC2	-2.23359	0.212629	0.0395148	2.41529	11.3962	down	5	0	2	6	11	18	chr17:40105500-40118743	+	3856	protein-coding
G0S2	-2.22438	0.213991	4.4903e-06	99.825	466.529	down	74	107	118	618	289	512	chr9:133287065-133288066	-	855	protein-coding	ssc:100624161	G0/G1 switch protein 2-like	7e-31	G0S2	G0/G1 switch 2
FCN1	-2.22043	0.214578	0.0143373	16.6153	77.4692	down	23	9	17	34	114	86	chr1:274125666-274132917	-	2715	protein-coding	ssc:397316	ficolin (collagen/fibrinogen domain containing) 1	2e-150	FCN1	ficolin (collagen/fibrinogen domain containing) 1
LOC100517977	-2.20591	0.216748	1.58997e-06	25.4367	117.392	down	32	20	23	147	71	140	chr15:83353505-83359532	-	6022	protein-coding	ssc:100517977	tetratricopeptide repeat protein 30B-like	0	TTC30B	tetratricopeptide repeat domain 30B
LTB4R	-2.20381	0.217064	0.000223702	5.44379	25.1153	down	9	1	6	16	32	28	chr7:74972723-74978266	-	4729	protein-coding	ssc:100157290	leukotriene B4 receptor	3e-136	LTB4R	leukotriene B4 receptor
LOC100518109	-2.19385	0.218568	0.000566004	5.30596	24.3118	down	4	4	8	33	14	27	chr2:12365082-12384741	+	2333	protein-coding	ssc:100518109	glycine N-acyltransferase-like
PKP3	-2.18956	0.219219	0.00765242	19.22	87.7105	down	8	26	24	130	42	95	chr2:214238-222762	+	2850	protein-coding		Uncharacterized protein
LOC100518170	-2.1807	0.220569	0	22.2267	100.805	down	12	26	29	116	81	109	chrX:110833247-110834588	-	1342	protein-coding	ssc:100518170	protein FAM127-like	1e-56	FAM127A	family with sequence similarity 127, member A
PTPRN2	-2.16674	0.222713	2.89657e-08	15.6434	70.2751	down	5	27	15	57	86	69	chr18:721125-1389609	+	4684	protein-coding	ssc:102158899	protein tyrosine phosphatase, receptor type, N polypeptide 2	2e-18	PTPRN2	protein tyrosine phosphatase, receptor type, N polypeptide 2
LOC102159969	-2.16378	0.22317	0.000699296	5.03618	22.6013	down	3	8	4	16	31	21	chr2:532189-539152	-	1837	protein-coding	ssc:102159969	uncharacterized LOC102159969
MAG	-2.16328	0.223249	0.0152953	7.17886	32.1912	down	8	10	3	16	48	33	chr6:44794197-44809933	+	2523	protein-coding	ssc:100516913	myelin associated glycoprotein	0	MAG	myelin associated glycoprotein
DEFB1	-2.15777	0.224103	0	17.7934	79.433	down	4	26	24	82	72	87	chr15:38076057-38077899	+	306	protein-coding	ssc:396819	defensin, beta 1
SLC2A5	-2.14869	0.225517	4.9956e-08	14.7547	65.4606	down	7	26	11	52	59	89	chr6:69507829-69535794	-	2570	protein-coding		solute carrier family 2 (facilitated glucose/fructose transporter), member 5
MS4A10	-2.14812	0.225607	0.0223156	15.4319	68.436	down	3	21	23	100	28	81	chr2:10940152-10953723	-	1807	protein-coding
COL17A1	-2.1414	0.22666	0.0136318	63.6885	281.02	down	71	64	53	135	412	301	chr14:114959404-115007734	-	5921	protein-coding	ssc:414914	collagen, type XVII, alpha 1	0	COL17A1	collagen, type XVII, alpha 1
GNB3	-2.13747	0.227278	2.44347e-11	21.6949	95.4894	down	26	19	19	78	117	93	chr5:63863656-63871352	-	2613	protein-coding	ssc:100154522	guanine nucleotide binding protein (G protein), beta polypeptide 3	0	GNB3	guanine nucleotide binding protein (G protein), beta polypeptide 3
GFRA4	-2.13614	0.227488	0.0059564	3.7635	16.5777	down	6	2	3	17	9	25	chr17:32040183-32044396	+	1134	protein-coding	ssc:100738405	GDNF family receptor alpha 4	1e-80	GFRA4	GDNF family receptor alpha 4
TNNT1	-2.13328	0.22794	0.00710956	4.67954	20.5636	down	2	8	4	12	29	21	chr6:59351445-59365584	-	1966	protein-coding	ssc:396579	troponin T type 1 (skeletal, slow)	6e-106	TNNT1	troponin T type 1 (skeletal, slow)
F13A1	-2.12584	0.229118	0	272.669	1190.11	down	229	296	288	996	1331	1275	chr7:3751290-3900797	-	3962	protein-coding	ssc:100153504	coagulation factor XIII, A1 polypeptide	0	F13A1	coagulation factor XIII, A1 polypeptide
SH3TC2	-2.12051	0.229966	8.77076e-14	159.911	695.401	down	192	121	160	833	516	764	chr2:150183480-150247747	-	4733	protein-coding	ssc:100624660	SH3 domain and tetratricopeptide repeats 2	0	SH3TC2	SH3 domain and tetratricopeptide repeats 2
WWC1	-2.11952	0.230124	0	65.8371	286.127	down	56	60	81	280	298	287	chr16:55418391-55595202	-	4081	protein-coding	ssc:100513827	WW and C2 domain containing 1	0	WWC1	WW and C2 domain containing 1
DAPL1	-2.11526	0.230804	0.014707	21.2958	92.3016	down	17	32	14	143	48	89	chr15:65796462-65820450	+	521	protein-coding	ssc:100157537	death associated protein-like 1	2e-49	DAPL1	death associated protein-like 1
LOC106507828	-2.11038	0.231585	0.0295202	4.1173	17.8119	down	8	0	4	27	10	17	chr9:39071074-39073554	-	1316	protein-coding
FLYWCH2	-2.09784	0.233607	5.43149e-06	21.0409	90.1024	down	15	24	24	122	63	88	chr3:39251487-39261937	-	1326	protein-coding	ssc:100627929	FLYWCH family member 2	7e-49	FLYWCH2	FLYWCH family member 2
LOC110258323	-2.07276	0.237705	0.00928727	7.93438	33.4112	down	7	3	14	32	18	53	NW_018084977:8209-15189	-	1046	protein-coding
ANPEP	-2.06905	0.238316	0	494.713	2075.9	down	416	566	491	1845	2231	2208	chr7:55351081-55373856	-	3808	protein-coding	ssc:397520	alanyl (membrane) aminopeptidase	0	ANPEP	alanyl (membrane) aminopeptidase
LRRC43	-2.06747	0.238577	0.00116207	6.32491	26.5429	down	2	11	6	34	15	32	chr14:30520075-30546691	-	4277	protein-coding	ssc:100739732	leucine rich repeat containing 43	0	LRRC43	leucine rich repeat containing 43
FAM163A	-2.06717	0.238627	0	42.4007	177.718	down	29	50	48	166	176	197	chr9:121378101-121460641	+	7229	protein-coding
HTR1E	-2.05845	0.240074	3.43347e-07	14.6709	61.1418	down	17	18	8	43	75	67	chr1:55407853-55498273	+	6150	protein-coding	ssc:100518812	5-hydroxytryptamine (serotonin) receptor 1E, G protein-coupled	0	HTR1E	5-hydroxytryptamine (serotonin) receptor 1E, G protein-coupled
KCNQ5	-2.05503	0.240644	1.77858e-12	19.3738	80.5399	down	15	20	23	67	97	79	chr1:52435332-52939705	+	7356	protein-coding	ssc:100154391	potassium voltage-gated channel, KQT-like subfamily, member 5	0	KCNQ5	potassium voltage-gated channel, KQT-like subfamily, member 5
TMSB15A	-2.03544	0.243934	3.0921e-05	34.1063	139.849	down	52	18	30	185	90	150	chrX:83744536-83747599	-	693	protein-coding	ssc:100522845	thymosin beta 15a	2e-18	TMSB15B	thymosin beta 15B
ADIRF	-2.0336	0.244246	1.47629e-05	90.992	372.574	down	87	98	85	503	243	385	chr14:87928721-87930935	+	408	protein-coding
RNF39	-2.03314	0.244323	0.0136424	25.5883	104.763	down	10	39	28	158	56	104	chr7:22637732-22642427	-	1056	protein-coding	ssc:100141418	ring finger protein 39	9e-168	RNF39	ring finger protein 39
GSC2	-2.02404	0.245868	0.00615312	4.97671	20.272	down	1	9	5	14	28	19	chr14:50956315-50960424	-	3526	protein-coding	ssc:100152323	goosecoid homeobox 2	9e-62	GSC2	goosecoid homeobox 2
MOGAT2	-2.0177	0.246951	0.0239632	50.5127	204.576	down	27	78	46	97	295	226	chr9:9937654-9951679	+	3442	protein-coding	ssc:100312975	monoacylglycerol O-acyltransferase 2	3e-164	MOGAT2	monoacylglycerol O-acyltransferase 2
ANKLE1	-2.01404	0.247579	1.27009e-10	17.4023	70.3202	down	22	18	11	82	51	81	chr2:60391110-60397559	-	4105	protein-coding	ssc:100620785	ankyrin repeat and LEM domain containing 1	8e-174	ANKLE1	ankyrin repeat and LEM domain containing 1
CRB3	-1.99409	0.251026	2.86438e-14	27.1414	108.152	down	23	28	30	96	111	121	chr2:72618059-72623266	-	3233	protein-coding		Uncharacterized protein
SV2B	-1.97796	0.253848	0.000744113	128.113	504.713	down	107	140	135	694	286	556	chr7:87564380-87767247	-	11215	protein-coding	ssc:100157784	synaptic vesicle glycoprotein 2B	0	SV2B	synaptic vesicle glycoprotein 2B
PDLIM3	-1.96764	0.255672	0.0164759	155.806	609.428	down	172	144	145	893	301	661	chr15:46516178-46546658	-	1876	protein-coding	ssc:414421	PDZ and LIM domain 3	0	PDLIM3	PDZ and LIM domain 3
SYCP2L	-1.96637	0.255896	0.0231	11.4498	44.773	down	12	10	12	69	22	45	chr7:7574153-7647874	+	3199	protein-coding	ssc:102159048	synaptonemal complex protein 2-like	2e-126	SYCP2L	synaptonemal complex protein 2-like
LOC100621164	-1.96279	0.256531	0.0286065	6.41364	25.0303	down	9	2	8	38	13	25	chr18:7203365-7211874	+	8510	protein-coding	ssc:100621164	olfactory receptor 9A4-like	2e-149	OR9A4	olfactory receptor, family 9, subfamily A, member 4
CLDN7	-1.96122	0.256811	0	21.4136	83.4117	down	18	21	25	97	68	88	chr12:52612517-52628376	-	1132	protein-coding	ssc:100127486	claudin 7	6e-112	CLDN7	claudin 7
FAM131B	-1.9564	0.257671	0.00166051	10.9959	42.7031	down	7	13	13	25	58	46	chr18:6893323-6903022	+	4311	protein-coding	ssc:100520650	family with sequence similarity 131, member B	0	FAM131B	family with sequence similarity 131, member B
SPTBN5	-1.94436	0.25983	5.32654e-05	14.1972	54.6689	down	19	7	16	38	71	56	chr1:129461598-129514380	+	13735	protein-coding	ssc:100155358	spectrin, beta, non-erythrocytic 5	0	SPTBN5	spectrin, beta, non-erythrocytic 5
ADCY10	-1.93948	0.26071	0.035126	7.91855	30.4014	down	16	0	7	15	42	35	chr4:83103768-83205015	+	7730	protein-coding	ssc:100157188	adenylate cyclase 10 (soluble)	0	ADCY10	adenylate cyclase 10 (soluble)
RBP4	-1.93882	0.26083	0.0020826	39.6401	152.005	down	19	58	42	217	94	150	chr14:105037360-105044552	-	5352	protein-coding	ssc:397124	retinol binding protein 4, plasma	4e-106	RBP4	retinol binding protein 4, plasma
CAMK2A	-1.92792	0.262808	6.10623e-15	82.6139	314.379	down	68	97	81	379	251	323	chr2:151248356-151353907	-	4539	protein-coding
IL2RA	-1.92705	0.262966	0.000121369	6.15707	23.442	down	11	1	6	18	27	26	chr10:64948149-65001320	+	4674	protein-coding	ssc:396814	interleukin 2 receptor, alpha	8e-82	IL2RA	interleukin 2 receptor, alpha
ROPN1L	-1.92608	0.263142	0.00138708	10.145	38.5814	down	11	10	9	55	24	38	chr16:43299-58569	+	960	protein-coding	ssc:100620566	ropporin-1-like protein-like	1e-113	ROPN1L	rhophilin associated tail protein 1-like
LOC102167427	-1.92571	0.263211	0.000577675	5.4523	20.7426	down	6	7	3	27	14	22	chr14:113453931-113463910	-	1881	protein-coding	ssc:102167427	uncharacterized LOC102167427
LRP8	-1.90284	0.267417	0	10028.4	37500.9	down	9646	9734	10443	38209	35162	40316	chr6:158905464-158984743	+	5598	protein-coding	ssc:100187577	low density lipoprotein receptor-related protein 8, apolipoprotein e receptor	0	LRP8	low density lipoprotein receptor-related protein 8, apolipoprotein e receptor
IL9R	-1.90155	0.267656	2.86239e-07	12.2337	45.7342	down	1	23	13	49	38	52	chr3:41581253-41590485	+	2690	protein-coding	ssc:100521616	interleukin 9 receptor	3e-165	IL9R	interleukin 9 receptor
MAP6	-1.89709	0.268483	1.49016e-07	110.974	413.365	down	43	169	122	309	491	451	chr9:9810923-9937651	-	4006	protein-coding	ssc:100519724	microtubule-associated protein 6	0	MAP6	microtubule-associated protein 6
MORC1	-1.89127	0.269569	0.0313127	20.2873	75.2852	down	23	18	19	115	35	79	chr13:150387942-150561808	+	3901	protein-coding	ssc:100620480	MORC family CW-type zinc finger 1	0	MORC1	MORC family CW-type zinc finger 1
KCNH5	-1.89097	0.269626	0.0125038	4.51737	16.7813	down	9	2	2	10	20	21	chr1:194965696-195264046	+	8791	protein-coding	ssc:100510997	potassium voltage-gated channel, subfamily H (eag-related), member 5	0	KCNH5	potassium voltage-gated channel, subfamily H (eag-related), member 5
ITIH2	-1.888	0.270181	0.000770516	5.60617	20.7767	down	13	1	2	19	21	23	chr10:63635206-63672200	-	3004	protein-coding	ssc:396937	inter-alpha-trypsin inhibitor heavy chain 2	0	ITIH2	inter-alpha-trypsin inhibitor heavy chain 2
PGAM2	-1.8785	0.271967	0.000404728	13.0414	47.979	down	8	18	13	28	56	62	chr18:48693832-48712787	+	3028	protein-coding	ssc:100188980	phosphoglycerate mutase 2 (muscle)	9e-145	PGAM2	phosphoglycerate mutase 2 (muscle)
LOC110261675	-1.87689	0.272271	0	203.879	748.838	down	274	115	213	780	682	809	chr7:21588850-21589244	-	395	protein-coding
RGS9BP	-1.87598	0.272442	0.000572334	5.86558	21.5563	down	10	4	3	17	27	21	chr6:42560059-42563179	+	2535	protein-coding	ssc:102160982	regulator of G protein signaling 9 binding protein	2e-90	RGS9BP	regulator of G protein signaling 9 binding protein
ITPKA	-1.87415	0.272788	0	140.471	514.974	down	99	171	150	531	471	560	chr1:129867261-129877762	-	3887	protein-coding	ssc:100516235	inositol-trisphosphate 3-kinase A	0	ITPKA	inositol-trisphosphate 3-kinase A
RAB11FIP4	-1.86792	0.273969	0.000154181	23.0646	84.2137	down	16	28	25	72	92	91	chr12:43360758-43474235	-	8267	protein-coding	ssc:100524645	RAB11 family interacting protein 4 (class II)	0	RAB11FIP4	RAB11 family interacting protein 4 (class II)
LOC102160306	-1.85299	0.276818	3.9872e-05	7.74013	27.9872	down	10	3	10	35	20	30	chr6:63782398-63792679	-	2058	protein-coding	ssc:102160306	uncharacterized LOC102160306
MPZL2	-1.84314	0.278715	2.91652e-06	19.3202	69.345	down	22	19	16	53	89	67	chr9:45566365-45578168	-	2015	protein-coding	ssc:100513488	myelin protein zero-like 2	3e-113	MPZL2	myelin protein zero-like 2
CGREF1	-1.83799	0.279711	0.000529023	130.396	466.208	down	116	141	131	298	626	483	chr3:112006596-112020211	+	1480	protein-coding	ssc:100522927	cell growth regulator with EF-hand domain 1	1e-92	CGREF1	cell growth regulator with EF-hand domain 1
HBQ1	-1.83705	0.279894	3.62174e-05	37.4922	133.977	down	38	40	33	178	87	142	chr3:41478282-41480152	-	1687	protein-coding	ssc:100738328	hemoglobin, theta 1	2e-59	HBQ1	hemoglobin, theta 1
ACTG2	-1.82515	0.282213	3.9968e-15	1717.46	6085.72	down	1313	2075	1735	4939	7001	6470	chr3:69097366-69121542	-	1482	protein-coding	ssc:100520667	actin, gamma 2, smooth muscle, enteric	5e-117	ACTG2	actin, gamma 2, smooth muscle, enteric
LOC100512920	-1.8231	0.282613	0.00187754	7.75148	27.4533	down	6	11	6	17	36	30	chr12:15073402-15087070	-	4011	protein-coding	ssc:100512920	intercellular adhesion molecule 5-like
SARDH	-1.81984	0.283253	2.2495e-05	11.5827	40.9172	down	0	24	11	44	37	43	chr1:273230357-273295170	-	4017	protein-coding	ssc:100154338	sarcosine dehydrogenase	0	SARDH	sarcosine dehydrogenase
FOXL1	-1.81518	0.284169	0.000659987	8.26745	29.1186	down	1	15	9	31	20	38	chr6:2540748-2544978	-	4231	protein-coding	ssc:100511634	forkhead box L1	4e-124	FOXL1	forkhead box L1
PRSS55	-1.81422	0.284357	0.0255322	5.30901	18.6954	down	14	0	1	20	14	23	chr14:13767574-13777871	+	2224	protein-coding	ssc:100513823	protease, serine, 55	8e-120	PRSS55	protease, serine, 55
METTL27	-1.80842	0.285503	4.83242e-10	30.5319	106.966	down	15	39	38	121	111	90	chr3:11054822-11057734	-	1010	protein-coding
BRSK2	-1.80697	0.28579	2.26094e-10	13.901	48.6657	down	12	21	8	53	39	56	chr2:896720-953908	+	4166	protein-coding
HSD11B2	-1.8063	0.285924	0.00097458	1276.72	4465.27	down	800	1658	1365	5957	2792	4826	chr6:28084087-28089256	+	1386	protein-coding	ssc:396948	hydroxysteroid (11-beta) dehydrogenase 2	0	HSD11B2	hydroxysteroid (11-beta) dehydrogenase 2
DHRS4	-1.80551	0.286079	4.86537e-06	4896.23	17115	down	4767	4612	5184	11891	21119	18774	chr7:75242121-75255594	-	1245	protein-coding	ssc:397082	dehydrogenase/reductase (SDR family) member 4	7e-133	DHRS4	dehydrogenase/reductase (SDR family) member 4
OAS1	-1.80385	0.28641	0.0196006	90.2676	315.195	down	14	172	86	182	414	358	chr14:38851083-38867427	-	1607	protein-coding	ssc:397570	2'-5'-oligoadenylate synthetase 1, 40/46kDa	2e-156	OAS1	2'-5'-oligoadenylate synthetase 1, 40/46kDa
PRR36	-1.80373	0.286433	0	29.5055	103.035	down	12	41	36	109	88	116	chr2:71323776-71329221	+	4242	protein-coding
COL26A1	-1.80152	0.286873	0.0237362	228.787	797.546	down	158	300	225	416	1098	898	chr3:9003126-9164074	+	3590	protein-coding		Uncharacterized protein
HOXB2	-1.79366	0.288439	3.07605e-09	30.754	106.647	down	32	32	27	84	130	108	chr12:24796786-24800499	-	2899	protein-coding	ssc:100521989	homeobox B2	9e-154	HOXB2	homeobox B2
AMHR2	-1.78203	0.290774	0	275.184	946.408	down	248	289	282	803	1071	988	chr5:18642212-18648859	+	2855	protein-coding	ssc:100154297	anti-Mullerian hormone receptor, type II	0	AMHR2	anti-Mullerian hormone receptor, type II
ASB2	-1.7819	0.290801	0	57.3671	197.297	down	72	33	65	213	177	208	chr7:115210885-115258863	-	2845	protein-coding	ssc:100627413	ankyrin repeat and SOCS box containing 2	0	ASB2	ankyrin repeat and SOCS box containing 2
LCN2	-1.78188	0.290803	1.37345e-10	1094.29	3763.03	down	1111	957	1186	4589	2827	4007	chr1:268609975-268614651	+	1007	protein-coding	ssc:100153501	lipocalin 2	2e-66	LCN2	lipocalin 2
WNT4	-1.78159	0.290863	0.000101986	173.995	598.226	down	153	173	193	799	388	630	chr6:80110238-80138165	-	3669	protein-coding	ssc:100327037	wingless-type MMTV integration site family, member 4	0	WNT4	wingless-type MMTV integration site family, member 4
SDS	-1.78158	0.290864	1.11022e-15	71.9472	247.381	down	64	79	71	203	286	259	chr14:38503922-38513908	+	1538	protein-coding	ssc:100155595	serine dehydratase	1e-138	SDS	serine dehydratase
NXNL2	-1.7769	0.29181	1.22752e-10	95.1947	326.245	down	47	148	90	271	370	346	chr14:348225-357227	+	1214	protein-coding	ssc:100739001	nucleoredoxin-like 2	8e-47	NXNL2	nucleoredoxin-like 2
FAM71F2	-1.77577	0.292038	0.00546968	9.47236	32.4596	down	10	10	8	44	17	38	chr18:19919703-19945287	-	1857	protein-coding	ssc:100520159	family with sequence similarity 71, member F2	6e-137	FAM71F2	family with sequence similarity 71, member F2
NALCN	-1.77419	0.292359	1.53171e-06	174.118	595.586	down	148	188	183	419	740	642	chr11:69710355-70023020	-	7333	protein-coding	ssc:100525356	sodium leak channel, non-selective	0	NALCN	sodium leak channel, non-selective
HRCT1	-1.7738	0.292438	0.000417755	16.8832	57.7569	down	17	18	15	80	39	56	chr1:236670418-236671435	+	1018	protein-coding
LOC100524359	-1.77292	0.292616	3.23426e-05	13.9952	47.852	down	6	22	14	41	60	43	chrX:114686410-114687790	+	1381	protein-coding	ssc:100524359	UPF0472 protein C16orf72-like	2e-95	C16orf72	chromosome 16 open reading frame 72
LOC100521659	-1.7722	0.292763	0.0448787	25.8555	88.3395	down	23	27	27	133	40	96	chr3:70573551-70593416	+	5403	protein-coding	ssc:100521659	cytochrome P450 26B1-like	0	CYP26B1	cytochrome P450, family 26, subfamily B, polypeptide 1
KCNK6	-1.77032	0.293143	0.000205878	252.759	862.259	down	238	221	295	556	1113	938	chr6:47237665-47249178	+	5815	protein-coding	ssc:100514651	potassium channel, subfamily K, member 6	1e-149	KCNK6	potassium channel, subfamily K, member 6
TSPOAP1	-1.76794	0.293627	0.00549826	153.111	521.472	down	155	139	161	727	288	572	chr12:34578698-34606623	-	7862	protein-coding
CTSL	-1.76578	0.294068	5.09582e-08	757.341	2575.41	down	924	533	784	3214	1922	2677	chr10:27668523-27674705	-	1418	protein-coding	ssc:396926	cathepsin L1	6e-163	CTSV	cathepsin V
UBE2QL1	-1.7616	0.294921	0	127.485	432.291	down	98	157	125	483	343	488	chr16:75428272-75474506	-	2172	protein-coding
CNN1	-1.76084	0.295077	0	586.906	1989.02	down	353	796	608	1685	2200	2136	chr2:70183370-70190756	+	1456	protein-coding	ssc:396911	calponin 1, basic, smooth muscle	8e-177	CNN1	calponin 1, basic, smooth muscle
TACSTD2	-1.75964	0.295321	0.00231742	10.2668	34.7889	down	14	10	6	46	20	40	chr6:153859488-153861508	+	2021	protein-coding	ssc:100510966	tumor-associated calcium signal transducer 2	1e-145	TACSTD2	tumor-associated calcium signal transducer 2
PODNL1	-1.75721	0.295821	0	200.398	677.453	down	126	275	198	667	668	717	chr2:65229987-65235319	+	2358	protein-coding	ssc:100513269	podocan-like 1	0	PODNL1	podocan-like 1
CYSRT1	-1.75671	0.295922	0.00474494	7.18454	24.3023	down	6	14	1	30	16	28	NW_018084833:681718-686036	-	1154	protein-coding	ssc:100515295	chromosome 1 open reading frame, human C9orf169	3e-34	CYSRT1	cysteine-rich tail protein 1
CALY	-1.756	0.296068	4.77396e-15	56.2591	190.045	down	22	90	57	176	184	217	chr14:141307092-141316460	-	1363	protein-coding	ssc:100158118	calcyon neuron-specific vesicular protein	3e-74	CALY	calcyon neuron-specific vesicular protein
RNF151	-1.74656	0.298011	0.0180324	5.66827	19.0439	down	3	8	6	25	20	12	chr3:39997651-40000782	-	864	protein-coding	ssc:100624064	ring finger protein 151	3e-99	RNF151	ring finger protein 151
GRM2	-1.7445	0.298437	5.73744e-05	16.6588	55.8436	down	23	11	15	74	42	53	chr13:33924303-33938279	+	8179	protein-coding	ssc:100520271	glutamate receptor, metabotropic 2	0	GRM2	glutamate receptor, metabotropic 2
DNAH3	-1.74264	0.298823	0.0178923	51.3602	171.898	down	54	52	46	254	94	174	chr3:24911160-25127017	+	13643	protein-coding	ssc:100511869	dynein, axonemal, heavy chain 3	0	DNAH3	dynein, axonemal, heavy chain 3
FAM83F	-1.73973	0.299426	0	48.8531	163.179	down	32	65	49	157	166	171	chr5:8320972-8354738	-	6043	protein-coding	ssc:100155438	family with sequence similarity 83, member F	0	FAM83F	family with sequence similarity 83, member F
TMC4	-1.73866	0.299647	0.00173176	9.89394	33.042	down	0	19	11	25	39	36	chr6:55955955-55970265	+	2366	protein-coding	ssc:100521320	transmembrane channel-like 4	0	TMC4	transmembrane channel-like 4
EFS	-1.72841	0.301784	0	178.619	591.899	down	185	166	179	660	498	638	chr7:75720033-75731615	+	4761	protein-coding	ssc:100158092	embryonal Fyn-associated substrate	0	EFS	embryonal Fyn-associated substrate
FAM83A	-1.72081	0.303378	0.0280224	5.70036	18.8126	down	7	2	8	27	12	18	chr4:16169697-16186015	-	2850	protein-coding	ssc:100152159	family with sequence similarity 83, member A	0	FAM83A	family with sequence similarity 83, member A
B4GALNT4	-1.71745	0.304086	0.0350812	53.2202	175.04	down	14	96	50	249	99	184	chr2:192903-206862	+	5727	protein-coding	ssc:100623649	beta-1,4-N-acetyl-galactosaminyl transferase 4	3e-146	B4GALNT4	beta-1,4-N-acetyl-galactosaminyl transferase 4
RAB3C	-1.71699	0.304182	0.0439392	32.1626	105.758	down	50	5	40	59	150	110	chr16:37411931-37729583	+	9353	protein-coding	ssc:100523703	RAB3C, member RAS oncogene family	7e-134	RAB3C	RAB3C, member RAS oncogene family
PLEKHN1	-1.70715	0.306264	3.11847e-08	14.5319	47.4717	down	9	12	23	56	38	50	chr6:63328054-63336140	+	2767	protein-coding	ssc:100739230	pleckstrin homology domain containing, family N member 1	5e-155	PLEKHN1	pleckstrin homology domain containing, family N member 1
FXYD7	-1.69395	0.30908	0	451.785	1461.73	down	348	521	480	1639	1252	1541	chr6:44668591-44681846	+	1761	protein-coding
PLA2G4E	-1.68697	0.310577	0.0323234	263.269	847.698	down	373	147	255	1221	489	864	chr1:129288727-129364034	+	7144	protein-coding	ssc:100514811	phospholipase A2, group IVE	0	PLA2G4E	phospholipase A2, group IVE
APOD	-1.68232	0.311581	7.31156e-07	3823.05	12269.9	down	3036	4433	3933	15307	8813	13143	chr13:132514546-132562594	-	2403	protein-coding	ssc:100157318	apolipoprotein D-like	2e-83	APOD	apolipoprotein D
NTN3	-1.68155	0.311749	1.05283e-09	46.8842	150.413	down	27	71	42	177	123	156	chr3:39572430-39575717	-	2587	protein-coding	ssc:100622906	netrin 3	0	NTN3	netrin 3
NCF1	-1.67528	0.313105	7.46766e-06	37.2628	119.033	down	27	50	34	102	151	105	chr3:11820367-11834394	+	1179	protein-coding	ssc:100134857	neutrophil cytosolic factor 1	0	NCF1	neutrophil cytosolic factor 1
ANGPT4	-1.67434	0.313309	0	1466.06	4679.3	down	1071	1764	1545	4467	4742	4962	chr17:34345926-34394977	+	6573	protein-coding	ssc:100515978	angiopoietin 4	0	ANGPT4	angiopoietin 4
MYOCD	-1.67354	0.313483	9.84199e-07	257.264	820.686	down	246	268	250	1031	570	893	chr12:56931628-57029258	+	2799	protein-coding	ssc:396571	myocardin	0	MYOCD	myocardin
S100A14	-1.67349	0.313493	0.000457804	202.865	647.132	down	260	109	232	430	822	705	chr4:96027746-96029878	+	1082	protein-coding	ssc:100153930	S100 calcium binding protein A14	3e-55	S100A14	S100 calcium binding protein A14
CLDN4	-1.66883	0.314509	0.0480041	12.4471	39.598	down	10	16	11	56	17	48	chr3:11039711-11053930	+	1777	protein-coding	ssc:733578	claudin 4	4e-96	CLDN4	claudin 4
PRRT3	-1.66735	0.314832	3.33067e-16	26.166	83.133	down	36	17	24	73	87	92	chr13:66200400-66211595	-	7332	protein-coding	ssc:100156687	proline-rich transmembrane protein 3	5e-163	PRRT3	proline-rich transmembrane protein 3
BBOX1	-1.66551	0.315232	0.000325393	16.6588	52.8678	down	23	11	15	71	39	50	chr2:33227965-33296013	-	2205	protein-coding	ssc:100519353	butyrobetaine (gamma), 2-oxoglutarate dioxygenase (gamma-butyrobetaine hydroxylase) 1	4e-117	BBOX1	butyrobetaine (gamma), 2-oxoglutarate dioxygenase (gamma-butyrobetaine hydroxylase) 1
CHAC1	-1.66376	0.315616	2.14905e-08	816.422	2586.78	down	969	579	871	3144	1920	2792	chr1:130360510-130363332	-	1576	protein-coding	ssc:100524723	ChaC, cation transport regulator homolog 1 (E. coli)	3e-138	CHAC1	ChaC, cation transport regulator homolog 1 (E. coli)
FBP2	-1.66375	0.315618	0.0195357	6.47311	20.531	down	11	1	7	28	16	18	chr10:27631833-27661704	+	1114	protein-coding	ssc:100134828	fructose-1,6-bisphosphatase 2	4e-172	FBP2	fructose-1,6-bisphosphatase 2
FOXL2	-1.6574	0.31701	8.38523e-05	437.658	1380.6	down	398	461	443	1829	953	1406	chr13:79708693-79709825	-	1131	protein-coding	ssc:100622956	forkhead box L2	1e-113	FOXL2	forkhead box L2
SGPP2	-1.65729	0.317034	0.0173898	64.6941	204.082	down	89	33	69	114	277	226	chr15:124316309-124462855	+	7044	protein-coding	ssc:100524832	sphingosine-1-phosphate phosphatase 2	6e-179	SGPP2	sphingosine-1-phosphate phosphatase 2
LOC100525721	-1.6459	0.319548	0.0453005	131.627	411.937	down	116	154	121	216	582	446	chr17:35540615-35550493	-	1406	protein-coding	ssc:100525721	dual specificity protein phosphatase 15-like	1e-130	DUSP15	dual specificity phosphatase 15
RIPK4	-1.6455	0.319635	0.000776925	34.493	107.935	down	39	31	32	140	63	126	chr13:205127239-205153000	-	3691	protein-coding	ssc:100518276	receptor-interacting serine-threonine kinase 4	0	RIPK4	receptor-interacting serine-threonine kinase 4
VTN	-1.645	0.319747	0	54.0639	169.105	down	50	53	58	166	169	177	chr12:44650532-44653916	-	1512	protein-coding	ssc:397192	vitronectin	0	VTN	vitronectin
TRO	-1.64436	0.319888	8.97984e-08	44.6508	139.604	down	31	48	55	176	116	130	chrX:47759334-47772014	+	7026	protein-coding	ssc:100522356	trophinin	0	TRO	trophinin
LOC100526184	-1.64242	0.320318	0.0273439	6.357	19.8671	down	6	5	8	29	14	17	chr13:17695712-17742869	-	1937	protein-coding
FRMD1	-1.6422	0.320367	0.000250284	104.89	327.428	down	134	68	108	417	206	374	chr1:1507123-1521669	+	3970	protein-coding	ssc:100514201	FERM domain containing 1	1e-159	FRMD1	FERM domain containing 1
PRSS12	-1.64071	0.320699	0.000344845	129.636	404.252	down	93	149	146	272	524	425	chr8:105121529-105197142	+	4780	protein-coding	ssc:100524882	protease, serine, 12 (neurotrypsin, motopsin)	0	PRSS12	protease, serine, 12 (neurotrypsin, motopsin)
CSF2RA	-1.64025	0.320802	0.000176668	52.0688	162.329	down	50	63	41	107	206	178	NW_018084901:721726-743706	+	1636	protein-coding		Uncharacterized protein
HIF3A	-1.63562	0.321831	0.0244401	102.431	318.297	down	84	121	100	465	183	318	chr6:52342893-52376339	+	7443	protein-coding	ssc:100621574	hypoxia inducible factor 3, alpha subunit	0	HIF3A	hypoxia inducible factor 3, alpha subunit
GPRC5A	-1.63211	0.322615	0	108.868	337.476	down	78	123	125	296	362	364	chr5:59565793-59586641	-	2157	protein-coding	ssc:100624186	G protein-coupled receptor, family C, group 5, member A	3e-157	GPRC5A	G protein-coupled receptor, class C, group 5, member A
MPPED1	-1.62514	0.324178	0.000210603	46.084	142.177	down	25	67	46	183	96	153	chr5:5417939-5496494	-	3720	protein-coding	ssc:102164314	metallophosphoesterase domain containing 1	9e-77	MPPED1	metallophosphoesterase domain containing 1
RAB39B	-1.62498	0.324214	0.0262484	9.8911	30.5288	down	1	17	12	40	18	35	chrX:125520764-125528253	-	4103	protein-coding	ssc:100516775	RAB39B, member RAS oncogene family	1e-123	RAB39B	RAB39B, member RAS oncogene family
PPP1R1B	-1.62446	0.324331	1.11022e-16	735.921	2269.06	down	381	1042	785	2038	2420	2411	chr12:22681244-22690978	-	1836	protein-coding	ssc:100736966	protein phosphatase 1, regulatory (inhibitor) subunit 1B	7e-71	PPP1R1B	protein phosphatase 1, regulatory (inhibitor) subunit 1B
ZSCAN25	-1.62253	0.324766	0.00864014	142.834	439.827	down	62	218	149	590	265	483	chr3:6563495-6583370	+	7515	protein-coding
SLC5A9	-1.61886	0.325592	1.63725e-12	39.4074	121.054	down	39	39	39	145	97	125	chr6:163429244-163568542	-	4789	protein-coding		solute carrier family 5 (sodium/glucose cotransporter), member 9
ZNF385B	-1.61835	0.325708	6.10673e-09	38.7913	119.119	down	41	36	38	87	130	145	chr15:85041947-85469112	-	7964	protein-coding	ssc:100620752	zinc finger protein 385B	0	ZNF385B	zinc finger protein 385B
NANOG	-1.61623	0.326187	0.00106146	18.2637	56.0123	down	33	8	12	71	49	49	chr1:169064134-169065292	+	1159	protein-coding	ssc:100170132	Nanog homeobox	2e-121	NANOG	Nanog homeobox
BEST1	-1.61526	0.326406	0	36.2108	110.959	down	33	34	41	113	90	135	chr2:9538082-9550975	-	4052	protein-coding	ssc:397169	bestrophin 1	0	BEST1	bestrophin 1
LMTK3	-1.61518	0.326424	0.0273024	10.2912	31.5477	down	2	19	10	42	19	35	chr6:53883309-53905211	-	4935	protein-coding	ssc:100623034	lemur tyrosine kinase 3	0	LMTK3	lemur tyrosine kinase 3
RIIAD1	-1.61387	0.32672	0.00479177	11.1687	34.2049	down	15	6	12	46	21	37	chr4:97496058-97507714	-	3674	protein-coding
GSTM3	-1.61172	0.327209	0.000282199	175.336	535.874	down	257	84	175	372	656	594	chr4:110330027-110332957	+	806	protein-coding	ssc:100514231	glutathione S-transferase Mu 3-like	5e-121	GSTM3	glutathione S-transferase mu 3 (brain)
RASL10B	-1.60703	0.328273	0	824.055	2510.29	down	622	997	840	2476	2382	2756	chr12:39783725-39795283	-	5449	protein-coding
CABP7	-1.60496	0.328744	0.000477873	17.4634	53.1419	down	20	10	22	71	38	52	chr14:46747654-46759312	+	2844	protein-coding	ssc:100738645	calcium binding protein 7	7e-116	CABP7	calcium binding protein 7
SPIN3	-1.60449	0.328851	0.000192235	234.719	713.776	down	423	5	260	788	657	715	chrX:49351952-49356901	-	4605	protein-coding	ssc:100525440	spindlin family, member 3	3e-144	SPIN3	spindlin family, member 3
IRF6	-1.60312	0.329164	0	60.1556	182.773	down	50	57	73	179	195	178	chr9:133164360-133184045	+	5909	protein-coding	ssc:397521	interferon regulatory factor 6	0	IRF6	interferon regulatory factor 6
AK1	-1.59979	0.329924	0.000216397	80.3417	243.536	down	44	110	87	162	296	280	chr1:268355032-268365659	-	1915	protein-coding	ssc:100521423	adenylate kinase 1	3e-105	AK1	adenylate kinase 1
GOLGA7B	-1.58994	0.332186	2.55351e-15	27.414	82.546	down	23	26	33	68	83	100	chr14:109125774-109225935	+	3523	protein-coding	ssc:100625097	golgin A7 family, member B	2e-72	GOLGA7B	golgin A7 family, member B
SLC7A3	-1.58956	0.332273	0.00144986	46.1287	138.848	down	62	29	45	185	88	149	chrX:56937081-56942331	-	2255	protein-coding	ssc:100171387	solute carrier family 7 (cationic amino acid transporter, y+ system), member 3	0	SLC7A3	solute carrier family 7 (cationic amino acid transporter, y+ system), member 3
RSAD2	-1.5872	0.332818	6.54755e-10	149.589	449.482	down	178	123	141	536	342	487	chr3:128880853-128897809	-	2885	protein-coding	ssc:396752	radical S-adenosyl methionine domain-containing protein 2	1e-176	RSAD2	radical S-adenosyl methionine domain containing 2
HSPB3	-1.58401	0.333554	0.000259629	24.9997	74.9694	down	10	41	24	61	93	72	chr16:33716458-33717402	+	945	protein-coding	ssc:100519061	heat shock 27kDa protein 3	2e-75	HSPB3	heat shock 27kDa protein 3
TFR2	-1.58318	0.333746	0.00206141	29.352	87.9672	down	27	35	25	121	56	90	chr3:8539316-8553993	-	3272	protein-coding	ssc:100517580	transferrin receptor 2	0	TFR2	transferrin receptor 2
CPT1B	-1.58254	0.333895	0	62.8571	188.274	down	80	38	68	208	171	191	chr5:155552-163536	+	2849	protein-coding	ssc:399528	carnitine palmitoyltransferase 1B (muscle)	0	CPT1B	carnitine palmitoyltransferase 1B (muscle)
PENK	-1.58181	0.334063	0.00327686	129.845	388.704	down	96	153	139	241	511	423	chr4:75525497-75530403	+	1426	protein-coding	ssc:100152093	proenkephalin	7e-118	PENK	proenkephalin
WDR86	-1.57953	0.334592	1.16789e-07	870.687	2602.25	down	807	892	891	3228	1917	2754	chr18:5853099-5900824	+	3125	protein-coding
MFAP2	-1.579	0.334714	0.000347886	400.292	1195.94	down	347	422	424	802	1528	1285	chr6:75607515-75615680	-	1593	protein-coding	ssc:100523794	microfibrillar-associated protein 2	1e-88	MFAP2	microfibrillar-associated protein 2
STAC2	-1.57615	0.335375	1.64321e-10	95.1391	283.699	down	70	117	97	228	330	300	chr12:23004687-23022214	+	3737	protein-coding	ssc:100514486	SH3 and cysteine rich domain 2	0	STAC2	SH3 and cysteine rich domain 2
LOC102165335	-1.57523	0.335589	0.00805496	7.16468	21.3694	down	13	0	8	18	21	26	chr2:108962537-109040388	-	8500	protein-coding	ssc:102165335	uncharacterized LOC102165335
RUNDC3A	-1.57232	0.336267	1.13435e-09	729.054	2168.1	down	561	855	760	1672	2506	2387	chr12:18920365-18929766	-	2987	protein-coding	ssc:100511099	RUN domain containing 3A	0	RUNDC3A	RUN domain containing 3A
TCF23	-1.56906	0.337029	0	1141.88	3388.11	down	578	1598	1253	3585	3001	3694	chr3:111976848-111983879	-	4570	protein-coding	ssc:100522370	transcription factor 23	1e-89	TCF23	transcription factor 23
SPRN	-1.56335	0.338365	8.30257e-08	228.053	674.005	down	171	271	239	516	807	715	chr14:141384454-141389288	-	3983	protein-coding	ssc:100154535	shadow of prion protein homolog (zebrafish)	9e-23	SPRN	shadow of prion protein homolog (zebrafish)
NACAD	-1.56306	0.338432	0.000462349	97.756	288.869	down	66	114	113	373	183	323	chr18:50385116-50394787	+	6674	protein-coding	ssc:100511728	NAC alpha domain containing	1e-158	NACAD	NAC alpha domain containing
PRR22	-1.5599	0.339174	0.0389124	20.0731	59.202	down	33	4	22	85	41	53	chr2:73202928-73204979	+	1963	protein-coding	ssc:100513267	proline rich 22	2e-132	PRR22	proline rich 22
MACC1	-1.55952	0.339265	0.0106609	18.9494	55.8738	down	26	9	21	68	30	73	chr9:89130971-89342181	-	4309	protein-coding
ADGRB2	-1.55794	0.339637	0.00716473	564.037	1660.73	down	498	607	574	1078	2235	1697	chr6:88256144-88293519	-	5266	protein-coding
SH3RF2	-1.55754	0.339729	0.0118672	180.15	530.295	down	146	193	199	307	705	592	chr2:147290322-147413151	+	4409	protein-coding	ssc:102168153	SH3 domain containing ring finger 2	0	SH3RF2	SH3 domain containing ring finger 2
GPR1	-1.55277	0.340855	0	75.7022	222.114	down	73	75	77	255	181	238	chr15:109467078-109528931	-	2975	protein-coding	ssc:100415936	G protein-coupled receptor 1	4e-173	GPR1	G protein-coupled receptor 1
TOP1MT	-1.55028	0.341444	0.0147007	113.374	332.061	down	132	84	120	462	189	359	chr4:1134179-1188149	+	3489	protein-coding	ssc:100517528	topoisomerase (DNA) I, mitochondrial	0	TOP1MT	topoisomerase (DNA) I, mitochondrial
SLC16A3	-1.54724	0.342164	0	632.284	1847.92	down	446	747	699	1806	1809	1985	chr12:796882-807480	-	3004	protein-coding	ssc:100158243	solute carrier family 16, member 3 (monocarboxylic acid transporter 4)	0	SLC16A3	solute carrier family 16 (monocarboxylate transporter), member 3
HP	-1.5451	0.342673	4.8077e-05	676.466	1974.11	down	719	583	706	2515	1346	2138	chr6:14980382-14985245	+	1390	protein-coding	ssc:397061	haptoglobin	1e-169	HP	haptoglobin
MCRIP2	-1.54186	0.343443	0	7132.33	20767.1	down	4686	9046	7612	21223	18948	22841	chr3:41123037-41133463	-	1120	protein-coding
RPS6KL1	-1.54115	0.343611	1.77636e-15	43.4501	126.47	down	35	58	36	140	105	139	chr7:98112742-98141217	-	4093	protein-coding	ssc:100152357	ribosomal protein S6 kinase-like 1	0	RPS6KL1	ribosomal protein S6 kinase-like 1
CXCL14	-1.53792	0.344381	0	130.571	379.165	down	120	127	142	425	313	413	chr2:137803988-137813118	-	1719	protein-coding	ssc:494467	chemokine (C-X-C motif) ligand 14	5e-44	CXCL14	chemokine (C-X-C motif) ligand 14
FLNC	-1.53658	0.344701	0	1066.56	3094.17	down	583	1511	1102	2866	3224	3278	chr18:19759734-19787616	-	9201	protein-coding	ssc:100518997	filamin C, gamma	0	FLNC	filamin C, gamma
TAGLN	-1.53608	0.344822	0.00101879	14220.5	41240.1	down	6906	20669	15113	30387	50085	44248	chr9:44561756-44567385	+	1328	protein-coding	ssc:397021	transgelin	1e-116	TAGLN	transgelin
CHRDL2	-1.53079	0.346087	1.52291e-06	32.2401	93.1749	down	38	31	26	118	74	90	chr9:9017691-9053527	-	2125	protein-coding	ssc:100739055	chordin-like 2	0	CHRDL2	chordin-like 2
STX1A	-1.52821	0.346708	0.00124114	40.7612	117.585	down	38	45	38	85	158	111	chr3:10974127-10991846	-	2259	protein-coding	ssc:100512594	syntaxin 1A (brain)	3e-164	STX1A	syntaxin 1A (brain)
NEURL1	-1.52419	0.347675	0.000590032	58.2433	167.541	down	48	60	66	217	104	189	chr14:114436887-114515713	+	5903	protein-coding	ssc:100155006	neuralized homolog (Drosophila)	0	NEURL1	neuralized E3 ubiquitin protein ligase 1
LYZ	-1.52005	0.348673	0.00050491	90.412	259.322	down	118	57	92	178	327	279	chr5:33612593-33618953	+	1264	protein-coding	ssc:100157211	lysozyme	6e-61	LYZ	lysozyme
CXCR2	-1.5165	0.349534	0.000168165	20.6853	59.1982	down	6	39	17	65	56	58	chr15:120219657-120230203	+	4620	protein-coding	ssc:100124654	chemokine (C-X-C motif) receptor 2	4e-151	CXCR2	chemokine (C-X-C motif) receptor 2
TBC1D10C	-1.51542	0.349796	1.88813e-05	16.8672	48.2387	down	15	21	14	35	58	53	chr2:5112462-5118829	-	2047	protein-coding	ssc:100512518	TBC1 domain family, member 10C	0	TBC1D10C	TBC1 domain family, member 10C
DBNDD1	-1.51004	0.351102	0.0298605	50.2598	143.167	down	43	51	56	210	86	138	chr6:111053-119112	+	1791	protein-coding		Uncharacterized protein
TMEM265	-1.50451	0.352451	0	40.2512	114.222	down	52	39	27	117	109	120	chr3:17660249-17663879	-	2378	protein-coding
LOC100737115	-1.49822	0.353989	0	45.7191	129.172	down	38	55	43	143	109	140	chr13:21593245-21670383	-	1103	protein-coding	ssc:100737115	arginine/serine-rich protein 45-like
CRISPLD1	-1.49436	0.354939	0.0127149	773.339	2178.81	down	802	741	750	1357	2888	2338	chr4:60948326-60998364	-	3046	protein-coding	ssc:100152961	cysteine-rich secretory protein LCCL domain containing 1	0	CRISPLD1	cysteine-rich secretory protein LCCL domain containing 1
HCN4	-1.49374	0.355091	5.94078e-11	370.737	1044.08	down	303	424	378	812	1171	1182	chr7:60010396-60052258	+	6256	protein-coding	ssc:100156534	hyperpolarization activated cyclic nucleotide-gated potassium channel 4	0	HCN4	hyperpolarization activated cyclic nucleotide-gated potassium channel 4
ST14	-1.4932	0.355225	0	82.4364	232.086	down	77	72	97	203	248	252	chr9:56888246-56929771	+	3256	protein-coding	ssc:100517843	suppression of tumorigenicity 14 (colon carcinoma)	0	ST14	suppression of tumorigenicity 14 (colon carcinoma)
KCNH3	-1.49247	0.355404	0.000170742	51.1572	143.959	down	49	52	51	189	98	150	chr5:15494649-15517024	+	4225	protein-coding	ssc:100514837	potassium voltage-gated channel, subfamily H (eag-related), member 3
NLGN3	-1.48885	0.356296	0.0180023	247.998	696.062	down	263	217	256	966	408	742	chrX:57174506-57204770	+	9801	protein-coding	ssc:100156236	neuroligin 3	0	NLGN3	neuroligin 3
LAMB3	-1.48133	0.358158	0.000733439	176.048	491.554	down	166	185	172	651	323	519	chr9:133298009-133351162	+	3996	protein-coding	ssc:100513489	laminin, beta 3	0	LAMB3	laminin, beta 3
DLGAP2	-1.48063	0.358333	0.0257858	14.6084	40.7856	down	5	23	16	55	25	44	chr15:32600188-33267319	+	25123	protein-coding	ssc:100523643	discs, large (Drosophila) homolog-associated protein 2	0	DLGAP2	discs, large (Drosophila) homolog-associated protein 2
LRFN3	-1.47634	0.3594	5.75462e-12	108.603	302.196	down	72	122	132	350	244	323	chr6:45343846-45352779	+	3919	protein-coding	ssc:100738610	leucine rich repeat and fibronectin type III domain containing 3	0	LRFN3	leucine rich repeat and fibronectin type III domain containing 3
GRIN2B	-1.4759	0.35951	0.00126455	21.2173	59.0351	down	3	40	21	51	62	66	chr5:58477862-58948735	+	27122	protein-coding	ssc:100626022	glutamate receptor, ionotropic, N-methyl D-aspartate 2B	0	GRIN2B	glutamate receptor, ionotropic, N-methyl D-aspartate 2B
CSF3R	-1.47114	0.360698	0.0194888	34.4343	95.4833	down	18	53	32	57	124	108	chr6:92550159-92565798	-	3431	protein-coding	ssc:100622336	colony stimulating factor 3 receptor (granulocyte)	0	CSF3R	colony stimulating factor 3 receptor (granulocyte)
VWA7	-1.46961	0.36108	0.0258604	14.5926	40.4314	down	14	20	9	56	23	44	chr7:23874900-23885551	-	3192	protein-coding
HOXA7	-1.46957	0.361091	0.0460457	7.13827	19.7863	down	7	10	4	26	14	20	chr18:45417137-45419113	+	999	protein-coding	ssc:100519456	homeobox protein Hox-A7-like	6e-134	HOXA6	homeobox A6
RYR3	-1.46738	0.36164	0.0126551	2439.64	6746.08	down	2063	2566	2649	9081	4252	7165	chr7:80640030-81208576	-	15988	protein-coding	ssc:396888	ryanodine receptor 3	8e-99	RYR3	ryanodine receptor 3
STMN2	-1.46705	0.36172	0.00336618	15.5433	42.9883	down	2	28	17	36	49	45	chr4:56952968-57006744	-	2113	protein-coding	ssc:100156768	stathmin-like 2	6e-98	STMN2	stathmin 2
ALDH3A1	-1.46075	0.363304	0.000244505	23.6318	65.0644	down	27	19	24	44	80	73	chr12:59895476-59905900	+	3642	protein-coding	ssc:100526075	aldehyde dehydrogenase 3 family, member A1	0	ALDH3A1	aldehyde dehydrogenase 3 family, member A1
DPYSL5	-1.45681	0.364299	0.0413763	8.32976	22.8826	down	2	16	7	18	20	32	chr3:112155538-112252963	-	4685	protein-coding	ssc:100511810	dihydropyrimidinase-like 5	0	DPYSL5	dihydropyrimidinase-like 5
ADARB2	-1.45565	0.364591	0.000356827	12.5575	34.4602	down	17	8	12	29	41	34	chr10:68013531-68468583	+	5550	protein-coding	ssc:100521919	adenosine deaminase, RNA-specific, B2 (non-functional)	0	ADARB2	adenosine deaminase, RNA-specific, B2 (non-functional)
RSPO2	-1.45547	0.364636	1.92081e-05	30.4057	83.4038	down	17	44	30	102	64	87	chr4:29415774-29577890	+	729	protein-coding	ssc:100154008	R-spondin 2	3e-131	RSPO2	R-spondin 2
LMOD1	-1.44929	0.366202	0	467.773	1277.38	down	384	535	475	1099	1407	1360	chr10:24165293-24194823	-	3657	protein-coding	ssc:100524212	leiomodin 1 (smooth muscle)
ADAD2	-1.44888	0.366305	2.98991e-07	22.1545	60.4983	down	29	20	16	69	46	69	chr6:4437797-4444068	-	2102	protein-coding
BHLHE23	-1.44806	0.366515	0.0127067	60.3339	164.633	down	22	103	56	112	206	180	chr17:62217583-62228599	-	8380	protein-coding
CEP72	-1.44618	0.366992	0.0440846	20.3864	55.5671	down	34	2	24	73	35	61	chr16:79559046-79591262	-	2889	protein-coding
SNX32	-1.44576	0.367098	0.000176478	17.7473	48.3623	down	16	16	21	51	32	65	chr2:6474788-6488738	-	3295	protein-coding	ssc:100511178	sorting nexin 32	0	SNX32	sorting nexin 32
SLC25A47	-1.44031	0.368488	0.00211607	24.4914	66.4818	down	31	22	19	44	85	72	chr7:121204213-121210376	+	1622	protein-coding	ssc:100515556	solute carrier family 25, member 47	3e-151	SLC25A47	solute carrier family 25, member 47
CCDC168	-1.44022	0.368512	0.00510132	35.8008	97.1668	down	50	27	28	62	124	108	chr11:71047611-71069998	-	22388	protein-coding
LOC100620869	-1.43958	0.368674	1.60427e-13	61.9211	167.973	down	57	67	60	170	169	169	chr6:60589165-60596706	+	2168	protein-coding	ssc:100620869	zinc finger protein 135-like	6e-84	ZNF568	zinc finger protein 568
MYBPC3	-1.43852	0.368945	2.98013e-11	1035.49	2806.63	down	754	1245	1095	3299	2287	2924	chr2:15247679-15269714	+	4387	protein-coding	ssc:100512088	myosin binding protein C, cardiac
GREB1	-1.4353	0.36977	0.0415727	4381.42	11849	down	4477	3860	4686	15967	7120	12955	chr3:125099352-125233965	-	8081	protein-coding	ssc:100511013	growth regulation by estrogen in breast cancer 1	0	GREB1	growth regulation by estrogen in breast cancer 1
TUSC1	-1.43439	0.370005	6.05304e-06	49.0259	132.518	down	40	58	48	169	105	127	chr1:197240649-197312349	+	3697	protein-coding	ssc:102166927	tumor suppressor candidate 1	2e-63	TUSC1	tumor suppressor candidate 1
ADGRG2	-1.43227	0.370548	0.0174142	19.3229	52.1637	down	10	27	21	37	71	49	chrX:15370327-15518746	-	4655	protein-coding
CDH1	-1.43213	0.370584	1.49751e-06	294.931	795.87	down	363	212	297	640	960	803	chr6:18075487-18155986	-	4267	protein-coding	ssc:100048953	cadherin 1, type 1, E-cadherin (epithelial)	0	CDH1	cadherin 1, type 1, E-cadherin (epithelial)
SUSD5	-1.4314	0.370771	1.39342e-07	83.9706	226.493	down	66	105	79	276	175	236	chr13:19040040-19085323	-	5227	protein-coding		Uncharacterized protein
RTN4RL2	-1.431	0.370875	8.88337e-05	171.968	463.698	down	138	195	180	606	349	449	chr2:13442716-13459063	-	2284	protein-coding
PPP1R12B	-1.43053	0.370996	1.8685e-08	2685.47	7238.57	down	2731	2479	2766	8738	5517	7717	chr10:24463900-24637361	+	8795	protein-coding	ssc:100525832	protein phosphatase 1 regulatory subunit 12B-like
CES3	-1.42411	0.372649	4.80942e-06	603.187	1618.67	down	569	618	606	1188	1954	1755	chr6:27627712-27637827	+	2076	protein-coding	ssc:100626873	carboxylesterase 3	0	CES3	carboxylesterase 3
INHA	-1.42106	0.373438	0	18172	48661.3	down	21822	13144	18826	51057	44768	51666	chr15:121581847-121586020	+	1329	protein-coding	ssc:397386	inhibin, alpha	2e-167	INHA	inhibin, alpha
HOPX	-1.41466	0.375098	0.00281509	669.933	1786.04	down	437	853	715	1210	2244	1948	chr8:55862191-55901628	-	1778	protein-coding	ssc:396692	HOP homeobox	3e-35	HOPX	HOP homeobox
HDHD3	-1.41187	0.375823	1.82412e-09	242.834	646.155	down	248	211	263	774	500	687	chr1:254006018-254009804	-	1287	protein-coding
GYPC	-1.41162	0.37589	0.000845853	145.528	387.171	down	117	181	135	500	255	422	chr15:25576343-25606913	-	1187	protein-coding	ssc:100739383	glycophorin C (Gerbich blood group)	5e-31	GYPC	glycophorin C (Gerbich blood group)
NKD1	-1.40925	0.376507	0.000401849	192.514	511.331	down	91	283	204	641	390	519	chr6:34223888-34319584	-	4949	protein-coding		Uncharacterized protein
B4GALNT3	-1.40507	0.3776	6.46268e-08	32.6203	86.405	down	46	19	31	98	73	91	chr5:67772347-67861000	+	5059	protein-coding
HOXB3	-1.39692	0.379738	0.000148889	31.5728	83.16	down	24	41	29	63	104	84	chr12:24803119-24827557	-	7862	protein-coding	ssc:100522160	homeobox B3	0	HOXB3	homeobox B3
CRYAB	-1.39614	0.379944	0	255.597	672.739	down	206	266	292	615	688	736	chr9:39638505-39643530	-	1144	protein-coding		crystallin, alpha B
NTS	-1.39325	0.380707	0.0029096	25.3488	66.5997	down	6	50	20	66	63	73	chr5:96261299-96272947	-	902	protein-coding	ssc:100739079	neurotensin	1e-82	NTS	neurotensin
BEX3	-1.38949	0.381701	0.000232479	142.777	374.072	down	134	139	152	479	251	407	chrX:84300645-84302124	+	747	protein-coding
WDR97	-1.388	0.382094	2.18273e-05	67.8688	177.64	down	84	43	74	220	133	186	chr4:588629-597333	-	5086	protein-coding
HHIPL2	-1.3838	0.383209	4.97427e-10	34.2305	89.3421	down	32	32	38	74	104	92	chr10:11315847-11345043	-	3771	protein-coding	ssc:100517774	TATA box binding protein (TBP)-associated factor, RNA polymerase I, A, 48kDa	0	HHIPL2	HHIP-like 2
CORO6	-1.38372	0.38323	0.0404719	44.2844	115.572	down	59	37	34	159	63	130	chr12:45806007-45814594	-	2747	protein-coding	ssc:100624811	coronin 6	2e-119	CORO6	coronin 6
IGSF9	-1.38046	0.384097	8.24496e-10	94.6892	246.54	down	90	88	104	290	188	271	chr4:90543766-90564174	+	5059	protein-coding	ssc:100625319	immunoglobulin superfamily, member 9	0	IGSF9	immunoglobulin superfamily, member 9
LRRC27	-1.38001	0.384216	3.27339e-06	30.1057	78.3721	down	19	41	30	93	60	85	chr14:140599285-140627819	+	3975	protein-coding	ssc:100737235	leucine rich repeat containing 27	1e-150	LRRC27	leucine rich repeat containing 27
FABP5	-1.37793	0.384771	6.10591e-07	426.105	1107.44	down	253	593	429	907	1269	1174	chr4:55277831-55282585	-	682	protein-coding	ssc:574074	fatty acid binding protein 5 (psoriasis-associated)	4e-66	FABP5	fatty acid binding protein 5 (psoriasis-associated)
USP35	-1.37742	0.384905	0	177.396	460.898	down	149	177	204	485	414	499	chr9:12586028-12662958	+	4240	protein-coding	ssc:100625395	ubiquitin specific peptidase 35	0	USP35	ubiquitin specific peptidase 35
LOC110257044	-1.37401	0.385818	0.00207656	20.663	53.5722	down	36	11	13	60	41	62	chr15:139600775-139606712	-	2033	protein-coding
LOC102167481	-1.37102	0.386618	0.0111672	56.9093	147.214	down	42	68	60	205	99	142	chr2:62007022-62030545	-	2198	protein-coding	ssc:102167481	cytochrome P450 4F6-like	3e-67	CYP4F3	cytochrome P450, family 4, subfamily F, polypeptide 3
COL9A2	-1.36823	0.387366	0.0163925	388.49	1002.92	down	370	374	412	1337	593	1123	chr6:96065282-96081547	-	2884	protein-coding	ssc:100621911	collagen, type IX, alpha 2	0	COL9A2	collagen, type IX, alpha 2
RND1	-1.36761	0.387534	0	288.347	744.072	down	237	319	304	772	676	809	chr5:14914652-14922032	-	1658	protein-coding	ssc:100737739	Rho family GTPase 1	3e-132	RND1	Rho family GTPase 1
LOC110261339	-1.36372	0.38858	0.0129451	20.3581	52.4067	down	21	25	14	72	34	53	chr6:63134668-63143294	+	4416	protein-coding
CHRDL1	-1.36061	0.389417	8.53407e-08	1448.35	3719.3	down	1568	1213	1517	4452	2825	4017	chrX:90703422-90827216	-	4077	protein-coding	ssc:100521058	chordin-like 1	0	CHRDL1	chordin-like 1
PLEKHB1	-1.35988	0.389614	0.00175261	56.0908	143.981	down	9	92	69	162	119	156	chr9:8103497-8117819	+	2024	protein-coding	ssc:100513608	pleckstrin homology domain containing, family B (evectins) member 1	5e-117	PLEKHB1	pleckstrin homology domain containing, family B (evectins) member 1
KLHDC9	-1.35905	0.389838	0.00564698	44.8245	114.998	down	31	56	47	155	76	118	chr4:89341650-89344793	-	1925	protein-coding	ssc:100153656	kelch domain containing 9	2e-172	KLHDC9	kelch domain containing 9
ITGA2B	-1.35678	0.390453	3.30106e-11	76.2831	195.386	down	57	88	83	163	222	206	chr12:18860739-18877381	+	3325	protein-coding	ssc:397059	integrin, alpha 2b (platelet glycoprotein IIb of IIb/IIIa complex, antigen CD41)	0	ITGA2B	integrin, alpha 2b (platelet glycoprotein IIb of IIb/IIIa complex, antigen CD41)
FGF13	-1.35548	0.390804	0	1037.44	2654.64	down	1053	965	1063	2348	2878	2808	chrX:113460191-113955691	-	2653	protein-coding	ssc:100523833	fibroblast growth factor 13-like	4e-143	FGF13	fibroblast growth factor 13
CNIH3	-1.35389	0.391237	0.0181027	76.9753	196.764	down	92	69	66	270	119	209	chr10:12756266-12961615	+	2706	protein-coding	ssc:100522393	cornichon family AMPA receptor auxiliary protein 3	5e-90	CNIH3	cornichon family AMPA receptor auxiliary protein 3
SNCG	-1.3521	0.391722	0.0121107	20.354	51.9759	down	19	14	28	34	68	55	chr14:87916353-87922111	+	1127	protein-coding	ssc:100125343	synuclein, gamma (breast cancer-specific protein 1)	1e-49	SNCG	synuclein, gamma (breast cancer-specific protein 1)
TRABD2A	-1.35055	0.392142	0.000522749	26.0495	66.4443	down	9	33	37	81	56	64	chr3:59806470-59857941	+	1943	protein-coding	ssc:100524432	TraB domain containing 2A	1e-156	TRABD2A	TraB domain containing 2A
SLA-2	-1.35001	0.39229	0	1817.37	4632.73	down	1683	1749	1982	4617	4400	5030	chr7:22916747-22959405	+	2049	protein-coding	ssc:100135031	MHC class I antigen 2
ABCA6	-1.34656	0.393229	7.91981e-05	61.1975	155.644	down	51	74	57	188	105	181	chr12:11225068-11369161	+	5822	protein-coding	ssc:100520861	ATP-binding cassette, sub-family A (ABC1), member 6	0	ABCA6	ATP-binding cassette, sub-family A (ABC1), member 6
GCK	-1.346	0.39338	0	76.5409	194.588	down	58	98	72	170	203	217	chr18:50979167-51024500	+	3022	protein-coding	ssc:100514142	glucokinase (hexokinase 4)	0	GCK	glucokinase (hexokinase 4)
CDH3	-1.34288	0.394232	0	633.144	1606.03	down	546	687	653	1597	1534	1738	chr6:18190971-18236184	-	3517	protein-coding	ssc:100187727	cadherin 15, type 1, M-cadherin (myotubule)	0	CDH3	cadherin 3, type 1, P-cadherin (placental)
TNC	-1.34269	0.394284	0	556.919	1412.5	down	454	638	568	1507	1274	1501	chr1:255533235-255630381	-	8019	protein-coding	ssc:397460	tenascin C	0	TNC	tenascin C
KEL	-1.34146	0.394621	0.0454634	9.1752	23.266	down	11	9	7	30	13	28	chr18:7242378-7279345	+	3643	protein-coding	ssc:100511542	Kell blood group, metallo-endopeptidase	0	KEL	Kell blood group, metallo-endopeptidase
RASL11B	-1.33681	0.395895	0	590.85	1492.46	down	556	569	634	1476	1394	1659	chr8:39703399-39708174	+	1989	protein-coding	ssc:100521670	RAS-like, family 11, member B	4e-140	RASL11B	RAS-like, family 11, member B
RGSL1	-1.33089	0.397524	0.00191516	53.3614	134.25	down	74	34	49	170	92	146	chr9:123763417-123879100	+	4142	protein-coding	ssc:100513105	regulator of G-protein signaling like 1	0	RGSL1	regulator of G-protein signaling like 1
BNC1	-1.32768	0.398408	2.70021e-07	63.362	159.053	down	90	28	69	152	167	162	chr7:51651179-51679781	+	5127	protein-coding	ssc:100156444	basonuclin 1	0	BNC1	basonuclin 1
TTC29	-1.32744	0.398474	0.00126484	34.7148	87.1345	down	45	30	27	114	64	86	chr8:81746479-81981617	+	2252	protein-coding
S100A6	-1.32711	0.398565	0.0203832	575.097	1442.93	down	472	641	602	948	1907	1501	chr4:96098264-96099686	+	524	protein-coding	ssc:733608	S100 calcium binding protein A6
METRN	-1.32524	0.399082	0.0241017	33.3465	83.5733	down	40	20	39	114	51	89	chr3:41053722-41064315	-	6649	protein-coding	ssc:100519829	meteorin, glial cell differentiation regulator	3e-100	METRN	meteorin, glial cell differentiation regulator
LOC110261360	-1.32455	0.399275	1.01881e-09	91.7066	229.698	down	126	58	86	242	195	261	chr6:54080169-54081714	-	677	protein-coding
LOC100515578	-1.32348	0.399569	0.00955516	30.7613	77.0013	down	26	29	37	104	48	82	chr13:29676713-29685965	-	1423	protein-coding
EPS8L2	-1.31869	0.400899	0.00124357	45.0671	112.43	down	45	41	48	82	146	111	chr2:435257-452630	+	3376	protein-coding		Uncharacterized protein
MGP	-1.31773	0.401166	0.00828984	11063.1	27577.3	down	6242	15064	11862	20084	33526	29807	chr5:57665272-57669360	+	588	protein-coding	ssc:397206	matrix Gla protein	2e-42	MGP	matrix Gla protein
ADRA1B	-1.31667	0.401461	0	165.011	411.042	down	117	205	171	433	393	418	chr16:63550123-64010838	-	3156	protein-coding	ssc:100519931	adrenoceptor alpha 1B	0	ADRA1B	adrenoceptor alpha 1B
ADGRB3	-1.31014	0.403281	1.46385e-05	129.991	322.348	down	128	129	129	401	232	346	chr1:48885885-49619783	+	7231	protein-coding
TMEM30B	-1.30276	0.40535	5.94388e-08	28.2681	69.7522	down	40	19	24	72	60	80	chr1:190161201-190171726	-	7727	protein-coding	ssc:100738730	transmembrane protein 30B	0	TMEM30B	transmembrane protein 30B
CADM3	-1.3005	0.405984	0.00456668	130.942	322.545	down	172	76	139	414	219	347	chr4:91227362-91260125	-	3539	protein-coding	ssc:100157273	cell adhesion molecule 3	0	CADM3	cell adhesion molecule 3
RECQL4	-1.29811	0.406659	6.95595e-05	262.24	644.88	down	180	344	259	482	763	707	chr4:287206-293629	+	3915	protein-coding	ssc:100524433	RecQ protein-like 4	0	RECQL4	RecQ protein-like 4
LOC100624191	-1.29343	0.407979	0.00732584	56.9786	139.675	down	78	33	57	93	172	158	chr6:58978863-58985865	+	3920	protein-coding
EFNB3	-1.29015	0.408908	5.66095e-05	108.289	264.84	down	112	91	119	328	186	291	chr12:52970398-52976260	+	2079	protein-coding	ssc:100135672	ephrin-B3	2e-157	EFNB3	ephrin-B3
EGFL8	-1.28796	0.40953	1.40616e-10	74.3455	181.553	down	75	67	79	196	174	179	chr7:24201129-24205133	+	1875	protein-coding	ssc:100144521	EGF-like-domain, multiple 8	1e-140	EGFL8	EGF-like-domain, multiple 8
CCDC187	-1.28594	0.410102	1.69864e-14	153.743	374.903	down	110	194	155	411	317	410	NW_018084833:1392760-1441543	+	9333	protein-coding
SLC27A6	-1.28499	0.410373	0.00378431	61.006	148.675	down	53	76	52	200	109	141	chr2:131749759-131848278	+	10564	protein-coding	ssc:100517271	solute carrier family 27 (fatty acid transporter), member 6	0	SLC27A6	solute carrier family 27 (fatty acid transporter), member 6
SLC9A5	-1.28437	0.41055	0.00351781	84.5526	205.964	down	76	84	92	271	133	222	chr6:27883163-27904076	+	6067	protein-coding	ssc:396753	sodium/hydrogen exchanger	0	SLC9A5	solute carrier family 9, subfamily A (NHE5, cation proton antiporter 5), member 5
LOC110261323	-1.27969	0.411885	0.000342512	16.7964	40.7936	down	17	14	19	50	29	45	chr6:62042557-62049573	-	3267	protein-coding
PRELP	-1.27709	0.412628	1.70453e-07	5150.26	12481.6	down	2938	6980	5521	10681	13685	13422	chr9:64190978-64207008	+	3877	protein-coding	ssc:100511032	proline/arginine-rich end leucine-rich repeat protein	2e-172	PRELP	proline/arginine-rich end leucine-rich repeat protein
GPC3	-1.27616	0.412892	4.06153e-09	220.971	535.193	down	197	231	230	641	425	557	chrX:109536495-109973605	-	2264	protein-coding	ssc:100516171	glypican 3	0	GPC3	glypican 3
RAB7B	-1.2757	0.413026	5.89492e-06	127.718	309.238	down	112	127	142	235	372	328	chr9:66635636-66666034	-	3641	protein-coding	ssc:100627693	ras-related protein Rab-7b-like	2e-106	RAB7B	RAB7B, member RAS oncogene family
RAI2	-1.27339	0.413688	0.0106133	487.202	1177.72	down	410	537	505	1566	770	1241	chrX:14246776-14633071	-	4935	protein-coding	ssc:100154649	retinoic acid induced 2	0	RAI2	retinoic acid induced 2
TRIP6	-1.27313	0.413762	0	828.339	2001.98	down	737	892	836	2074	1818	2181	chr3:8713221-8716891	+	1757	protein-coding	ssc:100620791	thyroid hormone receptor interactor 6	0	TRIP6	thyroid hormone receptor interactor 6
SORCS2	-1.2715	0.41423	0.0280222	84.8252	204.792	down	76	82	95	273	116	235	chr8:3207087-3715002	-	5849	protein-coding		sortilin-related VPS10 domain containing receptor 2
C4A	-1.26642	0.415691	0.00047917	31490.8	75755.2	down	20327	40085	33863	91459	56452	82184	chr7:24068019-24083060	+	5384	protein-coding	ssc:445467	complement C4	0	C4A	complement component 4A (Rodgers blood group)
LOC106510465	-1.26588	0.415845	0.00126698	17.2937	41.6008	down	22	13	16	53	32	41	chr6:7919499-8339153	+	1912	protein-coding
LRRN2	-1.26423	0.41632	1.82376e-11	38.6809	92.9254	down	34	44	37	107	84	90	chr9:65279480-65352792	-	4238	protein-coding	ssc:100525178	leucine rich repeat neuronal 2	0	LRRN2	leucine rich repeat neuronal 2
NYAP1	-1.26316	0.416631	1.21411e-07	235.982	566.42	down	150	297	260	653	449	618	chr3:8408698-8418499	+	5659	protein-coding	ssc:100514396	neuronal tyrosine-phosphorylated phosphoinositide-3-kinase adaptor 1	0	NYAP1	neuronal tyrosine-phosphorylated phosphoinositide-3-kinase adaptor 1
FHL2	-1.26307	0.416656	0.00348525	3785.18	9084.67	down	2665	4532	4126	6434	11101	9954	chr3:49389900-49448459	+	3858	protein-coding	ssc:100513532	four and a half LIM domains 2	3e-120	FHL2	four and a half LIM domains 2
CD1D	-1.26284	0.416724	3.73366e-10	41.086	98.607	down	46	45	30	88	110	100	chr4:92096670-92101177	-	2025	protein-coding	ssc:100124526	CD1d molecule	1e-122	CD1D	CD1d molecule
LOC110260108	-1.26015	0.417501	0.00139861	35.6033	85.2909	down	32	37	37	111	58	90	chr3:21638075-21828033	+	1705	protein-coding
DKK2	-1.25958	0.417664	0	3152.59	7548.16	down	2690	3400	3306	7923	6944	8011	chr8:114862056-114974327	+	3664	protein-coding	ssc:100519672	dickkopf WNT signaling pathway inhibitor 2	5e-140	DKK2	dickkopf WNT signaling pathway inhibitor 2
LOC106504796	-1.25744	0.418285	2.31627e-05	110.208	263.49	down	93	113	123	331	198	270	chr12:4294060-4311946	-	13230	protein-coding
LOC106510284	-1.25637	0.418597	9.39027e-13	81.5262	194.774	down	90	64	88	202	158	233	chr5:11509984-11543415	-	5785	protein-coding
FRZB	-1.25353	0.419419	0.0284385	3483.22	8304.88	down	2412	4344	3657	5711	10533	8856	chr15:88332856-88377275	-	2565	protein-coding	ssc:100152419	frizzled-related protein	3e-171	FRZB	frizzled-related protein
UNC45B	-1.2508	0.420215	0.00302126	33.0116	78.5727	down	39	21	38	59	100	78	chr12:39997254-40031368	-	2897	protein-coding		unc-45 homolog B (C. elegans)
RHBG	-1.24906	0.420723	0.00180492	195.427	464.517	down	202	166	213	596	310	506	chr4:93694259-93708055	-	1808	protein-coding	ssc:397056	Rh family, B glycoprotein
IFITM3	-1.24761	0.421146	4.61076e-13	657.887	1562.15	down	416	876	676	1682	1464	1582	chr2:128658-129736	-	438	protein-coding	ssc:100518544	interferon induced transmembrane protein 3	1e-51	IFITM3	interferon induced transmembrane protein 3
PTPRR	-1.2475	0.421178	0	95.6491	227.113	down	108	84	91	254	209	224	chr5:34794970-35048550	-	3244	protein-coding	ssc:100154962	protein tyrosine phosphatase, receptor type, R	0	PTPRR	protein tyrosine phosphatase, receptor type, R
KCNJ12	-1.2447	0.421996	2.09634e-08	47.5117	112.602	down	55	33	53	128	90	124	chr12:61424459-61511373	+	6364	protein-coding		Inwardly-rectifying potassium channel
FOXO6	-1.24427	0.42212	1.97396e-06	97.0757	229.985	down	60	123	108	265	177	257	chr6:169858711-169880005	-	3086	protein-coding
MGARP	-1.24415	0.422157	0	1975.41	4679.35	down	2107	1685	2072	4965	4037	5207	chr8:87708887-87723126	+	1140	protein-coding
XKR5	-1.24385	0.422243	0	172.31	408.095	down	174	158	180	438	350	451	chr15:37880406-37898737	-	2435	protein-coding	ssc:100524909	XK, Kell blood group complex subunit-related family, member 5	0	XKR5	XK, Kell blood group complex subunit-related family, member 5
WNK4	-1.24339	0.42238	2.14508e-07	247.296	585.497	down	227	252	257	707	448	622	chr12:20064688-20081781	-	4073	protein-coding	ssc:100520693	WNK lysine deficient protein kinase 4	0	WNK4	WNK lysine deficient protein kinase 4
LOC110261647	-1.2403	0.423286	0.0211298	77.0407	182.02	down	74	62	94	122	243	184	chr7:121792388-121815374	+	6027	protein-coding
LINGO2	-1.23956	0.423503	0.0160829	68.9901	162.917	down	114	24	64	127	190	176	chr10:36741209-38031139	+	7725	protein-coding	ssc:100737445	leucine rich repeat and Ig domain containing 2	0	LINGO2	leucine rich repeat and Ig domain containing 2
MYL9	-1.23931	0.423576	2.2096e-06	3619.45	8545.01	down	2457	4639	3722	6972	9799	9079	chr17:39788165-39795240	+	1271	protein-coding	ssc:100157760	myosin, light chain 9, regulatory	9e-99	MYL9	myosin, light chain 9, regulatory
CFD	-1.23588	0.424582	2.53894e-10	490.326	1154.86	down	326	605	537	1299	956	1250	chr2:77509792-77511988	-	1115	protein-coding	ssc:396877	complement factor D	2e-120	CFD	complement factor D (adipsin)
PNMA8A	-1.23545	0.424709	7.02607e-07	72.5009	170.721	down	61	81	74	180	169	167	chr6:52429219-52433664	+	3940	protein-coding
LOC100158117	-1.2349	0.424873	0.000563499	1716.87	4040.93	down	1456	1868	1793	5106	2889	4273	chr7:21595863-21596243	+	379	protein-coding	ssc:100158117	histone H4-like	2e-52	HIST1H4D	histone cluster 1, H4d
GPX1	-1.23398	0.425144	0	11361.3	26723.4	down	9232	12860	11787	25950	26598	28400	chr13:31916269-31917337	-	799	protein-coding	ssc:397403	glutathione peroxidase 1	2e-102	GPX1	glutathione peroxidase 1
ADAMTSL1	-1.22749	0.42706	1.02629e-12	1384.99	3243.1	down	1216	1471	1438	2699	3626	3492	chr1:203936654-204944236	-	10001	protein-coding	ssc:102160697	ADAMTS-like 1	0	ADAMTSL1	ADAMTS-like 1
MFSD6L	-1.21826	0.4298	0.0191228	14.2114	33.0784	down	14	17	11	40	20	41	chr12:53906499-53909765	-	3265	protein-coding	ssc:100514186	major facilitator superfamily domain containing 6-like	0	MFSD6L	major facilitator superfamily domain containing 6-like
PRSS53	-1.2174	0.430057	0.00214923	19.8034	46.0615	down	32	8	18	47	40	53	chr3:17390801-17396885	+	2491	protein-coding	ssc:100511557	protease, serine, 53	0	PRSS53	protease, serine, 53
DES	-1.2157	0.430563	0.0204686	1164	2703.44	down	999	1218	1254	1773	3430	2975	chr15:121428539-121435426	+	2243	protein-coding	ssc:396725	desmin	0	DES	desmin
DAPP1	-1.21568	0.430571	0.0238461	457.224	1061.91	down	467	418	473	1403	660	1167	chr8:120645100-120701453	-	2873	protein-coding	ssc:100525936	dual adaptor of phosphotyrosine and 3-phosphoinositides	3e-117	DAPP1	dual adaptor of phosphotyrosine and 3-phosphoinositides
LOC110256469	-1.21305	0.431356	1.55167e-05	35.7872	82.9776	down	25	44	38	99	63	90	chr13:190286500-190290264	+	1635	protein-coding
LOC110260348	-1.21279	0.431433	0.00540781	506.133	1173.16	down	640	353	502	834	1447	1267	chr4:110427855-110433796	-	1420	protein-coding
LOC100158003	-1.21137	0.431858	0.024129	16.8877	39.118	down	12	13	26	29	50	39	chr15:121305563-121311919	+	1522	protein-coding	ssc:100158003	tubulin alpha-1D chain-like	0	TUBA1C	tubulin, alpha 1c
ALPK3	-1.20771	0.432957	0	77.2501	178.438	down	58	87	86	186	155	201	chr7:52667342-52718775	-	6433	protein-coding	ssc:100512845	alpha-kinase 3
LOC100621428	-1.20302	0.434366	0.000724634	29.3322	67.5417	down	34	21	32	63	83	57	chr8:4106321-4109220	-	2076	protein-coding	ssc:100621428	uncharacterized LOC100621428	9e-14	MRFAP1	Morf4 family associated protein 1
KIF26B	-1.2005	0.435125	0	1141.91	2624.34	down	998	1207	1197	2912	2193	2861	chr10:17708365-18220052	+	15679	protein-coding	ssc:100516102	kinesin family member 26B	0	KIF26B	kinesin family member 26B
FAM180A	-1.20002	0.435269	2.37795e-09	72.2894	166.093	down	59	75	82	197	148	157	chr18:13574024-13589117	+	3459	protein-coding	ssc:100737678	family with sequence similarity 180, member A	5e-78	FAM180A	family with sequence similarity 180, member A
C15H2orf72	-1.19775	0.435954	6.82917e-06	443.331	1016.93	down	441	409	468	785	1212	1078	chr15:131787171-131795373	+	1884	protein-coding
CACNA1A	-1.19506	0.436768	0.000555161	26.4092	60.4779	down	20	29	30	44	73	66	chr2:65491784-65871068	+	9297	protein-coding	ssc:100525387	calcium channel, voltage-dependent, P/Q type, alpha 1A subunit	0	CACNA1A	calcium channel, voltage-dependent, P/Q type, alpha 1A subunit
ADAMTS13	-1.19403	0.437079	5.55112e-16	122.272	279.76	down	148	100	113	304	249	295	chr1:273022014-273066916	+	9612	protein-coding	ssc:100627950	ADAM metallopeptidase with thrombospondin type 1 motif, 13	0	ADAMTS13	ADAM metallopeptidase with thrombospondin type 1 motif, 13
SLC6A8	-1.18889	0.43864	0.000152774	8027.87	18301.8	down	4348	11273	8447	20964	14952	19620	chrX:124435282-124452182	+	2147	protein-coding	ssc:100302506	solute carrier family 6 (neurotransmitter transporter, creatine), member 8	0	SLC6A8	solute carrier family 6 (neurotransmitter transporter), member 8
MYO1G	-1.18757	0.439043	0.00229049	96.9053	220.732	down	81	105	103	162	282	222	chr18:50466450-50483520	+	4051	protein-coding	ssc:100512998	myosin IG	0	MYO1G	myosin IG
FZD7	-1.18617	0.439469	2.35421e-05	3219.52	7325.94	down	2056	4116	3468	5918	8386	7865	chr15:105644164-105648860	+	4697	protein-coding	ssc:100513691	frizzled family receptor 7	0	FZD7	frizzled class receptor 7
FBLN1	-1.18419	0.440071	8.51118e-08	31761	72172.3	down	18468	42860	33850	64508	76099	78004	chr5:3839498-3927178	-	2896	protein-coding	ssc:100519144	fibulin 1	0	FBLN1	fibulin 1
SLC22A13	-1.1837	0.440222	0.0295906	16.4588	37.4003	down	28	7	13	32	43	38	chr13:23120013-23129183	+	3524	protein-coding	ssc:100518094	solute carrier family 22 (organic anion/urate transporter), member 13	0	SLC22A13	solute carrier family 22 (organic anion/urate transporter), member 13
NPR1	-1.18295	0.440451	6.92134e-11	869.588	1974.33	down	724	982	885	1686	2239	2044	chr4:95957220-95974253	-	5360	protein-coding	ssc:100153508	natriuretic peptide receptor A/guanylate cyclase A (atrionatriuretic peptide receptor A)	0	NPR1	natriuretic peptide receptor 1
RAPSN	-1.18246	0.4406	0.00464675	16.3916	37.2156	down	10	23	16	45	28	40	chr2:15166968-15181011	+	2517	protein-coding	ssc:100512645	receptor-associated protein of the synapse	3e-136	RAPSN	receptor-associated protein of the synapse
ZYG11A	-1.18197	0.440749	0.012188	18.053	40.9726	down	12	23	19	54	31	39	chr6:159347252-159397103	-	4367	protein-coding	ssc:100516616	zyg-11 family member A, cell cycle regulator	7e-148	ZYG11A	zyg-11 family member A, cell cycle regulator
PRKCZ	-1.18187	0.440779	7.45745e-06	162.93	369.652	down	94	254	138	386	345	389	chr6:64073343-64159187	+	2616	protein-coding	ssc:100533200	protein kinase C, zeta	0	PRKCZ	protein kinase C, zeta
LARGE2	-1.18044	0.441216	0.0219542	82.4061	186.783	down	80	65	101	252	122	193	chr2:16545436-16550922	-	2672	protein-coding
SLC38A5	-1.17902	0.441651	0.000838191	422.737	957.186	down	351	473	436	701	1181	1011	chrX:42590608-42601537	-	1941	protein-coding	ssc:100627516	solute carrier family 38, member 5	0	SLC38A5	solute carrier family 38, member 5
CCDC24	-1.17787	0.442005	0	284.422	643.494	down	271	293	281	578	669	703	chr6:167301560-167305471	-	1624	protein-coding
CHI3L1	-1.17775	0.442041	0.00379058	77.6623	175.703	down	36	118	79	151	209	170	chr9:113885541-113895033	-	1716	protein-coding	ssc:396865	chitinase 3-like 1 (cartilage glycoprotein-39)	0	CHI3L1	chitinase 3-like 1 (cartilage glycoprotein-39)
LOC110262320	-1.17773	0.442046	4.58381e-08	40.282	91.139	down	53	24	42	88	83	106	chr9:1972449-1986426	+	3482	protein-coding
MOB3B	-1.17753	0.442109	0.0232083	512.778	1159.86	down	451	532	545	1534	745	1246	chr10:38437933-38694667	+	3745	protein-coding	ssc:100516148	MOB kinase activator 3B	2e-81	MOB3B	MOB kinase activator 3B
ART4	-1.17737	0.442156	0.00921785	504.777	1141.64	down	549	417	532	786	1442	1223	chr5:57708463-57727678	+	2144	protein-coding	ssc:100152653	ADP-ribosyltransferase 4 (Dombrock blood group)	4e-120	ART4	ADP-ribosyltransferase 4 (Dombrock blood group)
SLA-DQB1	-1.17667	0.442373	3.74008e-06	1100.53	2487.81	down	993	1072	1216	1911	2908	2711	chr7:24969034-24977238	-	1194	protein-coding	ssc:100037921	SLA-DQ beta1 domain	2e-113	xp_003846522
CARMIL3	-1.17424	0.443116	0	251.225	566.964	down	236	256	255	630	499	589	chr7:75222528-75241243	-	4583	protein-coding
GAS1	-1.17343	0.443365	5.37287e-09	2816.73	6353.09	down	2184	3186	3043	7310	5063	6917	chr10:28509168-28511554	+	2387	protein-coding	ssc:100516459	growth arrest-specific 1	2e-100	GAS1	growth arrest-specific 1
B4GALNT2	-1.17264	0.443607	0.0468841	89.1964	201.083	down	60	124	82	130	259	219	chr12:25368234-25410021	-	2039	protein-coding	ssc:100621328	beta-1,4-N-acetyl-galactosaminyl transferase 2	0	B4GALNT2	beta-1,4-N-acetyl-galactosaminyl transferase 2
SYN1	-1.17097	0.444123	2.22045e-16	82.7996	186.447	down	68	91	88	206	156	204	chrX:42090245-42142254	-	3233	protein-coding	ssc:100216310	synapsin I	0	SYN1	synapsin I
STRA6	-1.17016	0.444371	0.0011965	380.946	857.284	down	236	510	394	659	1026	907	chr7:59317930-59347274	+	4448	protein-coding
CD1.1	-1.1677	0.44513	3.5739e-05	75.4666	169.551	down	94	54	75	134	197	182	chr4:91854055-91863875	-	7867	protein-coding	ssc:396785	CD1 antigen	3e-113	CD1A	CD1a molecule
ICAM3	-1.1673	0.445253	0.000789847	61.0982	137.234	down	29	96	58	135	150	129	chr2:69143063-69150221	-	1469	protein-coding	ssc:100141403	intercellular adhesion molecule 3	1e-102	ICAM3	intercellular adhesion molecule 3
SDR39U1	-1.1671	0.445317	0	270.286	606.965	down	220	305	281	652	553	634	chr7:74851049-74855740	+	3155	protein-coding	ssc:100152844	short chain dehydrogenase/reductase family 39U, member 1	7e-150	SDR39U1	short chain dehydrogenase/reductase family 39U, member 1
ARX	-1.16428	0.446187	2.44416e-12	829.006	1857.99	down	759	867	840	2137	1520	1980	chrX:21067631-21079850	-	2951	protein-coding	ssc:100627139	aristaless related homeobox	3e-141	ARX	aristaless related homeobox
OBSL1	-1.16408	0.446249	0.0164405	6581.61	14748.7	down	6938	5658	6949	18914	10085	15806	chr15:121560009-121581314	-	6149	protein-coding	ssc:100624019	obscurin-like 1	0	OBSL1	obscurin-like 1
SERPINB2	-1.16355	0.446413	8.34165e-06	32.2642	72.2866	down	15	46	36	75	68	76	chr1:157871919-157886525	-	1960	protein-coding	ssc:100519286	serpin peptidase inhibitor, clade B (ovalbumin), member 2	0	SERPINB2	serpin peptidase inhibitor, clade B (ovalbumin), member 2
MESP2	-1.16165	0.447001	0	99.1117	221.738	down	72	107	118	200	212	262	chr7:55341941-55345824	+	2979	protein-coding	ssc:100153433	mesoderm posterior 2 homolog (mouse)	7e-118	MESP2	mesoderm posterior basic helix-loop-helix transcription factor 2
TTBK1	-1.15862	0.447941	0.000380196	41.0735	91.7063	down	47	28	47	72	111	94	chr7:38276466-38319486	+	6908	protein-coding	ssc:100155509	tau tubulin kinase 1	0	TTBK1	tau tubulin kinase 1
GLI2	-1.15772	0.44822	0	761.169	1698.21	down	668	824	774	1882	1454	1815	chr15:30312528-30580272	-	8164	protein-coding	ssc:100520334	GLI family zinc finger 2	0	GLI2	GLI family zinc finger 2
KCTD7	-1.15755	0.448272	0	561.642	1252.92	down	576	511	581	1407	1079	1312	chr3:16382333-16393861	-	4866	protein-coding	ssc:100622993	potassium channel tetramerization domain containing 7	4e-169	KCTD7	potassium channel tetramerization domain containing 7
SCUBE2	-1.15753	0.448281	0	559.163	1247.36	down	563	523	575	1298	1188	1291	chr9:389806-457651	+	11110	protein-coding	ssc:100519613	signal peptide, CUB domain, EGF-like 2	0	SCUBE2	signal peptide, CUB domain, EGF-like 2
LOC102159820	-1.15679	0.448508	1.38256e-12	251.704	561.216	down	198	320	231	489	592	620	chr5:3114410-3203378	+	7532	protein-coding
DMPK	-1.15417	0.449324	0	1077.04	2397.04	down	783	1256	1182	2249	2418	2597	chr6:52100259-52110822	-	3839	protein-coding	ssc:100627008	dystrophia myotonica-protein kinase	0	DMPK	dystrophia myotonica-protein kinase
CFAP74	-1.15386	0.44942	0.0108515	42.0867	93.659	down	47	31	47	120	60	105	chr6:63976011-64038899	-	5543	protein-coding
NLGN1	-1.15306	0.449671	7.04992e-14	887.27	1973.17	down	1100	584	942	1896	1961	2122	chr13:111851007-112727202	+	8913	protein-coding	ssc:100521583	neuroligin 1	0	NLGN1	neuroligin 1
CACNA1E	-1.1509	0.450344	0	191.567	425.391	down	162	194	216	434	395	461	chr9:122827386-123318372	+	11914	protein-coding	ssc:100511769	calcium channel, voltage-dependent, R type, alpha 1E subunit	0	CACNA1E	calcium channel, voltage-dependent, R type, alpha 1E subunit
PODN	-1.14921	0.450871	0	567.434	1258.54	down	424	698	571	1231	1248	1333	chr6:159155251-159179456	-	3107	protein-coding	ssc:100622214	podocan	0	PODN	podocan
MOK	-1.14788	0.451287	0.0124149	79.8301	176.907	down	96	62	78	233	120	184	NW_018084979:1040354-1099676	-	4681	protein-coding	ssc:100520316	MOK protein kinase	0	MOK	MOK protein kinase
P2RX5	-1.14679	0.45163	0	235.224	520.846	down	238	214	247	553	454	574	chr12:49780241-49796287	-	3894	protein-coding	ssc:100519563	purinergic receptor P2X, ligand-gated ion channel, 5	1e-150	P2RX5	purinergic receptor P2X, ligand-gated ion channel, 5
TMEM240	-1.14478	0.452259	3.10973e-13	118.322	261.635	down	87	134	133	283	217	295	chr6:63721655-63727457	-	1241	protein-coding
LOC106505211	-1.14383	0.452557	5.12101e-06	28.4782	62.9394	down	28	22	35	61	51	80	chr10:65399521-65409596	-	4847	protein-coding
CPLX1	-1.14245	0.452991	0	225.259	497.283	down	229	194	247	520	461	526	chr8:197876-231721	-	2301	protein-coding	ssc:100624856	complexin 1	1e-59	CPLX1	complexin 1
GNAO1	-1.14119	0.453387	1.06692e-13	139.869	308.51	down	160	102	153	339	273	323	chr6:29416574-29592874	-	10586	protein-coding	ssc:100516976	guanine nucleotide binding protein (G protein), alpha activating activity polypeptide O	2e-89	GNAO1	guanine nucleotide binding protein (G protein), alpha activating activity polypeptide O
EMILIN3	-1.14095	0.453461	0.0221258	470.284	1037.11	down	487	429	480	1367	678	1106	chr17:44006838-44013501	-	3676	protein-coding	ssc:100519117	elastin microfibril interfacer 3	0	EMILIN3	elastin microfibril interfacer 3
SH3BGR	-1.13917	0.454019	1.10023e-13	109.449	241.078	down	114	97	114	236	232	263	chr13:203046575-203108638	+	1205	protein-coding	ssc:100626262	SH3 domain binding glutamic acid-rich protein	3e-61	SH3BGR	SH3 domain binding glutamate-rich protein
MS4A2	-1.1374	0.45458	0.0257802	116.69	256.711	down	123	108	115	158	321	299	chr2:11400415-11420314	-	3708	protein-coding	ssc:397166	membrane-spanning 4-domains, subfamily A, member 2	2e-70	MS4A2	membrane-spanning 4-domains, subfamily A, member 2
B3GNT7	-1.13391	0.455679	0.00347528	55.6958	122.238	down	36	67	64	150	83	139	chr15:132127386-132131912	+	2437	protein-coding	ssc:100518402	UDP-GlcNAc:betaGal beta-1,3-N-acetylglucosaminyltransferase 7
FZD2	-1.13335	0.455856	0.00264487	503.035	1103.51	down	373	593	537	797	1346	1195	chr12:18740417-18742301	-	1885	protein-coding	ssc:100337669	frizzled family receptor 2	0	FZD2	frizzled class receptor 2
DNM1	-1.12625	0.458106	0.0154978	782.195	1707.47	down	797	707	820	2217	1139	1832	chr1:268653045-268702233	+	3969	protein-coding	ssc:100153921	dynamin 1	0	DNM1	dynamin 1
TMEM125	-1.12607	0.458161	0.00968702	18.1042	39.5267	down	28	10	15	45	32	43	chr6:167973088-167978331	-	2646	protein-coding	ssc:100519781	transmembrane protein 125	6e-65	TMEM125	transmembrane protein 125
RPS27	-1.12242	0.459322	6.92607e-05	5227.24	11380.3	down	4473	5705	5395	13977	8797	11735	chr4:95697869-95699481	-	578	protein-coding	ssc:100519021	ribosomal protein S27	8e-45	RPS27	ribosomal protein S27
ADGRD1	-1.12239	0.459333	0	2356.5	5130.28	down	2026	2445	2557	5095	4848	5617	chr14:24059667-24241270	-	5482	protein-coding
FAM83G	-1.12154	0.459604	0	128.231	279.016	down	141	111	128	302	247	297	chr12:60296749-60322653	+	3136	protein-coding	ssc:102165932	family with sequence similarity 83, member G	0	FAM83G	family with sequence similarity 83, member G
CDK18	-1.12144	0.459634	0	942.845	2051.31	down	844	973	991	2226	1792	2204	chr9:66175539-66202799	+	3148	protein-coding	ssc:100627418	cyclin-dependent kinase 18	9e-101	CDK18	cyclin-dependent kinase 18
SEC16B	-1.12126	0.459691	1.63968e-06	144.78	314.963	down	127	157	147	240	355	360	chr9:119778660-119842962	-	5003	protein-coding	ssc:102164898	SEC16 homolog B (S. cerevisiae)	2e-50	SEC16B	SEC16 homolog B (S. cerevisiae)
LOC100525027	-1.12017	0.460041	0.0209674	22.4892	48.897	down	19	25	23	62	30	57	chr2:4953153-4958232	+	2787	protein-coding	ssc:100525027	double C2-like domain-containing protein gamma-like	6e-102	DOC2A	double C2-like domains, alpha
SHANK2	-1.1178	0.460796	1.36532e-11	130.073	282.291	down	167	89	128	287	272	296	chr2:2517853-3016959	+	9132	protein-coding	ssc:100627983	SH3 and multiple ankyrin repeat domains 2	0	SHANK2	SH3 and multiple ankyrin repeat domains 2
KCNMA1	-1.11727	0.460966	0.000107274	1693.54	3673.9	down	1017	2269	1786	4253	2953	3944	chr14:79345382-80106337	-	11812	protein-coding	ssc:397434	potassium large conductance calcium-activated channel, subfamily M, alpha member 1	0	KCNMA1	potassium large conductance calcium-activated channel, subfamily M, alpha member 1
LHB	-1.11575	0.461451	0.000874122	21.1467	45.8381	down	16	27	20	44	36	60	chr6:54263574-54269286	-	3421	protein-coding	ssc:397153	luteinizing hormone beta polypeptide	4e-52	LHB	luteinizing hormone beta polypeptide
A4GALT	-1.1153	0.461595	0.00366789	3053.32	6614.72	down	2115	3731	3287	8150	4807	7134	chr5:6083793-6105921	+	3029	protein-coding	ssc:100524987	alpha 1,4-galactosyltransferase	2e-170	A4GALT	alpha 1,4-galactosyltransferase
KLF15	-1.11497	0.461702	0.0117802	333.053	721.371	down	338	326	324	946	490	754	chr7:53877813-53890558	-	3628	protein-coding	ssc:100174957	Kruppel-like factor 15	9e-174	KLF15	Kruppel-like factor 15
CDPF1	-1.11421	0.461945	7.27751e-13	116.804	252.863	down	88	135	126	282	215	270	chr5:3287043-3295842	+	2127	protein-coding	ssc:100518729	cysteine-rich, DPF motif domain containing 1	2e-50	CDPF1	cysteine-rich, DPF motif domain containing 1
PTN	-1.11139	0.462848	1.44379e-10	1715.2	3705.75	down	1284	2025	1814	3121	3989	4122	chr18:12219708-12309045	+	1595	protein-coding	ssc:397609	pleiotrophic factor beta	8e-63	PTN	pleiotrophin
LAMC3	-1.10949	0.463457	0.0492055	7913.97	17076	down	6564	8711	8324	22032	11539	18308	chr1:271004423-271071223	+	6059	protein-coding	ssc:100157958	laminin, gamma 3	0	LAMC3	laminin, gamma 3
CCDC142	-1.10732	0.464155	1.14112e-07	96.4514	207.811	down	76	108	104	200	195	236	chr3:68563473-68573582	+	4776	protein-coding	ssc:100515019	coiled-coil domain containing 142	7e-164	CCDC142	coiled-coil domain containing 142
PDPN	-1.1068	0.464323	0.000102413	1242.3	2675.52	down	845	1517	1356	2131	3115	2847	chr6:73019063-73050000	+	2411	protein-coding	ssc:100738269	podoplanin	8e-41	PDPN	podoplanin
LOC102162791	-1.1046	0.465032	1.23495e-06	136.066	292.607	down	81	191	135	272	312	301	chr3:699738-707414	+	2833	protein-coding	ssc:102162791	uncharacterized LOC102162791
PTPN7	-1.1004	0.466386	0.0170883	63.9144	137.053	down	50	70	71	89	171	155	chr10:24325289-24336426	-	3974	protein-coding	ssc:100624702	protein tyrosine phosphatase, non-receptor type 7	5e-61	PTPN7	protein tyrosine phosphatase, non-receptor type 7
RTN4R	-1.10037	0.466397	0.00058446	178.861	383.506	down	177	163	192	483	278	403	chr14:51579043-51603180	-	1971	protein-coding	ssc:100152289	reticulon 4 receptor	0	RTN4R	reticulon 4 receptor
AMT	-1.09999	0.466521	1.529e-07	97.8704	209.799	down	75	117	100	211	199	226	chr13:31995600-32002514	-	2243	protein-coding	ssc:396679	glycine cleavage system T-protein	0	AMT	aminomethyltransferase
APBB3	-1.09801	0.467161	2.31571e-08	164.788	352.754	down	138	170	184	418	290	361	chr2:142307049-142320725	-	3675	protein-coding	ssc:100513399	amyloid beta (A4) precursor protein-binding, family B, member 3	0	APBB3	amyloid beta (A4) precursor protein-binding, family B, member 3
KIAA1755	-1.0967	0.467584	0.000874342	1045.66	2236.3	down	738	1292	1095	1701	2642	2424	chr17:41275501-41321328	-	4775	protein-coding	ssc:100516472	KIAA1755 ortholog	0	KIAA1755	KIAA1755
CACNA1G	-1.09541	0.468003	1.09082e-09	1804.5	3855.74	down	1373	2085	1932	4360	3159	4185	chr12:26838633-26912344	+	13190	protein-coding	ssc:100513431	calcium channel, voltage-dependent, T type, alpha 1G subunit	0	CACNA1G	calcium channel, voltage-dependent, T type, alpha 1G subunit
TRAP1	-1.09533	0.46803	0	3284.42	7017.55	down	3683	2666	3387	6795	6998	7464	chr3:38536710-38595273	+	2260	protein-coding	ssc:100515536	TNF receptor-associated protein 1	0	TRAP1	TNF receptor-associated protein 1
CARNS1	-1.09341	0.468652	3.86808e-05	36.0786	76.9953	down	26	41	41	61	89	83	chr2:5097238-5105697	-	4007	protein-coding	ssc:100512885	carnosine synthase 1	0	CARNS1	carnosine synthase 1
SERP2	-1.09252	0.468943	0	143.762	306.578	down	121	165	142	320	294	314	chr11:22672235-22700895	-	1438	protein-coding		Uncharacterized protein
LRRC4B	-1.08942	0.469951	2.86862e-11	164.258	349.532	down	114	205	172	315	373	370	chr6:55346787-55409876	-	2716	protein-coding		leucine rich repeat containing 4B
LOC102166270	-1.08772	0.470505	9.99612e-12	56.1093	119.265	down	51	58	58	137	105	119	chr10:15280507-15317485	-	2488	protein-coding	ssc:102166270	uncharacterized LOC102166270
CDT1	-1.08562	0.471191	0	287	609.107	down	198	359	301	591	607	647	chr6:893377-897706	-	2093	protein-coding	ssc:100525749	chromatin licensing and DNA replication factor 1	0	CDT1	chromatin licensing and DNA replication factor 1
POMC	-1.07979	0.473097	0.0245683	77.363	163.536	down	42	93	98	201	108	189	chr3:113661712-113668558	+	1267	protein-coding	ssc:396863	proopiomelanocortin	1e-107	POMC	proopiomelanocortin
TMEM102	-1.07935	0.473242	0	119.081	251.639	down	88	138	130	268	226	269	chr12:52738942-52749326	+	6213	protein-coding	ssc:100623827	transmembrane protein 102	0	TMEM102	transmembrane protein 102
TRNP1	-1.07805	0.473669	0.0437654	192.371	406.141	down	114	248	215	532	285	415	chr6:84293613-84300015	+	1973	protein-coding	ssc:100511386	TMF1-regulated nuclear protein 1	2e-66	TRNP1	TMF1-regulated nuclear protein 1
FSCN1	-1.07708	0.473987	0.000114772	14546	30688.7	down	10114	17859	15526	24732	35026	33126	chr3:4134173-4143275	+	2691	protein-coding	ssc:100286741	fascin homolog 1, actin-bundling protein (Strongylocentrotus purpuratus)	0	FSCN1	fascin actin-bundling protein 1
AXIN2	-1.07706	0.473995	0.0103581	519.635	1096.3	down	466	485	600	1409	751	1170	chr12:12311293-12343207	-	4497	protein-coding	ssc:100739604	axin 2	4e-149	AXIN2	axin 2
XRCC3	-1.07696	0.474028	2.63849e-05	137.093	289.22	down	106	177	125	241	336	297	NW_018084979:2216112-2230229	-	4690	protein-coding	ssc:100522195	X-ray repair complementing defective repair in Chinese hamster cells 3	6e-141	XRCC3	X-ray repair complementing defective repair in Chinese hamster cells 3
CDH20	-1.07669	0.474115	0.00133637	50.9063	107.382	down	49	55	47	83	134	107	chr1:159817091-160024985	-	8507	protein-coding	ssc:100522414	cadherin 20, type 2	0	CDH20	cadherin 20, type 2
FHIT	-1.07498	0.474679	1.14456e-11	84.7572	178.568	down	77	77	99	205	153	183	chr13:41443963-42884799	-	4541	protein-coding	ssc:100517971	fragile histidine triad	9e-46	FHIT	fragile histidine triad
LOC110260611	-1.07373	0.47509	9.71678e-12	828.768	1744.45	down	871	734	855	1969	1434	1892	chr5:3396256-3437923	-	7341	protein-coding
SYNC	-1.07343	0.475188	0.00430584	169.691	357.114	down	108	219	181	268	430	382	chr6:89006633-89026307	-	4746	protein-coding	ssc:100620771	syncoilin, intermediate filament protein	0	SYNC	syncoilin, intermediate filament protein
CCL24	-1.07264	0.47545	0	232.108	488.197	down	167	276	251	476	474	530	chr3:10347397-10361500	+	1469	protein-coding		Uncharacterized protein
NKAIN1	-1.07263	0.47545	0.00485514	235.263	494.833	down	191	260	251	341	597	561	chr6:87773636-87825816	-	2984	protein-coding	ssc:100516496	Na+/K+ transporting ATPase interacting 1	9e-120	NKAIN1	Na+/K+ transporting ATPase interacting 1
NAPRT	-1.07176	0.475739	6.12843e-14	1158.23	2434.61	down	911	1350	1194	2705	2102	2575	chr4:983428-986750	+	1740	protein-coding
FOXS1	-1.07125	0.475907	0	364.688	766.312	down	259	446	385	803	729	788	chr17:35523408-35537618	-	5763	protein-coding	ssc:100524116	forkhead box S1	2e-154	FOXS1	forkhead box S1
NCF4	-1.07033	0.476211	7.6675e-09	169.703	356.371	down	160	166	179	289	402	388	chr5:10876147-10994002	-	4923	protein-coding	ssc:100152055	neutrophil cytosolic factor 4, 40kDa	0	NCF4	neutrophil cytosolic factor 4, 40kDa
BNIPL	-1.06945	0.476499	0.00282519	22.3051	46.8214	down	15	24	28	35	53	54	chr4:98184038-98193522	-	1658	protein-coding	ssc:100155100	BCL2/adenovirus E1B 19kD interacting protein like	0	BNIPL	BCL2/adenovirus E1B 19kD interacting protein like
FAM109B	-1.06902	0.476642	2.06552e-05	739.134	1550.72	down	572	862	772	1220	1788	1686	chr5:6571628-6576993	-	3027	protein-coding
FNDC4	-1.0688	0.476714	6.46394e-12	196.756	412.744	down	146	230	212	462	358	431	chr3:111677569-111682496	+	3450	protein-coding	ssc:100625689	fibronectin type III domain containing 4	1e-118	FNDC4	fibronectin type III domain containing 4
RBP1	-1.06864	0.476767	2.13339e-07	827.443	1735.54	down	653	935	882	1400	1944	1913	chr13:80380958-80407328	-	790	protein-coding	ssc:100156666	retinol binding protein 1, cellular	5e-74	RBP1	retinol binding protein 1, cellular
PROCR	-1.06729	0.477215	0	376.002	787.92	down	359	358	402	831	697	863	chr17:38532530-38537397	+	1457	protein-coding	ssc:654289	protein C receptor, endothelial	9e-94	PROCR	protein C receptor, endothelial
LOC102162044	-1.06403	0.478294	2.42055e-05	81.551	170.515	down	100	61	80	197	133	188	chr10:19148680-19183893	+	3677	protein-coding	ssc:102162044	saccharopine dehydrogenase-like oxidoreductase-like	5e-79	SCCPDH	saccharopine dehydrogenase (putative)
IFIT1	-1.0618	0.479036	0.00383157	176.21	367.854	down	204	136	182	445	250	425	chr14:101237403-101249486	+	2097	protein-coding	ssc:100153038	interferon-induced protein with tetratricopeptide repeats 1	0	IFIT1	interferon-induced protein with tetratricopeptide repeats 1
LOC110257392	-1.05973	0.479722	0.00010253	115.514	240.805	down	108	111	125	296	179	256	chr17:43799253-43810089	-	2094	protein-coding
LOC110255237	-1.05772	0.480389	0.0234851	86.4215	179.91	down	78	79	101	192	157	197	chr2:61893963-61917944	-	2568	protein-coding
GAS8	-1.05446	0.481477	0.0095525	339.197	704.504	down	350	310	347	909	488	742	chr6:86817-105987	-	7049	protein-coding	ssc:100522374	growth arrest-specific protein 8-like	0	GAS8	growth arrest-specific 8
SPEG	-1.05303	0.481956	8.53408e-11	456.528	947.25	down	493	381	481	1066	783	1026	chr15:121443976-121501453	+	9911	protein-coding	ssc:100737722	SPEG complex locus	0	SPEG	SPEG complex locus
OAS2	-1.05299	0.481968	3.21054e-11	2051.55	4256.61	down	1992	2015	2090	4857	3479	4582	chr14:38827667-38847697	-	3738	protein-coding	ssc:595128	2'-5'-oligoadenylate synthetase 2, 69/71kDa	0	OAS2	2'-5'-oligoadenylate synthetase 2, 69/71kDa
SMPDL3A	-1.05239	0.482167	3.96936e-11	204.872	424.909	down	191	214	204	493	363	431	chr1:39848641-39869184	-	3885	protein-coding	ssc:100153442	sphingomyelin phosphodiesterase, acid-like 3A	0	SMPDL3A	sphingomyelin phosphodiesterase, acid-like 3A
MXRA8	-1.05049	0.482804	9.10303e-09	6785.72	14054.8	down	5379	7711	7160	16107	11588	14941	chr6:63630936-63635623	-	2683	protein-coding	ssc:100621355	matrix-remodelling associated 8	0	MXRA8	matrix-remodelling associated 8
SARM1	-1.04987	0.483013	0	956.408	1980.1	down	800	1054	997	1868	1968	2167	chr12:44654364-44676942	+	5318	protein-coding	ssc:100627920	sterile alpha and TIR motif-containing protein 1-like	0	SARM1	sterile alpha and TIR motif containing 1
CAVIN3	-1.04605	0.484293	9.31091e-06	4022.22	8305.36	down	2587	5275	4170	7150	9051	8946	chr9:3378144-3379851	+	1149	protein-coding
FGFR4	-1.0444	0.484848	3.08142e-12	387.585	799.407	down	254	491	415	777	808	835	chr2:80841536-80853791	-	3202	protein-coding	ssc:100127133	fibroblast growth factor receptor 4	0	FGFR4	fibroblast growth factor receptor 4
SLC25A29	-1.04359	0.485118	8.12099e-05	908.301	1872.34	down	721	1053	935	2252	1436	1995	chr7:121178211-121192369	-	7735	protein-coding	ssc:100513936	solute carrier family 25 (mitochondrial carnitine/acylcarnitine carrier), member 29	2e-156	SLC25A29	solute carrier family 25 (mitochondrial carnitine/acylcarnitine carrier), member 29
SH2D6	-1.04297	0.485329	0	140.01	288.496	down	156	116	143	268	304	301	chr3:59319980-59327058	-	1542	protein-coding	ssc:100520186	SH2 domain containing 6	1e-60	SH2D6	SH2 domain containing 6
SLCO4A1	-1.04282	0.485376	4.30724e-05	90.6517	186.777	down	47	128	97	171	183	213	chr17:61947636-61969391	+	3216	protein-coding
CHADL	-1.04262	0.485447	0.0129325	48.9471	100.84	down	15	72	61	108	88	110	chr5:7246892-7258962	+	2555	protein-coding	ssc:102162247	chondroadherin-like	0	CHADL	chondroadherin-like
FUT1	-1.03989	0.486364	0	1168.88	2403.3	down	1059	1185	1237	2311	2321	2658	chr6:54077431-54080475	-	2485	protein-coding	ssc:397138	fucosyltransferase 1 (galactoside 2-alpha-L-fucosyltransferase, H blood group)	3e-178	FUT1	fucosyltransferase 1 (galactoside 2-alpha-L-fucosyltransferase, H blood group)
DDAH2	-1.03984	0.486383	2.09832e-14	1764.2	3627.2	down	1440	1938	1886	4028	3073	3904	chr7:23838993-23842514	-	1750	protein-coding
PLXDC1	-1.03712	0.487299	0.0165861	358.009	734.69	down	285	410	373	950	513	767	chr12:23073292-23142529	+	2899	protein-coding	ssc:100517914	plexin domain containing 1	0	PLXDC1	plexin domain containing 1
ANGPT2	-1.03655	0.487493	0.00297791	496.449	1018.38	down	445	519	514	750	1253	1075	chr15:37544177-37600925	-	9537	protein-coding	ssc:396730	angiopoietin 2	0	ANGPT2	angiopoietin 2
PLP2	-1.03594	0.487697	1.54079e-05	863.24	1770.04	down	708	967	899	1402	2050	1904	chrX:43215372-43218318	+	1002	protein-coding	ssc:100512511	proteolipid protein 2 (colonic epithelium-enriched)	3e-73	PLP2	proteolipid protein 2 (colonic epithelium-enriched)
OSCP1	-1.03568	0.487785	0	209.761	430.038	down	189	210	226	472	375	457	chr6:92501124-92537526	-	2945	protein-coding	ssc:100622140	organic solute carrier partner 1	5e-43	OSCP1	organic solute carrier partner 1
CHSY3	-1.03531	0.487911	5.09821e-07	1809.83	3709.36	down	1598	1881	1913	2977	4225	4027	chr2:132536085-132803476	+	5036	protein-coding	ssc:100518720	chondroitin sulfate synthase 3	2e-172	CHSY3	chondroitin sulfate synthase 3
ATOH8	-1.03481	0.48808	4.28237e-06	441.544	904.666	down	307	519	496	1061	748	933	chr3:58964541-59001620	-	2888	protein-coding	ssc:100523367	atonal homolog 8 (Drosophila)	2e-126	ATOH8	atonal homolog 8 (Drosophila)
MB21D1	-1.03474	0.488104	0.00174424	66.0809	135.393	down	73	54	69	103	166	140	chr1:92483253-92500376	+	1766	protein-coding	ssc:100516408	Mab-21 domain containing 1	0	MB21D1	Mab-21 domain containing 1
ADGRV1	-1.03434	0.488241	7.49988e-07	928.257	1901.24	down	1050	702	1002	2191	1554	2023	chr2:97703648-98277847	+	22318	protein-coding
MYLK	-1.033	0.488694	2.33914e-06	14263.9	29187.7	down	10884	16743	14957	24213	32888	31229	chr13:136509878-136809674	+	8279	protein-coding	ssc:396848	myosin light chain kinase	0	MYLK	myosin light chain kinase
NMNAT3	-1.03291	0.488723	0.0161698	44.487	91.0374	down	42	49	41	116	59	102	chr13:80431405-80556808	-	1944	protein-coding
ARL6IP4	-1.0327	0.488795	1.13011e-09	355.126	726.543	down	325	348	385	826	578	803	chr14:29886043-29888512	-	1351	protein-coding	ssc:100157752	ADP-ribosylation-like factor 6 interacting protein 4	2e-71	ARL6IP4	ADP-ribosylation factor-like 6 interacting protein 4
LOC100624892	-1.03251	0.48886	0.0114495	21.4268	43.8406	down	21	16	27	53	34	46	chr8:86255028-86256907	+	1879	protein-coding		ribosomal protein S4 pseudogene
PKDCC	-1.03195	0.489048	0	4019.28	8218.59	down	3156	4658	4178	7448	8608	8836	chr3:98258456-98268539	-	2518	protein-coding	ssc:100516968	protein kinase domain containing, cytoplasmic	0	PKDCC	protein kinase domain containing, cytoplasmic
RFX2	-1.03056	0.489522	1.32228e-13	91.5295	186.988	down	71	109	93	204	164	199	chr2:72949859-73051184	+	3669	protein-coding	ssc:100516593	regulatory factor X, 2 (influences HLA class II expression)	6e-73	RFX2	regulatory factor X, 2 (influences HLA class II expression)
HPDL	-1.03009	0.489679	4.29942e-08	116.721	238.373	down	101	136	110	236	243	242	chr6:166012590-166015051	-	2462	protein-coding	ssc:100514057	4-hydroxyphenylpyruvate dioxygenase-like	5e-173	HPDL	4-hydroxyphenylpyruvate dioxygenase-like
LOC110259229	-1.02851	0.490215	1.60338e-12	254.062	518.276	down	283	226	243	577	442	553	chr2:4123786-4132938	+	3100	protein-coding
ANXA3	-1.02764	0.49051	0.019724	30.0974	61.3697	down	33	29	27	81	44	61	chr8:73970314-73993039	+	2749	protein-coding
MYRF	-1.02379	0.491822	0.00119928	707.897	1439.35	down	541	835	737	1091	1707	1557	chr2:9761230-9795873	-	5944	protein-coding	ssc:100520659	myelin regulatory factor	0	MYRF	myelin regulatory factor
STAT4	-1.02343	0.491944	1.42786e-07	65.7674	133.699	down	61	62	73	125	154	124	chr15:95656206-95764099	-	2781	protein-coding	ssc:397261	signal transducer and activator of transcription 4	0	STAT4	signal transducer and activator of transcription 4
ZC3H12B	-1.02284	0.492147	0.0252434	23.6196	48.0033	down	16	39	15	51	48	46	chrX:51231526-51749627	+	7269	protein-coding		zinc finger CCCH-type containing 12B
BAMBI	-1.01922	0.493382	6.90616e-06	489.003	991.134	down	391	539	530	1170	771	1068	chr10:40053368-40058590	+	1157	protein-coding	ssc:449001	BMP and activin membrane-bound inhibitor homolog (Xenopus laevis)	4e-146	BAMBI	BMP and activin membrane-bound inhibitor
AHNAK2	-1.01745	0.493989	0.000208619	762.364	1543.29	down	557	941	778	1841	1206	1636	NW_018084979:3146668-3174455	-	12040	protein-coding	ssc:100522557	AHNAK nucleoprotein 2	6e-135	AHNAK2	AHNAK nucleoprotein 2
GAS6	-1.01628	0.494389	0	1732.7	3504.74	down	1352	2020	1798	3463	3393	3766	chr11:78848797-78880733	-	2234	protein-coding	ssc:100519331	growth arrest-specific 6	0	GAS6	growth arrest-specific 6
RCN3	-1.01555	0.494638	0.0180573	9152.93	18504.3	down	6612	11113	9623	13940	22194	19833	chr6:54599347-54611275	+	1745	protein-coding	ssc:100518493	reticulocalbin 3, EF-hand calcium binding domain	2e-180	RCN3	reticulocalbin 3, EF-hand calcium binding domain
NUDT14	-1.01543	0.494682	9.86766e-13	323.447	653.859	down	221	408	338	641	608	736	NW_018084979:3289576-3296920	-	1182	protein-coding	ssc:397008	UDP-sugar diphosphatase	3e-76	NUDT14	nudix (nucleoside diphosphate linked moiety X)-type motif 14
EXD3	-1.01508	0.494801	2.95683e-11	191.625	387.286	down	134	249	189	402	367	404	NW_018084833:550229-609162	+	3424	protein-coding	ssc:100517075	exonuclease 3'-5' domain containing 3	0	EXD3	exonuclease 3'-5' domain containing 3
DACT3	-1.01483	0.494886	2.93683e-07	1010.95	2042.81	down	709	1218	1097	2330	1727	2136	chr6:52543737-52554258	-	3081	protein-coding	ssc:100622612	dishevelled-binding antagonist of beta-catenin 3	0	DACT3	dishevelled-binding antagonist of beta-catenin 3
LRP3	-1.01356	0.495322	0.00656005	538.744	1087.67	down	297	764	553	1292	919	1082	chr6:42988446-43001424	+	2666	protein-coding	ssc:100524868	low density lipoprotein receptor-related protein 3	0	LRP3	low density lipoprotein receptor-related protein 3
CNKSR2	-1.01299	0.495519	0.0472302	24.081	48.6077	down	26	27	18	65	37	45	chrX:17561114-17838034	+	5805	protein-coding	ssc:100523478	connector enhancer of kinase suppressor of Ras 2	0	CNKSR2	connector enhancer of kinase suppressor of Ras 2
ASPHD2	-1.01279	0.495586	0.000296878	256.151	516.875	down	169	317	281	600	394	577	chr14:44030582-44045093	+	4954	protein-coding	ssc:100156894	aspartate beta-hydroxylase domain containing 2	0	ASPHD2	aspartate beta-hydroxylase domain containing 2
SDSL	-1.01263	0.495642	0.0295024	26.2232	52.9178	down	9	41	29	53	54	53	chr14:38471162-38484459	-	1693	protein-coding	ssc:100154365	serine dehydratase-like	1e-135	SDSL	serine dehydratase-like
LOC110258247	-1.01237	0.49573	1.32451e-05	159.026	320.802	down	122	182	171	252	362	358	NW_018084932:15850-63886	+	1501	protein-coding
SFRP1	-1.01196	0.495871	8.16279e-05	3103.53	6258.75	down	3095	2756	3382	4829	7228	6895	chr17:10436414-10489773	-	4252	protein-coding	ssc:100621622	secreted frizzled-related protein 1	2e-150	SFRP1	secreted frizzled-related protein 1
EME1	-1.01123	0.496123	3.40867e-11	136.547	275.239	down	107	150	151	272	268	294	chr12:26670126-26680097	+	4019	protein-coding	ssc:100516510	essential meiotic structure-specific endonuclease 1	0	EME1	essential meiotic structure-specific endonuclease 1
OAF	-1.00952	0.496711	0	4955.31	9976.25	down	4117	5375	5289	10730	8543	11015	chr9:47344916-47363768	+	2161	protein-coding	ssc:100522940	OAF homolog (Drosophila)	1e-132	OAF	OAF homolog (Drosophila)
CSRP1	-1.00947	0.49673	0	8577.89	17268.7	down	6217	10374	9039	16478	17283	18562	chr10:23843130-23864020	-	1715	protein-coding	ssc:100622890	cysteine and glycine-rich protein 1-like	1e-100	CSRP1	cysteine and glycine-rich protein 1
LOC100521082	-1.00942	0.496747	0.00153635	118.916	239.4	down	55	163	140	226	262	235	chr3:46380575-46381811	-	665	protein-coding	ssc:100521082	putative uncharacterized protein encoded by LINC00116-like
LOC102161418	-1.00854	0.49705	0.00156822	1089.85	2192.64	down	635	1453	1179	1814	2479	2342	chr2:156364-157650	-	652	protein-coding	ssc:102161418	uncharacterized LOC102161418	1e-40	IFITM1	interferon induced transmembrane protein 1
LOC102161654	-1.0081	0.4972	0.0219422	25.9961	52.2952	down	27	26	24	37	66	55	chr17:33735808-33756077	+	2273	protein-coding	ssc:102161654	tyrosine-protein phosphatase non-receptor type substrate 1-like	1e-145	SIRPB1	signal-regulatory protein beta 1
EPPK1	-1.005	0.498271	0.000130012	181.021	363.308	down	135	210	196	310	433	353	chr4:780276-798760	+	13889	protein-coding
LOC106509588	-1.00291	0.498991	0.000403229	105.408	211.252	down	102	108	103	211	205	224	chr2:142975853-142981025	+	5169	protein-coding
MTMR11	-0.999824	0.500061	1.42883e-06	242.027	484.005	down	181	270	273	410	554	499	chr4:99115174-99122809	+	2800	protein-coding	ssc:100153767	myotubularin related protein 11	0	MTMR11	myotubularin related protein 11
LOC100525821	-0.999018	0.500341	0	3564.81	7124.78	down	2735	4281	3618	7415	6870	7279	chr7:21600685-21626738	-	1091	protein-coding	ssc:100525821	uncharacterized LOC100525821
TBX1	-0.99761	0.500829	1.42287e-09	152.813	305.131	down	100	199	158	314	284	327	chr14:51289376-51297110	+	2725	protein-coding
LOC106507337	-0.993701	0.502188	0.000470768	31.8447	63.4218	down	43	18	33	67	60	65	chr3:130288-164189	-	2664	protein-coding
SBK1	-0.993672	0.502198	4.29778e-12	212.033	422.219	down	191	209	232	478	351	452	chr3:18674566-18732853	-	4786	protein-coding	ssc:100518006	SH3-binding domain kinase 1	0	SBK1	SH3 domain binding kinase 1
TRAPPC6A	-0.993197	0.502363	0.000107668	153.706	305.975	down	112	174	174	358	231	341	chr6:51578906-51589496	-	799	protein-coding
DND1	-0.991768	0.502861	0.0111772	28.3925	56.4719	down	31	27	26	73	43	55	chr2:142384526-142387407	-	1761	protein-coding	ssc:100520423	DND microRNA-mediated repression inhibitor 1	0	DND1	DND microRNA-mediated repression inhibitor 1
SERPINE2	-0.991659	0.502899	4.46146e-08	23934.8	47593.7	down	20567	25347	25435	54888	38796	50715	chr15:125748383-125777788	-	1938	protein-coding	ssc:397542	nexin-1	0	SERPINE2	serpin peptidase inhibitor, clade E (nexin, plasminogen activator inhibitor type 1), member 2
SNX22	-0.991629	0.50291	3.02166e-09	61.6093	122.516	down	41	68	76	110	121	141	chr1:107891698-107897561	-	2467	protein-coding	ssc:100624664	sorting nexin 22	1e-38	SNX22	sorting nexin 22
FAM167A	-0.99102	0.503122	0.0205318	57.7736	114.84	down	52	60	60	87	149	110	chr14:14627242-14667494	-	4228	protein-coding	ssc:100627362	family with sequence similarity 167, member A	7e-72	FAM167A	family with sequence similarity 167, member A
RPS29	-0.991012	0.503125	0.0023643	4381.55	8708.68	down	4202	4380	4441	10839	6542	9036	chr1:179454923-179456847	-	1695	protein-coding	ssc:414391	ribosomal protein S29	8e-28	RPS29	ribosomal protein S29
ISLR	-0.990007	0.503475	4.51769e-06	4594.96	9126.5	down	2677	6216	4875	8794	9049	9812	chr7:59349674-59352936	-	2435	protein-coding
FAM181B	-0.989613	0.503613	0.0278475	22.2166	44.1243	down	19	27	20	56	31	47	chr9:16921290-16923142	-	1853	protein-coding	ssc:100517667	family with sequence similarity 181, member B	5e-168	FAM181B	family with sequence similarity 181, member B
ERBB4	-0.987752	0.504263	0	226.758	449.692	down	245	204	223	423	468	470	chr15:113966573-115096984	-	12406	protein-coding		v-erb-a erythroblastic leukemia viral oncogene homolog 4 (avian)
NPM3	-0.987149	0.504474	1.80622e-08	582.523	1154.72	down	456	649	635	970	1279	1247	chr14:112819390-112822244	-	1793	protein-coding	ssc:100627227	nucleophosmin/nucleoplasmin 3	2e-75	NPM3	nucleophosmin/nucleoplasmin 3
ADCY2	-0.987114	0.504486	0	467.685	927.063	down	385	500	511	985	808	1021	chr16:74305729-74729999	-	5062	protein-coding	ssc:100517503	adenylate cyclase 2 (brain)	0	ADCY2	adenylate cyclase 2 (brain)
KLHDC8B	-0.986879	0.504568	0	332.225	658.444	down	316	329	343	717	601	676	chr13:31775339-31780483	+	2405	protein-coding	ssc:100510980	kelch domain containing 8B	0	KLHDC8B	kelch domain containing 8B
TMEM198	-0.986622	0.504658	0.00796357	106.893	211.823	down	64	131	126	166	255	219	chr15:121553686-121559860	+	2217	protein-coding	ssc:100623329	transmembrane protein 198	4e-148	TMEM198	transmembrane protein 198
SCARF2	-0.983557	0.505731	0	1073.38	2122.43	down	823	1289	1090	2047	2141	2239	chr14:50813161-50824434	+	3388	protein-coding	ssc:100155943	scavenger receptor class F, member 2	0	SCARF2	scavenger receptor class F, member 2
MSH4	-0.983339	0.505808	0.00459029	34.1625	67.5503	down	33	27	42	84	50	71	chr6:137410820-137524459	-	3809	protein-coding	ssc:100627191	mutS homolog 4 (E. coli)	0	MSH4	mutS homolog 4
LOC110260402	-0.982239	0.506194	0	229.411	453.217	down	173	257	256	490	412	471	chr4:1665118-1705253	-	3144	protein-coding
PKMYT1	-0.979469	0.507166	8.88649e-09	122.246	241.046	down	90	149	126	207	253	271	chr3:39201819-39209261	+	2219	protein-coding	ssc:100286809	protein kinase, membrane associated tyrosine/threonine 1	0	PKMYT1	protein kinase, membrane associated tyrosine/threonine 1
RASGRP4	-0.979401	0.50719	0.0314508	47.7276	94.1118	down	52	34	56	64	115	106	chr6:47319457-47333341	-	3609	protein-coding	ssc:100516199	RAS guanyl releasing protein 4	0	RASGRP4	RAS guanyl releasing protein 4
REEP6	-0.979398	0.507191	0.00944173	200.99	396.29	down	174	198	228	510	286	406	chr2:76983431-76989017	-	3759	protein-coding		Uncharacterized protein
HSPE1	-0.978827	0.507392	0	2334.62	4601.22	down	2234	2300	2408	4935	4058	4964	chr15:101374019-101376146	+	568	protein-coding	ssc:397575	heat shock 10kDa protein 1 (chaperonin 10)	5e-52	HSPE1	heat shock 10kDa protein 1
PMEPA1	-0.976328	0.508272	7.7151e-06	3383.67	6657.22	down	2740	3862	3487	5412	7546	7193	chr17:57999287-58054329	-	4829	protein-coding	ssc:100144523	prostate transmembrane protein, androgen induced 1	7e-129	PMEPA1	prostate transmembrane protein, androgen induced 1
ADRB2	-0.976241	0.508303	0.0421501	120.45	236.976	down	119	114	125	156	299	262	chr2:150032649-150035591	+	2688	protein-coding	ssc:397357	adrenoceptor beta 2, surface	0	ADRB2	adrenoceptor beta 2, surface
MYH11	-0.975475	0.508572	1.37241e-06	7344.83	14442.1	down	5990	8200	7717	16710	11602	15520	chr3:7002667-7143093	+	6704	protein-coding	ssc:100621533	myosin, heavy chain 11, smooth muscle	1e-179	MYH11	myosin, heavy chain 11, smooth muscle
CIDEA	-0.974926	0.508766	6.90854e-06	49.855	98.0018	down	36	60	53	81	107	109	chr6:97253074-97268355	-	1271	protein-coding	ssc:100127171	cell death-inducing DFFA-like effector a	2e-91	CIDEA	cell death-inducing DFFA-like effector a
IL11RA	-0.972437	0.509644	0	648.2	1271.88	down	518	705	713	1349	1142	1366	chr10:32138984-32149315	-	2766	protein-coding	ssc:100524166	interleukin 11 receptor, alpha	0	IL11RA	interleukin 11 receptor, alpha
LOC110257542	-0.972386	0.509662	9.91822e-05	96.7724	189.885	down	93	91	104	227	141	209	chr18:55960637-55967427	+	3757	protein-coding
SLC4A3	-0.971237	0.510068	8.20917e-10	745.918	1462.4	down	843	595	773	1618	1243	1576	chr15:121629794-121643554	+	4280	protein-coding		Uncharacterized protein
PPFIBP2	-0.971186	0.510087	0.00178036	524.728	1028.71	down	478	537	547	1273	748	1103	chr9:1984717-2141428	-	8543	protein-coding	ssc:100738007	PTPRF interacting protein, binding protein 2 (liprin beta 2)	7e-154	PPFIBP2	PTPRF interacting protein, binding protein 2 (liprin beta 2)
ALDH3B1	-0.970935	0.510175	0.000131763	245.948	482.094	down	222	272	237	378	568	512	chr2:4868561-4889179	-	2156	protein-coding	ssc:100739347	aldehyde dehydrogenase 3 family, member B1	0	ALDH3B1	aldehyde dehydrogenase 3 family, member B1
SDK1	-0.970692	0.510261	0	739.024	1448.33	down	581	811	816	1494	1368	1526	chr3:2814418-3327838	+	9588	protein-coding	ssc:100512953	sidekick cell adhesion molecule 1	0	SDK1	sidekick cell adhesion molecule 1
IFNLR1	-0.970389	0.510368	0.00319386	156.806	307.251	down	106	197	166	247	368	313	chr6:81893997-81914104	-	5087	protein-coding	ssc:100622120	interferon, lambda receptor 1	1e-62	IFNLR1	interferon, lambda receptor 1
ZNF185	-0.968828	0.510921	0.00306469	647.154	1266.65	down	592	664	670	1578	918	1350	chrX:123942981-123988102	+	4277	protein-coding	ssc:100152632	zinc finger protein 185 (LIM domain)	0	ZNF185	zinc finger protein 185 (LIM domain)
MTG1	-0.968781	0.510938	2.29122e-08	518.977	1015.74	down	401	649	496	1138	912	1025	chr14:141372244-141384314	+	1776	protein-coding	ssc:100153322	mitochondrial ribosome-associated GTPase 1	4e-167	MTG1	mitochondrial ribosome-associated GTPase 1
ZNF385A	-0.968129	0.511169	3.20933e-10	223.556	437.352	down	155	283	230	445	392	491	chr5:19560317-19583254	-	2392	protein-coding	ssc:100155556	zinc finger protein 385A
PTPN6	-0.964322	0.512519	0	399.198	778.903	down	367	407	414	805	707	851	chr5:63762109-63779086	-	2219	protein-coding	ssc:100171389	protein tyrosine phosphatase, non-receptor type 6	0	PTPN6	protein tyrosine phosphatase, non-receptor type 6
LOC110255247	-0.962502	0.513166	0.0254393	115.896	225.854	down	119	108	117	288	148	251	chr12:73096-132262	-	3208	protein-coding
ARL10	-0.961979	0.513352	0	1639	3192.75	down	1384	1793	1708	3332	2978	3364	chr2:81496823-81506344	-	4128	protein-coding	ssc:100624464	ADP-ribosylation factor-like 10	2e-111	ARL10	ADP-ribosylation factor-like 10
KLF5	-0.961239	0.513615	0.00134127	65.1954	126.944	down	33	88	75	109	133	143	chr11:45370009-45386673	+	1374	protein-coding	ssc:100038005	Kruppel-like factor 5 (intestinal)	0	KLF5	Kruppel-like factor 5 (intestinal)
GLDN	-0.959648	0.514182	0	10140.9	19722.4	down	10189	9389	10555	18025	20568	21138	chr1:120322417-120399059	-	4369	protein-coding	ssc:100156725	gliomedin	0	GLDN	gliomedin
ITGAM	-0.958915	0.514444	0.0239004	500.469	972.845	down	307	671	520	735	1134	1077	chr3:17216719-17272134	-	5407	protein-coding	ssc:397459	integrin, alpha M (complement component 3 receptor 3 subunit)	0	ITGAM	integrin, alpha M (complement component 3 receptor 3 subunit)
WNT2B	-0.954663	0.515962	0	255.947	496.068	down	205	284	275	520	453	531	chr4:107906141-107923343	-	5876	protein-coding	ssc:100520560	wingless-type MMTV integration site family, member 2B	0	WNT2B	wingless-type MMTV integration site family, member 2B
WDR18	-0.953345	0.516434	0	982.718	1902.9	down	803	1052	1079	1751	1907	2113	chr2:77417536-77423812	-	1966	protein-coding	ssc:100622895	WD repeat domain 18	0	WDR18	WD repeat domain 18
SLC11A1	-0.952904	0.516591	0.0402247	95.3613	184.606	down	35	149	103	174	172	215	chr15:120434100-120446396	+	2070	protein-coding	ssc:396764	solute carrier family 11 (proton-coupled divalent metal ion transporters), member 1	0	SLC11A1	solute carrier family 11 (proton-coupled divalent metal ion transporter), member 1
CBX7	-0.952628	0.51669	0.0186232	449.702	870.361	down	465	381	491	1106	612	925	chr5:9070312-9090467	+	3972	protein-coding	ssc:100520132	chromobox homolog 7	4e-137	CBX7	chromobox homolog 7
LOC100154071	-0.952381	0.516779	3.1992e-05	564.995	1093.31	down	439	645	603	1283	858	1178	chr7:21592937-21593433	-	497	protein-coding	ssc:100154071	uncharacterized LOC100154071	2e-68	HIST1H2AI	histone cluster 1, H2ai
SYNJ2	-0.951291	0.517169	0.00124065	1383.23	2674.62	down	1040	1675	1413	2109	3115	2868	chr1:9014206-9109050	-	7221	protein-coding	ssc:100516167	synaptojanin 2	0	SYNJ2	synaptojanin 2
GAL3ST4	-0.949035	0.517979	7.95611e-06	295.149	569.818	down	206	370	306	486	627	612	chr3:8162909-8168810	-	2370	protein-coding	ssc:100511123	galactose-3-O-sulfotransferase 4	0	GAL3ST4	galactose-3-O-sulfotransferase 4
DUSP9	-0.947962	0.518364	0.0297484	134.386	259.26	down	123	137	140	342	184	260	chrX:124404852-124414246	+	4323	protein-coding	ssc:100519006	dual specificity phosphatase 9	2e-167	DUSP9	dual specificity phosphatase 9
HSPB6	-0.947862	0.5184	0	956.978	1846.03	down	914	969	961	1689	1914	1989	chr6:45181439-45184011	-	1472	protein-coding		heat shock protein, alpha-crystallin-related, B6
LOC100517712	-0.947427	0.518556	0.0111668	489.148	943.296	down	431	500	527	1194	671	999	chr4:1222736-1236382	-	11389	protein-coding	ssc:100517712	zinc finger protein GLI4-like	6e-141	GLI4	GLI family zinc finger 4
DHRS3	-0.946168	0.519009	0	1422.92	2741.61	down	1124	1643	1478	2488	2831	2989	chr6:72556234-72599233	-	2374	protein-coding	ssc:100514967	dehydrogenase/reductase (SDR family) member 3	5e-127	DHRS3	dehydrogenase/reductase (SDR family) member 3
FAM71E1	-0.945912	0.519101	0.00103951	61.9279	119.308	down	81	37	65	117	130	113	chr6:55310616-55316269	-	874	protein-coding	ssc:100511996	family with sequence similarity 71, member E1	9e-61	FAM71E1	family with sequence similarity 71, member E1
LTBP4	-0.944606	0.519571	0.000176714	14492.7	27893.5	down	8799	19185	15424	30166	24327	30127	chr6:48831018-48861503	+	5216	protein-coding	ssc:100627785	latent transforming growth factor beta binding protein 4	0	LTBP4	latent transforming growth factor beta binding protein 4
LOC106504121	-0.942721	0.520251	8.10882e-06	3451.92	6635.13	down	2117	4080	4173	6658	5707	7818	chr7:20872535-20875411	+	2877	protein-coding
HOXD9	-0.939795	0.521307	0.000173217	397.769	763.032	down	225	563	403	767	725	821	chr15:81910415-81926276	+	2826	protein-coding	ssc:100517431	homeobox D9	4e-126	HOXD9	homeobox D9
LOC100738475	-0.938602	0.521738	0.0113916	227.451	435.957	down	187	257	234	538	300	488	chr14:73002385-73055228	+	2656	protein-coding	ssc:100738475	core histone macro-H2A.2-like	2e-52	H2AFY2	H2A histone family, member Y2
TYRO3	-0.938307	0.521845	7.10543e-15	2204.88	4225.18	down	1741	2574	2261	3811	4404	4586	chr1:129811540-129829395	-	4089	protein-coding	ssc:100515870	TYRO3 protein tyrosine kinase	0	TYRO3	TYRO3 protein tyrosine kinase
LOC100518827	-0.938116	0.521914	7.37801e-10	118.977	227.971	down	101	138	115	258	204	228	chr2:117504125-117507607	-	1180	protein-coding	ssc:100518827	uncharacterized LOC100518827
ITGB4	-0.936917	0.522348	0.00680202	1386.25	2653.89	down	797	1890	1467	2215	2940	2881	chr12:5651292-5685601	-	6157	protein-coding	ssc:100521988	integrin, beta 4	0	ITGB4	integrin, beta 4
HSPA2	-0.936635	0.52245	3.94936e-10	1556.82	2979.86	down	1577	1403	1647	3390	2498	3149	chr7:88607140-88609947	+	2806	protein-coding	ssc:100621324	heat shock 70kDa protein 2	0	HSPA2	heat shock 70kDa protein 2
TNFSF13	-0.935797	0.522754	0	121.299	232.049	down	108	130	123	251	202	251	chr12:52853646-52857033	+	2332	protein-coding		Uncharacterized protein
CERCAM	-0.933147	0.523715	2.93737e-06	1848.71	3530	down	1488	2116	1909	2907	3948	3833	chr1:268834967-268847236	+	2688	protein-coding	ssc:100157139	probable inactive glycosyltransferase 25 family member 3-like	0	CERCAM	cerebral endothelial cell adhesion molecule
SMARCD3	-0.932584	0.523919	2.22525e-06	1205.67	2301.27	down	1066	1251	1275	1859	2607	2501	chr18:5958466-5989120	+	2231	protein-coding	ssc:100521999	SWI/SNF related, matrix associated, actin dependent regulator of chromatin, subfamily d, member 3	0	SMARCD3	SWI/SNF related, matrix associated, actin dependent regulator of chromatin, subfamily d, member 3
C6H16orf74	-0.931832	0.524192	7.62455e-07	53.3346	101.755	down	46	56	57	119	88	101	chr6:3156781-3211165	+	4495	protein-coding	ssc:100513354	chromosome 6 open reading frame, human C16orf74	8e-27	C16orf74	chromosome 16 open reading frame 74
SLC17A9	-0.930684	0.52461	0.0156957	358.316	683.023	down	295	420	352	497	831	738	chr17:62186114-62200091	+	2265	protein-coding
COPRS	-0.929927	0.524885	0	746.17	1421.6	down	570	855	804	1455	1360	1491	chr12:43091181-43097998	+	928	protein-coding	ssc:100524339	coordinator of PRMT5, differentiation stimulator	1e-77	COPRS	coordinator of PRMT5, differentiation stimulator
CDA	-0.927816	0.525653	0.0024409	42.8501	81.5269	down	39	52	36	100	65	82	chr6:78824248-78849154	+	501	protein-coding	ssc:100515954	cytidine deaminase	1e-69	CDA	cytidine deaminase
EPHB2	-0.927672	0.525706	5.60485e-12	1165.91	2217.8	down	822	1404	1261	2328	2023	2373	chr6:80649098-80849979	+	10582	protein-coding	ssc:100519549	EPH receptor B2	0	EPHB2	EPH receptor B2
ARHGAP30	-0.927093	0.525917	4.68128e-07	199.644	379.62	down	168	220	207	314	427	408	chr4:89375486-89394190	+	4401	protein-coding	ssc:100158101	Rho GTPase activating protein 30	0	ARHGAP30	Rho GTPase activating protein 30
RNASE1	-0.925357	0.52655	7.48851e-05	220.142	418.092	down	242	196	214	503	338	426	chr7:78199007-78214832	+	1221	protein-coding	ssc:100312980	ribonuclease, RNase A family, 1 (pancreatic)	3e-54	RNASE1	ribonuclease, RNase A family, 1 (pancreatic)
HK3	-0.925	0.526681	0	262.988	499.341	down	260	258	263	455	507	552	chr2:81042401-81060832	+	3329	protein-coding	ssc:100522855	hexokinase 3 (white cell)	0	HK3	hexokinase 3 (white cell)
FREM1	-0.924839	0.526739	5.87737e-07	1822.72	3460.39	down	1638	1832	1961	4057	2821	3615	chr1:207535811-207804525	+	10009	protein-coding	ssc:100514332	FRAS1 related extracellular matrix 1	0	FREM1	FRAS1 related extracellular matrix 1
FHL1	-0.924106	0.527007	6.09962e-09	3617.4	6864.06	down	2731	4178	3899	7679	5944	7183	chrX:111309989-111367900	+	3288	protein-coding	ssc:397667	four and a half LIM domains 1 protein, isoform C	0	FHL1	four and a half LIM domains 1
PDE1B	-0.923305	0.5273	0.0377265	469.633	890.646	down	315	575	516	1121	657	924	chr5:19725346-19752892	+	4208	protein-coding
LOC100738306	-0.92317	0.527349	0.00183961	70.3804	133.47	down	78	68	62	101	157	146	chr9:2613271-2616327	-	3053	protein-coding	ssc:100738306	olfactory receptor 10A4-like	7e-156	OR10A4	olfactory receptor, family 10, subfamily A, member 4
CPNE7	-0.9223	0.527667	0.0207757	146.039	276.772	down	140	147	147	353	189	299	chr6:393756-410781	-	6960	protein-coding
CDC42EP2	-0.922281	0.527674	1.22167e-06	789.045	1495.33	down	619	904	832	1252	1670	1604	chr2:6897497-6904040	-	2006	protein-coding	ssc:100513778	CDC42 effector protein (Rho GTPase binding) 2	3e-99	CDC42EP2	CDC42 effector protein (Rho GTPase binding) 2
APLN	-0.922035	0.527764	5.45956e-06	1169.04	2215.1	down	874	1364	1255	1846	2459	2402	chrX:106236746-106246563	-	3182	protein-coding		apelin
ABHD15	-0.920191	0.528439	2.1019e-10	90.882	171.991	down	73	90	109	156	188	176	chr12:45752848-45761850	-	6433	protein-coding	ssc:100516224	abhydrolase domain containing 15	0	ABHD15	abhydrolase domain containing 15
FAM160A1	-0.919435	0.528716	0	229.688	434.435	down	253	193	235	439	419	458	chr8:77328626-77628111	-	6312	protein-coding	ssc:100627876	family with sequence similarity 160, member A1	2e-87	FAM160A1	family with sequence similarity 160, member A1
TMEM109	-0.9185	0.529059	2.22045e-16	1501.73	2838.5	down	1188	1718	1575	2604	2976	3014	chr2:10828644-10837124	-	2141	protein-coding	ssc:100511116	transmembrane protein 109	3e-99	TMEM109	transmembrane protein 109
FOLR2	-0.918344	0.529116	0.00274424	875.922	1655.45	down	600	1098	921	1991	1354	1670	chr9:6785308-6790466	+	1531	protein-coding	ssc:396853	folate receptor 2 (fetal)	4e-107	FOLR2	folate receptor 2 (fetal)
HTR4	-0.917815	0.52931	0.00494471	44.4291	83.9468	down	36	43	54	63	100	91	chr2:149768295-149813801	-	1185	protein-coding	ssc:397431	5-hydroxytryptamine (serotonin) receptor 4, G protein-coupled	0	HTR4	5-hydroxytryptamine (serotonin) receptor 4, G protein-coupled
HOGA1	-0.917322	0.529491	3.86797e-08	270.855	511.547	down	182	344	284	537	492	519	chr14:108958812-108986373	+	2131	protein-coding	ssc:100153961	4-hydroxy-2-oxoglutarate aldolase 1	0	HOGA1	4-hydroxy-2-oxoglutarate aldolase 1
AKAP12	-0.91674	0.529705	0.0385135	7000.04	13215	down	5221	8154	7543	9824	15691	14484	chr1:14904109-15017016	-	8239	protein-coding	ssc:100152595	A kinase (PRKA) anchor protein 12	0	AKAP12	A kinase (PRKA) anchor protein 12
LOC106507128	-0.916494	0.529795	0.0463886	23.6403	44.6305	down	24	25	21	58	35	42	chr14:77789198-77924241	+	1592	protein-coding
CDKN1C	-0.915476	0.530169	4.08074e-05	253.496	478.151	down	205	273	279	549	363	542	chr2:2019391-2022092	-	1891	protein-coding		Cyclin-dependent kinase inhibitor 1C
IL17D	-0.914942	0.530365	3.51725e-07	207.061	390.421	down	132	265	223	410	362	411	chr11:1029219-1066086	+	1745	protein-coding	ssc:100738902	interleukin 17D	2e-75	IL17D	interleukin 17D
NES	-0.914602	0.53049	6.44896e-08	5545.56	10453.7	down	4177	6567	5815	9123	11313	11214	chr4:93412660-93421899	+	5584	protein-coding	ssc:100153933	nestin	0	NES	nestin
GDPD5	-0.912656	0.531206	0	4567.28	8597.94	down	3954	4897	4756	9122	7861	9074	chr9:9653955-9738186	-	3578	protein-coding	ssc:100627912	glycerophosphodiester phosphodiesterase domain containing 5	0	GDPD5	glycerophosphodiester phosphodiesterase domain containing 5
LMCD1	-0.911848	0.531504	0.00655066	967.382	1820.09	down	808	1035	1043	2260	1346	1918	chr13:64933692-64994204	+	1609	protein-coding	ssc:494020	LIM and cysteine-rich domains 1	0	LMCD1	LIM and cysteine-rich domains 1
GPT	-0.910784	0.531896	0	136.153	255.986	down	115	146	145	271	224	282	chr4:297747-302498	-	2714	protein-coding	ssc:100524618	glutamic-pyruvate transaminase (alanine aminotransferase)	0	GPT	glutamic-pyruvate transaminase (alanine aminotransferase)
CTTNBP2	-0.910068	0.53216	0.0269354	531.739	999.218	down	551	476	552	1282	722	1027	chr18:28130213-28573166	+	10408	protein-coding		cortactin binding protein 2
DCN	-0.909047	0.532537	2.95562e-07	37124.1	69711.8	down	30996	40943	38731	59229	77655	74064	chr5:91678601-91713925	+	1484	protein-coding	ssc:396957	decorin	0	DCN	decorin
PALLD	-0.908565	0.532715	0	9805.19	18406.1	down	8419	10483	10321	17531	18534	19694	chr14:20678456-21020125	-	6136	protein-coding	ssc:100627292	palladin, cytoskeletal associated protein	0	PALLD	palladin, cytoskeletal associated protein
LOC100621389	-0.906229	0.533578	5.94354e-08	1285.76	2409.71	down	928	1544	1371	2659	2090	2558	chr4:99208554-99208961	-	408	protein-coding	ssc:100621389	histone H4-like	2e-52	HIST1H4D	histone cluster 1, H4d
NPAS3	-0.906224	0.53358	1.22125e-15	113.39	212.516	down	123	87	127	211	197	237	chr7:65924986-66800820	-	6096	protein-coding	ssc:100621114	neuronal PAS domain protein 3	3e-116	NPAS3	neuronal PAS domain protein 3
ARHGAP44	-0.904702	0.534143	0	239.009	447.471	down	222	229	261	428	428	502	chr12:57049900-57206706	+	3644	protein-coding		Uncharacterized protein
SLC27A3	-0.903617	0.534545	2.09548e-11	236.56	442.553	down	165	281	262	421	417	506	chr4:95898780-95903599	-	2398	protein-coding	ssc:100157568	solute carrier family 27 (fatty acid transporter), member 3	0	SLC27A3	solute carrier family 27 (fatty acid transporter), member 3
CBX2	-0.90273	0.534874	0.00144943	331.335	619.473	down	251	395	343	749	483	647	chr12:2570841-2580336	-	4703	protein-coding	ssc:100514916	chromobox homolog 2	0	CBX2	chromobox homolog 2
RPP21	-0.901241	0.535426	0	316.015	590.221	down	281	332	328	600	531	661	chr7:23064366-23066288	+	582	protein-coding	ssc:100152493	ribonuclease P/MRP 21kDa subunit	5e-71	RPP21	ribonuclease P/MRP 21kDa subunit
AJUBA	-0.901136	0.535465	0	1295.12	2418.68	down	1022	1508	1333	2526	2199	2610	chr7:76063009-76072884	+	2462	protein-coding		Uncharacterized protein
GLIPR2	-0.900825	0.535581	1.00424e-07	775.426	1447.83	down	596	902	817	1242	1579	1563	chr1:236919821-236943828	+	2002	protein-coding	ssc:100515356	GLI pathogenesis-related 2	1e-86	GLIPR2	GLI pathogenesis-related 2
LGI4	-0.899995	0.535889	3.35096e-08	284.367	530.655	down	200	365	284	559	490	559	chr6:44655621-44663874	-	2930	protein-coding	ssc:100737096	leucine-rich repeat LGI family, member 4	0	LGI4	leucine-rich repeat LGI family, member 4
CFI	-0.898841	0.536318	3.34812e-08	1904.05	3550.24	down	1459	2230	1995	3071	3827	3855	chr8:112430824-112470844	+	5422	protein-coding	ssc:100516921	complement factor I	0	CFI	complement factor I
MBP	-0.89551	0.537557	0.0120651	74.6158	138.814	down	46	90	88	171	115	134	chr1:147649516-147685289	+	1849	protein-coding	ssc:414286	myelin basic protein	2e-87	MBP	myelin basic protein
ZNF432	-0.894702	0.537858	0.0458169	123.903	230.372	down	142	99	126	293	158	249	chr6:58137204-58152691	-	5757	protein-coding	ssc:100624217	zinc finger protein 432	0	ZNF432	zinc finger protein 432
IL16	-0.894678	0.537867	0	191.629	356.284	down	170	211	189	333	375	370	chr7:49973937-50102346	+	4809	protein-coding	ssc:396589	interleukin 16	0	IL16	interleukin 16
WDR34	-0.894197	0.538047	0	1138.68	2116.32	down	877	1328	1194	2023	2092	2300	chr1:269002252-269030978	-	2192	protein-coding	ssc:100513839	WD repeat domain 34	0	WDR34	WD repeat domain 34
FNDC10	-0.893257	0.538397	9.99201e-16	296.496	550.709	down	245	330	309	493	581	594	chr6:63762059-63765483	-	3290	protein-coding
COLEC10	-0.892977	0.538502	1.00404e-05	190.448	353.672	down	183	176	208	287	406	377	chr4:19692990-20143740	-	4656	protein-coding	ssc:100620179	collectin sub-family member 10 (C-type lectin)	4e-147	COLEC10	collectin sub-family member 10 (C-type lectin)
TGFB1I1	-0.892959	0.538509	3.00698e-05	2641.94	4906.04	down	1735	3297	2878	4336	5275	5242	chr3:17093275-17099204	-	2162	protein-coding
CARD9	-0.892411	0.538713	8.81739e-13	159.078	295.301	down	119	190	166	272	292	332	NW_018084833:1343219-1351352	+	3816	protein-coding
GLS2	-0.891995	0.538868	0.0110732	82.9809	154	down	73	90	84	192	108	168	chr5:21806405-21820001	-	2846	protein-coding	ssc:100738224	glutaminase 2 (liver, mitochondrial)	0	GLS2	glutaminase 2 (liver, mitochondrial)
ARID5A	-0.891674	0.538988	0	353.364	655.615	down	286	398	370	621	655	711	chr3:46701628-46714121	-	2731	protein-coding	ssc:100524615	AT rich interactive domain 5A (MRF1-like)	0	ARID5A	AT rich interactive domain 5A (MRF1-like)
DNAL4	-0.890323	0.539493	2.29014e-07	324.345	601.212	down	287	326	354	705	508	608	chr5:9236653-9248741	+	4012	protein-coding	ssc:100520304	dynein, axonemal, light chain 4	2e-58	DNAL4	dynein, axonemal, light chain 4
SPON2	-0.889481	0.539808	1.19544e-08	935.495	1733.02	down	820	985	982	1467	1927	1851	chr8:447176-450829	-	1530	protein-coding
EME2	-0.888166	0.5403	0.00049294	118.442	219.224	down	116	129	106	268	177	219	chr3:40190545-40193994	-	1662	protein-coding	ssc:100521548	essential meiotic structure-specific endonuclease subunit 2	4e-134	EME2	essential meiotic structure-specific endonuclease subunit 2
DUSP8	-0.887993	0.540365	6.83135e-05	236.414	437.516	down	140	321	247	441	417	468	chr2:1006589-1022444	-	4233	protein-coding
SLC45A3	-0.88685	0.540794	1.44329e-15	809.089	1496.12	down	628	937	850	1363	1504	1671	chr9:66344742-66365999	-	3796	protein-coding	ssc:100626235	solute carrier family 45, member 3	0	SLC45A3	solute carrier family 45, member 3
ARHGEF25	-0.886025	0.541103	5.99416e-05	1928.39	3563.82	down	1300	2469	1996	3130	3833	3828	chr5:22873502-22880830	+	2681	protein-coding	ssc:100517091	Rho guanine nucleotide exchange factor (GEF) 25	0	ARHGEF25	Rho guanine nucleotide exchange factor (GEF) 25
HTR1B	-0.885502	0.541299	0.00592768	164.788	304.44	down	85	240	169	314	282	327	chr1:88597510-88598682	+	1173	protein-coding	ssc:397563	5-hydroxytryptamine (serotonin) receptor 1B, G protein-coupled	0	HTR1B	5-hydroxytryptamine (serotonin) receptor 1B, G protein-coupled
DHDH	-0.88543	0.541326	0.0351444	1995.04	3685.48	down	996	2905	2084	3381	3815	3968	chr6:54210693-54217250	+	1008	protein-coding	ssc:397337	dimeric dihydrodiol dehydrogenase	4e-167	DHDH	dihydrodiol dehydrogenase (dimeric)
DGKG	-0.884904	0.541524	4.17191e-10	84.1301	155.367	down	94	60	96	150	152	169	chr13:123956294-124182966	-	11209	protein-coding	ssc:100623595	diacylglycerol kinase, gamma 90kDa	0	DGKG	diacylglycerol kinase, gamma 90kDa
MYO5B	-0.884722	0.541592	0	505.959	934.215	down	528	467	506	860	964	1006	chr1:99418242-99810934	-	6238	protein-coding	ssc:100521829	myosin VB	0	MYO5B	myosin VB
FLCN	-0.884507	0.541673	1.30337e-06	1032.98	1907.02	down	913	1065	1100	2215	1533	2039	chr12:61029186-61045400	+	6278	protein-coding
PPFIA4	-0.881643	0.542749	2.68896e-13	137.181	252.76	down	121	153	134	280	231	254	chr9:113727857-113777772	+	6572	protein-coding	ssc:100512361	protein tyrosine phosphatase, receptor type, f polypeptide (PTPRF), interacting protein (liprin), alpha 4	0	PPFIA2	protein tyrosine phosphatase, receptor type, f polypeptide (PTPRF), interacting protein (liprin), alpha 2
MED30	-0.881159	0.542931	0.00018397	228.872	421.557	down	204	247	230	326	482	469	chr4:21198740-21215634	-	1506	protein-coding	ssc:100519234	mediator complex subunit 30	7e-102	MED30	mediator complex subunit 30
LOC110256592	-0.880612	0.543137	0.000134943	83.5271	153.795	down	65	101	83	124	171	171	chr1:2826866-3040744	+	2648	protein-coding
MX1	-0.879486	0.543561	7.58615e-13	1776.1	3267.53	down	1786	1679	1810	3661	2820	3424	chr13:204843049-204868927	+	2602	protein-coding	ssc:397128	myxovirus (influenza virus) resistance 1, interferon-inducible protein p78 (mouse)	0	MX1	MX dynamin-like GTPase 1
ZBTB47	-0.878762	0.543834	0	2077.83	3820.71	down	1819	2195	2176	4081	3421	4083	chr13:26181268-26195282	+	5626	protein-coding	ssc:100523512	zinc finger and BTB domain containing 47	0	ZBTB47	zinc finger and BTB domain containing 47
OLFML3	-0.878355	0.543987	1.44366e-10	8100.85	14891.6	down	5656	9889	8681	14763	13987	16428	chr4:106566978-106571086	-	3435	protein-coding	ssc:100158055	olfactomedin-like 3	0	OLFML3	olfactomedin-like 3
ZBTB45	-0.877743	0.544218	7.50411e-12	223.095	409.945	down	160	267	240	395	417	429	chr6:63076546-63082949	-	3541	protein-coding
MPND	-0.876987	0.544503	2.20934e-14	765.831	1406.48	down	613	865	807	1523	1241	1501	chr2:74445660-74455928	-	2763	protein-coding	ssc:100524132	MPN domain containing	0	MPND	MPN domain containing
MMP28	-0.875092	0.545219	0.0445716	286.912	526.24	down	150	401	310	445	600	546	chr12:39739074-39766794	+	3099	protein-coding	ssc:100516576	matrix metallopeptidase 28
HAUS1	-0.873941	0.545654	0	172.71	316.527	down	175	160	178	343	295	320	chr1:95756297-95774245	+	1043	protein-coding	ssc:100152640	HAUS augmin-like complex, subunit 1	2e-141	HAUS1	HAUS augmin-like complex, subunit 1
GJC2	-0.87335	0.545878	0.00236073	403.895	739.909	down	344	448	411	565	872	802	chr2:51257623-51267969	+	3006	protein-coding	ssc:100514218	gap junction protein, gamma 2, 47kDa	6e-161	GJC2	gap junction protein, gamma 2, 47kDa
NUAK2	-0.872801	0.546086	0.0154471	92.8513	170.039	down	66	121	90	134	202	178	chr9:65980035-66001665	-	3028	protein-coding	ssc:100625699	NUAK family, SNF1-like kinase, 2	0	NUAK2	NUAK family, SNF1-like kinase, 2
LOC100738859	-0.87276	0.546101	5.09947e-07	9976.85	18269.2	down	8268	10942	10544	15329	20156	19837	chr4:99169471-99171665	+	2195	protein-coding	ssc:100738859	histone H2B type 2-E-like	2e-68	HIST2H2BE	histone cluster 2, H2be
DNPH1	-0.872725	0.546114	5.73124e-05	247.303	452.849	down	143	322	277	430	447	496	chr7:38263819-38267361	-	841	protein-coding	ssc:100157902	2'-deoxynucleoside 5'-phosphate N-hydrolase 1	2e-73	DNPH1	2'-deoxynucleoside 5'-phosphate N-hydrolase 1
INPP5E	-0.872678	0.546132	0	833.562	1526.31	down	703	905	877	1563	1435	1628	NW_018084833:1293720-1302435	+	3086	protein-coding
GINS4	-0.871642	0.546524	3.47289e-08	248.166	454.089	down	224	254	261	390	512	471	chr17:10656869-10668664	+	2049	protein-coding	ssc:100738105	GINS complex subunit 4 (Sld5 homolog)	4e-118	GINS4	GINS complex subunit 4 (Sld5 homolog)
COL2A1	-0.869072	0.547499	0.000259649	75.9779	138.781	down	83	69	73	160	105	157	chr5:78350131-78380893	-	5271	protein-coding	ssc:397323	collagen, type II, alpha 1	0	COL2A1	collagen, type II, alpha 1
THRA	-0.868639	0.547663	0	2526.12	4612.55	down	2166	2659	2707	4961	4052	4979	chr12:22270506-22296684	-	6306	protein-coding	ssc:397387	thyroid hormone receptor, alpha	0	THRA	thyroid hormone receptor, alpha
LOC110260610	-0.866801	0.548361	0.00123539	167.256	305.019	down	143	187	168	269	367	283	chr5:2980327-3034889	+	4909	protein-coding
ARHGAP22	-0.866539	0.548461	6.90794e-08	262.587	478.779	down	244	284	252	549	398	505	chr14:89113774-89331629	-	3573	protein-coding	ssc:100156289	Rho GTPase activating protein 22	0	ARHGAP22	Rho GTPase activating protein 22
MPP2	-0.866506	0.548474	3.57506e-09	119.95	218.705	down	111	135	110	191	238	233	chr12:19239557-19268013	+	4066	protein-coding
BMP2	-0.865796	0.548743	0	292.495	533.035	down	287	271	312	509	525	582	chr17:15750487-15762982	+	3867	protein-coding	ssc:100157103	bone morphogenetic protein 2	0	BMP2	bone morphogenetic protein 2
MCM5	-0.864583	0.549205	0	1489.39	2711.91	down	1165	1673	1610	2779	2534	2908	NW_018084968:1966090-1983967	+	2717	protein-coding
PLPP7	-0.86366	0.549557	0	364.97	664.125	down	323	383	381	697	593	725	chr1:271268843-271283657	+	2318	protein-coding
SSH3	-0.863409	0.549652	0	900.612	1638.52	down	720	1021	946	1665	1525	1779	chr2:5185480-5193875	-	3673	protein-coding	ssc:100515297	ankyrin repeat domain-containing protein 13D-like	0	ANKRD13D	ankyrin repeat domain 13 family, member D
FOXRED2	-0.863117	0.549764	0	4371	7950.7	down	3615	4788	4634	7397	8075	8621	chr5:11233835-11254713	+	5802	protein-coding	ssc:100513010	FAD-dependent oxidoreductase domain containing 2	0	FOXRED2	FAD-dependent oxidoreductase domain containing 2
LHFPL1	-0.86146	0.550395	0.0170336	46.0406	83.6582	down	25	65	48	92	70	92	chrX:92422913-92542291	-	2059	protein-coding	ssc:100152966	lipoma HMGIC fusion partner-like 1	2e-110	LHFPL1	lipoma HMGIC fusion partner-like 1
LOC110257476	-0.860217	0.55087	0.0398799	162.667	295.3	down	207	118	155	370	244	279	chr17:2914-120740	-	9061	protein-coding
EDA	-0.860031	0.550941	0	527.78	957.969	down	489	526	556	901	965	1037	chrX:55770958-56103296	+	5159	protein-coding	ssc:100518887	ectodysplasin A	1e-156	EDA	ectodysplasin A
OTUD7A	-0.860022	0.550944	0.000472113	128.679	233.569	down	103	159	121	186	259	263	chr1:143109177-143426305	+	11468	protein-coding	ssc:100525093	OTU domain containing 7A	0	OTUD7A	OTU deubiquitinase 7A
LOXL3	-0.859188	0.551263	5.16726e-10	778.191	1411.66	down	571	916	839	1309	1487	1476	chr3:68498114-68516829	+	3634	protein-coding	ssc:100626748	lysyl oxidase-like 3	0	LOXL3	lysyl oxidase-like 3
SCRN2	-0.858699	0.55145	0	442.053	801.627	down	349	493	478	755	800	875	chr12:24090685-24095163	-	1560	protein-coding	ssc:100519333	secernin 2	0	SCRN2	secernin 2
NTPCR	-0.85797	0.551728	3.0082e-09	1079.37	1956.35	down	887	1227	1103	2181	1665	2088	chr14:57802564-57833155	-	1302	protein-coding		Uncharacterized protein
LOC110261663	-0.857519	0.551901	1.92905e-05	1566.96	2839.21	down	1326	1713	1631	3282	2249	3090	chr7:20907083-20908336	+	1254	protein-coding
ADGB	-0.857497	0.551909	4.60329e-06	96.4401	174.747	down	80	100	108	198	138	195	chr1:18870880-19030983	-	6904	protein-coding	ssc:100155164	androglobin	0	ADGB	androglobin
CDCA4	-0.857385	0.551952	3.48055e-11	227.46	412.11	down	158	268	255	420	398	430	NW_018084979:3187552-3196163	-	2880	protein-coding	ssc:100523127	cell division cycle associated 4	1e-63	CDCA4	cell division cycle associated 4
TUBB6	-0.857017	0.552093	0.00223143	3746.25	6785.54	down	2558	4744	3897	5760	7598	7171	chr6:97233639-97240692	-	1830	protein-coding	ssc:100623583	tubulin, beta 6 class V	0	TUBB6	tubulin, beta 6 class V
CLIP3	-0.856705	0.552212	0.000103733	904.868	1638.63	down	801	920	976	1935	1272	1768	chr6:45390656-45418866	-	6630	protein-coding	ssc:100524809	CAP-GLY domain containing linker protein 3	0	CLIP3	CAP-GLY domain containing linker protein 3
RAD51	-0.856145	0.552427	0	273.69	495.441	down	260	256	299	458	517	525	chr1:130592414-130640326	-	2008	protein-coding	ssc:100141309	RAD51 homolog (S. cerevisiae)	0	RAD51	RAD51 recombinase
ABCC6	-0.855868	0.552533	5.94748e-06	107.221	194.061	down	71	133	117	181	206	200	chr3:28260935-28356706	+	5153	protein-coding	ssc:100515018	ATP-binding cassette, sub-family C (CFTR/MRP), member 6
CDC42EP5	-0.855602	0.552635	0.00126104	1440.35	2606.33	down	1000	1775	1532	2160	2925	2804	chr6:58852426-58857622	+	1226	protein-coding	ssc:100525753	CDC42 effector protein (Rho GTPase binding) 5	1e-45	CDC42EP5	CDC42 effector protein (Rho GTPase binding) 5
ANGPTL6	-0.854525	0.553047	9.73681e-05	93.4977	169.067	down	95	82	101	203	140	169	chr2:68947067-68958820	-	1956	protein-coding	ssc:100126233	angiopoietin-like 6	0	ANGPTL6	angiopoietin-like 6
FHL3	-0.854419	0.553088	0.000115957	1714.83	3100.47	down	1132	2234	1761	2768	3240	3387	chr6:93980637-93988568	-	1482	protein-coding	ssc:396986	four and a half LIM domains 3	3e-158	FHL3	four and a half LIM domains 3
SLC7A7	-0.852842	0.553693	0	442.487	799.165	down	405	452	460	850	720	853	chr7:76195774-76235406	+	4735	protein-coding	ssc:100037972	solute carrier family 7 (amino acid transporter light chain, y+L system), member 7	0	SLC7A7	solute carrier family 7 (amino acid transporter light chain, y+L system), member 7
MMACHC	-0.851954	0.554034	0.00415913	137.522	248.227	down	79	189	144	266	210	278	chr6:165860888-165865674	-	1471	protein-coding	ssc:100513159	methylmalonic aciduria (cobalamin deficiency) cblC type, with homocystinuria	1e-135	MMACHC	methylmalonic aciduria (cobalamin deficiency) cblC type, with homocystinuria
HYI	-0.851322	0.554277	9.60132e-09	518.848	936.09	down	472	554	517	1076	810	949	chr6:167809063-167811588	+	977	protein-coding	ssc:100517478	hydroxypyruvate isomerase (putative)	2e-139	HYI	hydroxypyruvate isomerase (putative)
PIGQ	-0.850919	0.554432	0	1341.46	2419.54	down	1029	1548	1429	2406	2357	2567	chr3:41164399-41177453	-	4377	protein-coding	ssc:100739135	phosphatidylinositol glycan anchor biosynthesis, class Q	0	PIGQ	phosphatidylinositol glycan anchor biosynthesis, class Q
C13H21orf2	-0.849892	0.554826	0	489.417	882.116	down	451	475	532	937	800	937	chr13:207196884-207204741	-	1158	protein-coding	ssc:100621858	chromosome 13 open reading frame, human C21orf2	6e-98	C21orf2	chromosome 21 open reading frame 2
LOC110257580	-0.849442	0.554999	0.00256481	54.0826	97.4542	down	40	58	64	107	72	118	chr18:19742675-19751568	+	4019	protein-coding
CIB2	-0.848618	0.555317	2.18587e-07	758.901	1366.62	down	743	754	757	1573	1119	1454	chr7:47807806-47813400	+	1120	protein-coding	ssc:100156043	calcium and integrin binding family member 2	2e-105	CIB2	calcium and integrin binding family member 2
UBE2T	-0.848585	0.555329	2.22045e-15	268.902	484.23	down	258	243	300	439	521	505	chr10:24454492-24459085	-	1106	protein-coding	ssc:100525658	ubiquitin-conjugating enzyme E2T (putative)	1e-94	UBE2T	ubiquitin-conjugating enzyme E2T (putative)
MVB12A	-0.848501	0.555362	4.21316e-07	1842.85	3318.3	down	1428	2264	1800	3061	3585	3387	chr2:60271020-60275972	-	1388	protein-coding
TBL1X	-0.848109	0.555512	1.68746e-07	819.204	1474.69	down	781	782	875	1657	1176	1648	chrX:5994324-6238843	+	7781	protein-coding	ssc:100624648	transducin (beta)-like 1X-linked	0	TBL1X	transducin (beta)-like 1X-linked
EFCC1	-0.84738	0.555793	0	697.729	1255.38	down	631	737	708	1231	1229	1344	chr13:71504832-71538394	+	3834	protein-coding	ssc:100738889	EF-hand and coiled-coil domain containing 1	0	EFCC1	EF-hand and coiled-coil domain containing 1
PCSK6	-0.846044	0.556308	0.000273459	827.072	1486.72	down	630	990	848	1242	1688	1567	chr1:145508658-145697017	+	4268	protein-coding	ssc:102164742	proprotein convertase subtilisin/kexin type 6	9e-57	PCSK6	proprotein convertase subtilisin/kexin type 6
PDZD7	-0.843283	0.557374	0.000176531	55.8327	100.179	down	49	49	69	80	108	116	chr14:112088332-112111348	-	5207	protein-coding	ssc:100625985	PDZ domain containing 7	0	PDZD7	PDZ domain containing 7
ORC1	-0.842843	0.557544	0.000543381	632.02	1133.59	down	494	747	644	948	1311	1167	chr6:159819302-159852306	+	5134	protein-coding
TK1	-0.842065	0.557844	0.0308936	994.092	1782.03	down	583	1303	1095	1518	2038	1830	chr12:3785997-3794824	+	1336	protein-coding		thymidine kinase 1, soluble
LOC110261478	-0.84198	0.557877	2.53839e-10	1290.6	2313.42	down	977	1515	1362	2490	2054	2471	chr7:20717123-20717916	-	792	protein-coding
TKTL2	-0.839647	0.55878	0.000124718	127.904	228.906	down	145	103	131	263	183	249	chr8:52325782-52328286	-	2503	protein-coding	ssc:100624724	transketolase-like 2	0	TKTL2	transketolase-like 2
CNN2	-0.839478	0.558846	0.00038686	5630.85	10075.9	down	3971	6834	6032	8558	11101	10845	chr2:77376020-77385594	-	1718	protein-coding	ssc:397565	calponin 2	5e-179	CNN2	calponin 2
HACL1	-0.838375	0.559273	9.12492e-13	1018.49	1821.11	down	746	1205	1093	1875	1700	1945	chr13:2786007-2840882	-	2694	protein-coding	ssc:100518218	2-hydroxyacyl-CoA lyase 1	0	HACL1	2-hydroxyacyl-CoA lyase 1
PXDC1	-0.838185	0.559347	3.71124e-08	1308.67	2339.66	down	914	1592	1408	2155	2374	2563	chr7:2231277-2248986	-	2122	protein-coding	ssc:100154877	PX domain containing 1	3e-125	PXDC1	PX domain containing 1
CCDC8	-0.837885	0.559463	0	1141.34	2040.07	down	940	1260	1204	2103	1839	2249	chr6:52474508-52478257	+	3750	protein-coding	ssc:100513356	coiled-coil domain-containing protein 8-like	3e-174	CCDC8	coiled-coil domain containing 8
NEB	-0.835707	0.560308	0.0260656	54.2985	96.9161	down	37	59	67	114	69	112	chr15:546187-766131	+	22966	protein-coding	ssc:100516703	nebulin	0	NEB	nebulin
ZNF215	-0.835432	0.560415	6.99966e-05	57.3631	102.366	down	47	65	59	120	87	103	chr9:2578166-2600117	-	1700	protein-coding	ssc:100738243	zinc finger protein 215	1e-103	ZNF215	zinc finger protein 215
BMP4	-0.835253	0.560485	6.69464e-14	237.593	423.915	down	203	243	263	398	459	424	chr1:183415989-183422888	-	2975	protein-coding	ssc:100113425	bone morphogenetic protein 4	0	BMP4	bone morphogenetic protein 4
LOC110255294	-0.834606	0.560736	3.11906e-12	131.17	233.933	down	146	106	137	222	242	244	chr2:142993808-142995956	+	2109	protein-coding
SLC38A7	-0.833822	0.561041	0.00245526	620.212	1105.47	down	370	828	660	988	1170	1190	chr6:20387113-20401733	-	3790	protein-coding	ssc:100511635	solute carrier family 38, member 7
LRRC3	-0.833553	0.561146	0	359.186	640.102	down	308	363	401	636	643	658	chr13:207270099-207275901	+	4986	protein-coding
FAM20A	-0.830639	0.56228	9.31366e-13	253.242	450.392	down	247	241	265	392	485	487	chr12:11606469-11663086	+	8078	protein-coding	ssc:100522273	family with sequence similarity 20, member A	0	FAM20A	family with sequence similarity 20, member A
LOC100620498	-0.828921	0.56295	5.32073e-09	1184.5	2104.09	down	1154	1130	1238	2376	1743	2266	chr6:55543070-55555582	-	8046	protein-coding	ssc:100620498	uncharacterized LOC100620498
C7H15orf39	-0.828127	0.56326	1.3189e-08	1177.23	2090.03	down	1018	1297	1190	2353	1757	2230	chr7:58380602-58390117	-	4490	protein-coding	ssc:100154113	chromosome 7 open reading frame, human C15orf39	0	C15orf39	chromosome 15 open reading frame 39
PCK2	-0.827334	0.56357	0	591.513	1049.59	down	511	640	611	1100	969	1112	chr7:75187195-75197613	-	2315	protein-coding	ssc:403165	phosphoenolpyruvate carboxykinase 2 (mitochondrial)	0	PCK2	phosphoenolpyruvate carboxykinase 2 (mitochondrial)
FAM193B	-0.827106	0.563659	6.71169e-06	553.095	981.266	down	506	583	556	1139	787	1052	chr2:80396371-80430074	+	3182	protein-coding	ssc:100511495	family with sequence similarity 193, member B	0	FAM193B	family with sequence similarity 193, member B
LOC110261666	-0.827101	0.563661	0.0047212	710.397	1260.34	down	586	866	661	1465	1252	1080	chr7:21220803-21221687	+	885	protein-coding
SYT3	-0.826563	0.563871	4.25109e-07	95.0121	168.507	down	91	101	90	143	187	180	chr6:55417949-55449322	-	3910	protein-coding	ssc:100511086	synaptotagmin III	0	SYT3	synaptotagmin III
RAB34	-0.826202	0.564012	0	1162.23	2060.66	down	990	1270	1203	2223	1848	2175	chr12:44951989-44956458	-	1752	protein-coding	ssc:100144491	RAB34, member RAS oncogene family	7e-149	RAB34	RAB34, member RAS oncogene family
TPPP	-0.825973	0.564102	5.32661e-05	83.8304	148.616	down	55	90	107	151	127	174	chr16:79535037-79556383	+	3939	protein-coding	ssc:100144410	tubulin polymerization promoting protein	1e-112	TPPP	tubulin polymerization promoting protein
LOC100523107	-0.825326	0.564354	3.20554e-06	526.071	932.172	down	462	556	549	819	1068	928	NW_018084924:31679-39950	-	2619	protein-coding	ssc:100523107	melanoma-associated antigen D4-like	0	MAGED4B	melanoma antigen family D, 4B
PDZRN3	-0.824703	0.564598	0.0011228	474.245	839.976	down	415	484	515	1014	646	889	chr13:54659657-54904742	-	5105	protein-coding	ssc:100511410	PDZ domain containing ring finger 3	0	PDZRN3	PDZ domain containing ring finger 3
RAB31	-0.824557	0.564656	1.92137e-07	4097.06	7255.87	down	3405	4529	4281	8202	6077	7731	chr6:98278644-98385857	-	4007	protein-coding		Uncharacterized protein
LOC110261673	-0.82447	0.564689	0.000419373	3477	6157.37	down	3173	3537	3641	7276	4769	6650	chr7:20910487-20912374	-	1888	protein-coding
FAAH	-0.823232	0.565174	2.84966e-05	463.818	820.671	down	362	525	498	957	695	834	chr6:165060279-165079340	-	3539	protein-coding	ssc:396949	fatty acid amide hydrolase	0	FAAH	fatty acid amide hydrolase
WISP2	-0.82303	0.565254	5.96367e-12	216.451	382.935	down	200	221	223	353	421	383	chr17:47131236-47146455	+	1864	protein-coding	ssc:100522769	WNT1-inducible-signaling pathway protein 2-like	1e-90	WISP2	WNT1 inducible signaling pathway protein 2
CHP2	-0.821871	0.565708	0.000841482	236.322	417.753	down	284	164	252	351	452	463	chr3:22473241-22478697	-	3401	protein-coding
SMTN	-0.821302	0.565931	0.000706938	5428.83	9592.76	down	3920	6577	5725	8082	10622	10337	chr14:47879317-47902700	+	3276	protein-coding	ssc:414369	smoothelin	0	SMTN	smoothelin
RNASEH2C	-0.821242	0.565954	9.02186e-10	1579.55	2790.95	down	1223	1874	1615	2583	2944	2919	chr2:6563093-6564281	+	679	protein-coding	ssc:100517142	ribonuclease H2, subunit C	1e-64	RNASEH2C	ribonuclease H2, subunit C
IFT43	-0.821158	0.565988	0	359.632	635.413	down	333	395	340	648	598	680	chr7:99155889-99254436	+	1064	protein-coding	ssc:100516026	intraflagellar transport 43 homolog (Chlamydomonas)	3e-79	IFT43	intraflagellar transport 43
FAM160B2	-0.820493	0.566248	0	1785.18	3152.65	down	1698	1723	1891	2846	3263	3445	chr14:6360333-6376941	+	4062	protein-coding	ssc:100155695	family with sequence similarity 160, member B2	0	FAM160B2	family with sequence similarity 160, member B2
AAAS	-0.82047	0.566258	1.52227e-09	735.277	1298.49	down	513	882	805	1321	1258	1353	chr5:18526070-18537835	-	2034	protein-coding	ssc:100154333	achalasia, adrenocortical insufficiency, alacrimia	0	AAAS	achalasia, adrenocortical insufficiency, alacrimia
TCF21	-0.820158	0.56638	2.365e-09	700.058	1236.03	down	491	844	759	1250	1141	1359	chr1:29975280-29978273	-	1295	protein-coding	ssc:100152962	transcription factor 21	6e-84	TCF21	transcription factor 21
ACOT11	-0.819974	0.566452	0	407.75	719.839	down	386	416	410	675	756	747	chr6:157749917-157832280	-	7058	protein-coding
PTGS2	-0.819448	0.566659	0.000128431	161.959	285.822	down	181	134	165	232	317	317	chr9:127850164-127858866	-	3613	protein-coding	ssc:397590	prostaglandin-endoperoxide synthase 2 (prostaglandin G/H synthase and cyclooxygenase)	0	PTGS2	prostaglandin-endoperoxide synthase 2 (prostaglandin G/H synthase and cyclooxygenase)
SOX9	-0.818694	0.566955	8.88178e-16	178.695	315.191	down	193	140	198	316	304	335	chr12:8642154-8647315	-	3639	protein-coding	ssc:396840	SRY (sex determining region Y)-box 9	0	SOX9	SRY (sex determining region Y)-box 9
DTX4	-0.818142	0.567172	0.0183845	1169.74	2062.41	down	802	1414	1285	2391	1553	2327	chr2:12197943-12237884	-	6638	protein-coding	ssc:100517143	deltex homolog 4 (Drosophila)	0	DTX4	deltex 4, E3 ubiquitin ligase
LOC106509585	-0.818118	0.567181	1.18794e-14	131.436	231.743	down	133	128	129	253	218	230	chr2:142989108-142993793	+	4683	protein-coding
CBS	-0.817933	0.567254	0.000477272	347.139	611.972	down	373	298	359	496	707	648	chr13:206205942-206231363	-	2782	protein-coding
AQP7	-0.817195	0.567544	0.031545	68.5296	120.755	down	33	96	77	122	106	139	chr10:33098746-33130245	+	3244	protein-coding	ssc:100126283	aquaporin 7	1e-135	AQP7	aquaporin 7
TTLL3	-0.817131	0.56757	0.0119667	562.016	990.223	down	616	468	583	1222	767	1013	chr13:66094069-66123984	+	5714	protein-coding
NTHL1	-0.816894	0.567663	0.000152024	218.808	385.462	down	154	270	230	431	320	419	chr3:39935619-39941718	+	1216	protein-coding	ssc:100516255	nth endonuclease III-like 1 (E. coli)	6e-144	NTHL1	nth endonuclease III-like 1 (E. coli)
PHGDH	-0.816742	0.567723	0	520.671	917.13	down	457	535	560	975	815	992	chr4:101445977-101478144	-	1904	protein-coding	ssc:100144529	phosphoglycerate dehydrogenase	0	PHGDH	phosphoglycerate dehydrogenase
DTX3	-0.816551	0.567798	0	1102.75	1942.17	down	999	1163	1119	2068	1674	2155	chr5:22867691-22873413	+	3513	protein-coding	ssc:100620343	deltex homolog 3 (Drosophila)	0	DTX3	deltex 3, E3 ubiquitin ligase
S100A1	-0.81652	0.56781	2.84126e-09	1033.25	1819.72	down	762	1258	1065	1705	1859	1948	chr4:96007026-96012305	-	1151	protein-coding
BVES	-0.815965	0.568028	7.95119e-05	177.404	312.323	down	153	199	176	306	318	321	chr1:71316354-71360255	-	2876	protein-coding	ssc:100153106	blood vessel epicardial substance	0	BVES	blood vessel epicardial substance
TGFB3	-0.815387	0.568256	0.00477117	1388.96	2444.26	down	883	1825	1448	2133	2657	2609	chr7:99133873-99162239	-	3631	protein-coding	ssc:397400	transforming growth factor, beta 3	0	TGFB3	transforming growth factor, beta 3
HES2	-0.815063	0.568384	0.0441714	570.893	1004.42	down	356	737	617	806	1158	1075	chr6:67276774-67279617	-	2382	protein-coding	ssc:100515666	hairy and enhancer of split 2 (Drosophila)	1e-58	HES2	hes family bHLH transcription factor 2
ATG16L2	-0.813944	0.568825	0.000799752	107.079	188.253	down	82	135	102	212	150	210	chr9:7346973-7360189	+	2193	protein-coding	ssc:100511396	autophagy related 16-like 2 (S. cerevisiae)	0	ATG16L2	autophagy related 16-like 2 (S. cerevisiae)
ARSG	-0.813515	0.568994	0	218.814	384.571	down	197	219	236	409	329	430	chr12:11751930-11882844	-	5479	protein-coding	ssc:100521576	arylsulfatase G	0	ARSG	arylsulfatase G
PELI3	-0.81245	0.569414	0.00267211	301.999	530.375	down	267	324	308	647	407	555	chr2:5950552-5959786	-	2130	protein-coding	ssc:100519073	pellino E3 ubiquitin protein ligase family member 3	0	PELI3	pellino E3 ubiquitin protein ligase family member 3
HSPBP1	-0.811745	0.569692	0	911.444	1599.89	down	717	1016	989	1492	1641	1713	chr6:59452934-59464533	-	1909	protein-coding	ssc:100518376	HSPA (heat shock 70kDa) binding protein, cytoplasmic cochaperone 1	9e-159	HSPBP1	HSPA (heat shock 70kDa) binding protein, cytoplasmic cochaperone 1
LRRC75A	-0.811552	0.569768	0	505.561	887.318	down	497	463	544	801	927	960	chr12:59094713-59132516	+	2464	protein-coding
CCDC102A	-0.810197	0.570304	1.10645e-12	492.415	863.434	down	371	588	511	884	820	912	chr6:19436379-19456995	-	3018	protein-coding	ssc:100620539	coiled-coil domain containing 102A	0	CCDC102A	coiled-coil domain containing 102A
STXBP6	-0.810173	0.570314	0.000151015	311.493	546.185	down	255	347	327	648	450	557	chr7:74294859-74551370	+	6139	protein-coding	ssc:100514852	syntaxin binding protein 6 (amisyn)	1e-122	STXBP6	syntaxin binding protein 6 (amisyn)
XIRP1	-0.809453	0.570598	0.000513052	122.757	215.145	down	79	164	124	229	205	217	chr13:23867476-23876850	-	6262	protein-coding	ssc:100134978	xin actin-binding repeat containing 1	0	XIRP1	xin actin-binding repeat containing 1
SMPDL3B	-0.809058	0.570754	0.0435988	242.264	424.47	down	129	349	248	377	447	462	chr6:85060639-85084483	+	1785	protein-coding	ssc:100514109	sphingomyelin phosphodiesterase, acid-like 3B	0	SMPDL3B	sphingomyelin phosphodiesterase, acid-like 3B
MMP2	-0.808508	0.570972	0	17978.4	31487.4	down	15438	19425	18705	29732	31938	33713	chr6:30059247-30087031	-	3081	protein-coding	ssc:397391	matrix metallopeptidase 2 (gelatinase A, 72kDa gelatinase, 72kDa type IV collagenase)	0	MMP2	matrix metallopeptidase 2 (gelatinase A, 72kDa gelatinase, 72kDa type IV collagenase)
AQP3	-0.80741	0.571407	0.0180022	58.4416	102.284	down	47	71	56	75	110	126	chr10:33045374-33050285	+	892	protein-coding	ssc:100126235	aquaporin 3 (Gill blood group)	8e-161	AQP3	aquaporin 3 (Gill blood group)
BIN1	-0.806987	0.571574	0	952.978	1667.29	down	948	925	957	1770	1462	1828	chr15:25328679-25379675	+	2813	protein-coding	ssc:100037305	bridging integrator 1	0	BIN1	bridging integrator 1
RHPN1	-0.806337	0.571832	0.000298246	68.5385	119.865	down	52	90	62	120	126	116	chr4:1123098-1133030	-	3771	protein-coding	ssc:100517344	rhophilin, Rho GTPase binding protein 1	0	RHPN1	rhophilin, Rho GTPase binding protein 1
RPS16	-0.805972	0.571977	2.19563e-10	26941	47101.6	down	21578	30266	28549	51230	41076	50560	chr6:48085684-48088368	-	500	protein-coding	ssc:414397	ribosomal protein S16	8e-81	RPS16	ribosomal protein S16
KMT5C	-0.805047	0.572343	1.3965e-06	316.074	552.253	down	220	376	350	573	477	628	chr6:59517058-59524551	+	2422	protein-coding
LOC100624226	-0.803936	0.572784	4.52094e-12	1151.15	2009.74	down	1086	1104	1237	1748	2169	2169	chr14:7256588-7291998	-	8164	protein-coding	ssc:100624226	tumor necrosis factor receptor superfamily member 10B-like	1e-89	TNFRSF10B	tumor necrosis factor receptor superfamily, member 10b
MEIS3	-0.803882	0.572806	0	532.823	930.207	down	411	613	567	910	892	1019	chr6:53175920-53188455	-	1733	protein-coding	ssc:100518492	Meis homeobox 3	0	MEIS3	Meis homeobox 3
NOS2	-0.803611	0.572913	1.46216e-13	391.185	682.807	down	409	367	384	739	590	743	chr12:44174944-44219875	-	5153	protein-coding	ssc:396859	nitric oxide synthase 2, inducible	0	NOS2	nitric oxide synthase 2, inducible
FAM83C	-0.802835	0.573222	1.92151e-05	70.3769	122.782	down	46	84	81	115	116	142	chr17:38644985-38653323	-	5140	protein-coding	ssc:102163927	family with sequence similarity 83, member C	0	FAM83C	family with sequence similarity 83, member C
ZNF691	-0.802473	0.573366	2.18793e-07	488.208	851.486	down	427	537	489	962	704	918	chr6:168540461-168596451	-	6556	protein-coding	ssc:100628198	zinc finger protein 691	9e-137	ZNF691	zinc finger protein 691
SHISA4	-0.802422	0.573386	0.0130575	444.537	775.292	down	304	546	480	606	869	875	chr10:24158648-24161504	+	1158	protein-coding
PYROXD2	-0.802115	0.573508	9.41203e-11	235.199	410.113	down	172	278	253	421	376	447	chr14:109701807-109730459	-	4731	protein-coding
LOC100154508	-0.798799	0.574827	0.000144594	1501.28	2611.72	down	998	1907	1586	2832	2386	2692	chr7:21606058-21606567	-	510	protein-coding	ssc:100154508	histone H2A type 1-F-like	4e-68	HIST1H2AD	histone cluster 1, H2ad
SIRPA	-0.797584	0.575312	0	1125.15	1955.73	down	1023	1189	1135	1991	1852	2084	chr17:33566270-33611375	-	4253	protein-coding	ssc:494566	signal-regulatory protein alpha	0	SIRPA	signal-regulatory protein alpha
CFAP126	-0.79637	0.575796	0.000169206	291.684	506.583	down	281	274	313	601	400	536	chr4:89108048-89133525	+	6086	protein-coding
SPC24	-0.796297	0.575825	1.23276e-09	285.425	495.688	down	208	326	320	463	468	575	chr2:69884304-69890314	-	772	protein-coding
KCNQ1	-0.796248	0.575845	0.000988442	12034.9	20899.5	down	7532	15851	12640	20713	20152	22480	chr2:1675323-1989110	+	4882	protein-coding		potassium voltage-gated channel, KQT-like subfamily, member 1
AURKB	-0.79611	0.5759	0	459.368	797.66	down	382	501	487	849	722	847	chr12:53410833-53426165	-	3051	protein-coding	ssc:396955	aurora kinase B	0	AURKB	aurora kinase B
GTSE1	-0.795834	0.57601	5.18015e-09	302.315	524.851	down	215	363	326	543	487	561	chr5:3227813-3246679	-	3049	protein-coding	ssc:100520739	G-2 and S-phase expressed 1	1e-175	GTSE1	G-2 and S-phase expressed 1
BRSK1	-0.794327	0.576612	1.07325e-12	135.167	234.424	down	124	142	136	227	252	229	chr6:59468289-59499062	+	3219	protein-coding	ssc:100512610	BR serine/threonine kinase 1	2e-85	BRSK1	BR serine/threonine kinase 1
FGFRL1	-0.792982	0.57715	2.22045e-16	1146.35	1986.22	down	953	1248	1218	1803	2076	2137	chr8:365367-378384	+	2798	protein-coding
PRRT2	-0.789259	0.578641	0.00942831	263.138	454.758	down	209	302	274	543	337	502	chr3:18048614-18052481	+	3155	protein-coding	ssc:100623439	proline-rich transmembrane protein 2	3e-100	PRRT2	proline-rich transmembrane protein 2
SNCAIP	-0.787486	0.579353	0	182.919	315.738	down	164	185	196	330	274	355	chr2:125889165-125956864	+	2735	protein-coding	ssc:100049698	synuclein, alpha interacting protein	0	SNCAIP	synuclein, alpha interacting protein
SOBP	-0.786631	0.579696	0	480.289	828.526	down	476	430	523	819	811	880	chr1:73549778-73722689	+	4657	protein-coding	ssc:100521699	sine oculis binding protein homolog (Drosophila)	0	SOBP	sine oculis binding protein homolog (Drosophila)
QPRT	-0.786031	0.579937	0.034455	102.42	176.612	down	77	119	110	219	131	186	chr3:17987223-18001712	+	1496	protein-coding	ssc:100623339	quinolinate phosphoribosyltransferase	5e-142	QPRT	quinolinate phosphoribosyltransferase
NHLRC1	-0.785348	0.580212	0.00531494	45.4108	78.2731	down	54	40	40	88	61	89	chr7:13816243-13817644	-	1400	protein-coding	ssc:100152396	NHL repeat containing 1	0	NHLRC1	NHL repeat containing E3 ubiquitin protein ligase 1
CAPN2	-0.784846	0.580414	0	8274.93	14257	down	6966	8951	8756	13742	14161	15295	chr10:19758824-19820241	+	3141	protein-coding	ssc:397393	calpain 2, (m/II) large subunit	0	CAPN2	calpain 2, (m/II) large subunit
ZNF771	-0.784566	0.580526	0	481.664	829.71	down	430	492	513	753	868	892	chr3:17904440-17917414	-	3063	protein-coding	ssc:100621101	zinc finger protein 771	2e-153	ZNF771	zinc finger protein 771
C1H15orf62	-0.783375	0.581006	0	320.971	552.447	down	285	349	321	575	507	593	chr1:130554200-130559546	-	3504	protein-coding	ssc:100519405	chromosome 1 open reading frame, human C15orf62	5e-86	C15orf62	chromosome 15 open reading frame 62
RPS15	-0.782587	0.581323	0.0128259	33711.3	57990.6	down	25470	39945	35235	68339	47881	59526	chr2:77043329-77044749	-	475	protein-coding	ssc:397607	ribosomal protein S15	4e-81	RPS15	ribosomal protein S15
LTBP3	-0.781947	0.581581	0	6528.69	11225.8	down	5543	7066	6851	11610	10333	12096	chr2:6701455-6720191	+	4938	protein-coding	ssc:100517877	latent transforming growth factor beta binding protein 3	0	LTBP3	latent transforming growth factor beta binding protein 3
PALM2	-0.78118	0.581891	0.00693143	532.057	914.366	down	536	475	571	702	1074	991	chr1:250824055-250968545	+	2355	protein-coding	ssc:100152369	paralemmin 2	0	PALM2	paralemmin 2
CDCA3	-0.780247	0.582267	8.84007e-07	194.99	334.887	down	135	242	206	325	337	352	chr5:63858905-63861902	+	1785	protein-coding	ssc:100153312	cell division cycle associated 3	5e-112	CDCA3	cell division cycle associated 3
PCED1A	-0.778798	0.582852	0.00206655	924.377	1585.96	down	758	1011	989	1878	1228	1709	chr17:32825984-32831045	+	1971	protein-coding
PHF7	-0.777725	0.583286	0.0478854	33.4712	57.391	down	42	22	35	66	48	60	chr13:34553818-34565647	+	2211	protein-coding	ssc:100152414	PHD finger protein 7	0	PHF7	PHD finger protein 7
TNFRSF1B	-0.77648	0.583789	7.76818e-06	2540.13	4351.11	down	1979	2955	2646	3792	4753	4624	chr6:72195420-72231146	+	3627	protein-coding	ssc:100037306	tumor necrosis factor receptor superfamily, member 1B	9e-170	TNFRSF1B	tumor necrosis factor receptor superfamily, member 1B
LOC106510528	-0.776149	0.583923	1.61089e-05	68.3118	116.995	down	63	59	82	131	98	126	chr6:45743840-45775171	+	2814	protein-coding
CLMP	-0.775927	0.584013	2.71561e-13	2785.25	4769.16	down	2527	2798	2971	5237	4083	5150	chr9:49989967-50094223	-	4676	protein-coding	ssc:100512427	CXADR-like membrane protein	2e-147	CLMP	CXADR-like membrane protein
SLC46A1	-0.774991	0.584392	7.32714e-10	753.66	1289.65	down	578	923	746	1263	1219	1431	chr12:44677499-44686277	-	2985	protein-coding	ssc:100628018	solute carrier family 46 (folate transporter), member 1	0	SLC46A1	solute carrier family 46 (folate transporter), member 1
ADAP1	-0.774882	0.584436	0.000853042	126.8	216.969	down	90	155	134	248	181	229	chr3:548823-615471	-	1535	protein-coding	ssc:397453	ArfGAP with dual PH domains 1	0	ADAP1	ArfGAP with dual PH domains 1
GAMT	-0.774479	0.5846	2.61277e-10	527.067	901.593	down	423	602	547	978	794	962	chr2:77076566-77079751	+	1189	protein-coding	ssc:100625146	guanidinoacetate N-methyltransferase	4e-122	GAMT	guanidinoacetate N-methyltransferase
JDP2	-0.772768	0.585293	8.77776e-12	417.488	713.304	down	320	493	433	672	714	776	chr7:98574386-98616480	+	1713	protein-coding	ssc:100624820	Jun dimerization protein 2	5e-48	JDP2	Jun dimerization protein 2
LPAR1	-0.771933	0.585632	2.15432e-09	1007.15	1719.77	down	1060	896	1033	1909	1482	1824	chr1:251811583-251979828	-	4402	protein-coding	ssc:100512581	lysophosphatidic acid receptor 1	0	LPAR1	lysophosphatidic acid receptor 1
TLN2	-0.771334	0.585875	0.00175571	2895.58	4942.31	down	2757	2864	2990	5872	3820	5312	chr1:109208663-109680663	-	10901	protein-coding	ssc:100156660	talin 2	0	TLN2	talin 2
TMEM151A	-0.771212	0.585925	0.000430599	66.6025	113.678	down	66	62	70	92	130	122	chr2:6090535-6095499	-	2679	protein-coding	ssc:100520884	transmembrane protein 151A	0	TMEM151A	transmembrane protein 151A
CENPT	-0.771197	0.585931	0.000330282	302.17	515.717	down	261	314	326	409	584	569	chr6:28450568-28456620	-	2512	protein-coding	ssc:100520788	centromere protein T	0	CENPT	centromere protein T
DMD	-0.770598	0.586174	0	4627.22	7893.94	down	4378	4609	4775	8541	7009	8383	chrX:27028223-29650728	-	16114	protein-coding	ssc:497636	dystrophin	0	DMD	dystrophin
NDNF	-0.769827	0.586488	0	617.893	1053.55	down	601	595	641	1094	937	1167	chr8:103047783-103094800	+	10267	protein-coding	ssc:100738765	neuron-derived neurotrophic factor	0	NDNF	neuron-derived neurotrophic factor
RASA4B	-0.768714	0.58694	2.54674e-12	546.94	931.857	down	461	602	567	834	987	1001	chr3:9816576-9846340	-	5348	protein-coding
VPS37D	-0.768276	0.587119	0	352.384	600.2	down	293	398	359	618	554	648	chr3:10947403-10951271	+	1556	protein-coding	ssc:100524550	vacuolar protein sorting 37 homolog D (S. cerevisiae)	1e-119	VPS37D	vacuolar protein sorting 37 homolog D (S. cerevisiae)
TCEA3	-0.767013	0.587633	1.83231e-05	476.644	811.132	down	470	448	499	926	642	896	chr6:81267351-81304902	-	2637	protein-coding	ssc:100624383	transcription elongation factor A (SII), 3	1e-157	TCEA3	transcription elongation factor A (SII), 3
HIRIP3	-0.766503	0.587841	0	185.239	315.124	down	179	191	180	340	284	331	chr3:18198809-18201907	-	2389	protein-coding	ssc:100624465	HIRA interacting protein 3	2e-135	HIRIP3	HIRA interacting protein 3
TTC12	-0.766356	0.5879	1.8241e-13	248.309	422.372	down	201	289	250	440	384	457	chr9:40988881-41032928	+	2950	protein-coding	ssc:100518853	tetratricopeptide repeat domain 12	0	TTC12	tetratricopeptide repeat domain 12
ASB1	-0.766202	0.587963	0.000131458	1839.85	3129.2	down	1478	2105	1904	2622	3487	3363	chr15:137931419-137952050	+	8272	protein-coding	ssc:100623561	ankyrin repeat and SOCS box containing 1	0	ASB1	ankyrin repeat and SOCS box containing 1
LTB	-0.765831	0.588115	2.08854e-06	79.7797	135.66	down	61	96	81	123	141	147	chr7:23704842-23707036	-	1391	protein-coding	ssc:100155581	lymphotoxin beta (TNF superfamily, member 3)	5e-104	LTB	lymphotoxin beta (TNF superfamily, member 3)
KLHL21	-0.765276	0.588341	4.82333e-11	1347.68	2290.65	down	1124	1482	1412	2493	1978	2479	chr6:67420618-67434812	-	5139	protein-coding	ssc:102158598	kelch-like family member 21	0	KLHL21	kelch-like family member 21
GSG2	-0.764983	0.58846	0	246.607	419.078	down	209	283	242	393	414	464	chr12:49820435-49823515	+	3079	protein-coding	ssc:100621596	germ cell associated 2 (haspin)	0	GSG2	germ cell associated 2 (haspin)
LOC100522861	-0.763946	0.588883	0	679.646	1154.13	down	559	752	716	1176	1046	1281	chr3:627889-635340	-	3655	protein-coding	ssc:100522861	cytochrome c oxidase assembly protein COX19-like	1e-40	COX19	cytochrome c oxidase assembly homolog 19 (S. cerevisiae)
PPP1R35	-0.763807	0.58894	3.20878e-06	469.87	797.83	down	330	587	487	772	811	832	chr3:8363005-8378351	-	1831	protein-coding	ssc:100511684	protein phosphatase 1 regulatory subunit 35-like	4e-91	PPP1R35	protein phosphatase 1, regulatory subunit 35
LOC110261670	-0.762922	0.589301	3.03694e-05	1713.04	2906.91	down	1268	2043	1806	3216	2486	3116	chr7:21219729-21220563	-	835	protein-coding
ARHGAP33	-0.762716	0.589386	6.14181e-08	97.108	164.768	down	75	111	104	170	166	162	chr6:45198657-45213655	+	5209	protein-coding	ssc:100523740	Rho GTPase activating protein 33
FOLR1	-0.762234	0.589583	0.0291261	2956.21	5014.08	down	2317	3437	3066	4022	5901	5234	chr9:6753513-6760433	+	2237	protein-coding	ssc:396784	folate receptor 1 (adult)	1e-103	FOLR1	folate receptor 1 (adult)
MTSS1L	-0.761942	0.589702	0.0036986	1637.03	2776.04	down	1375	1792	1713	3323	2184	2914	chr6:13660388-13682311	-	4851	protein-coding	ssc:100513016	metastasis suppressor 1-like	0	MTSS1L	metastasis suppressor 1-like
EPHB3	-0.761807	0.589757	1.59148e-06	1228.7	2083.41	down	993	1371	1302	1813	2292	2199	chr13:122467561-122488296	+	5178	protein-coding	ssc:100337659	EPH receptor B3	0	EPHB3	EPH receptor B3
ARL9	-0.761633	0.589828	0.00170272	121.731	206.391	down	143	99	118	185	236	202	chr8:55762902-55776649	+	1663	protein-coding	ssc:100521807	ADP-ribosylation factor-like 9	5e-58	ARL9	ADP-ribosylation factor-like 9
GINS2	-0.761477	0.589892	5.88418e-15	366.705	621.655	down	310	429	352	645	588	650	chr6:3218655-3252740	+	9382	protein-coding	ssc:100512784	GINS complex subunit 2 (Psf2 homolog)	2e-95	GINS2	GINS complex subunit 2 (Psf2 homolog)
RPL37	-0.761436	0.589909	2.5035e-06	808.721	1370.93	down	792	759	854	1465	1087	1621	chr16:25800883-25803526	-	379	protein-coding	ssc:100626973	ribosomal protein L37	6e-50	RPL37	ribosomal protein L37
WTIP	-0.760354	0.590352	1.02529e-12	772.852	1309.15	down	601	876	831	1389	1210	1367	chr6:44150875-44178378	+	2534	protein-coding
NGF	-0.758835	0.590973	0.00290771	117.094	198.144	down	127	90	131	236	166	198	chr4:105256691-105307843	+	1173	protein-coding		nerve growth factor (beta polypeptide)
LOC100621751	-0.758077	0.591284	3.62713e-05	67.8131	114.695	down	73	61	67	131	103	113	chr10:39921976-39933344	-	1108	protein-coding	ssc:100621751	CLK4-associating serine/arginine rich protein-like
MYH14	-0.757705	0.591436	0.00109671	257.987	436.21	down	238	258	272	365	516	436	chr6:55097851-55200754	+	7022	protein-coding	ssc:100525110	myosin, heavy chain 14, non-muscle	0	MYH14	myosin, heavy chain 14, non-muscle
LAMB2	-0.756591	0.591893	7.87148e-14	12518.4	21149.8	down	9685	14533	13149	20638	21042	22377	chr13:31738282-31750623	-	5656	protein-coding	ssc:101101688	laminin beta 2	0	LAMB2	laminin, beta 2 (laminin S)
DISP2	-0.756463	0.591946	0.000450774	207.933	351.278	down	192	193	235	410	272	385	chr1:130931909-130962780	-	13052	protein-coding	ssc:100153589	dispatched homolog 2 (Drosophila)
PAFAH1B3	-0.756325	0.592003	0	830.121	1402.23	down	728	889	855	1480	1328	1437	chr6:49635625-49638172	+	1063	protein-coding
VEGFB	-0.756032	0.592122	0.00865376	1148.61	1939.82	down	905	1311	1212	2307	1506	2075	chr2:7872873-7876149	-	1158	protein-coding	ssc:100521837	vascular endothelial growth factor B	1e-90	VEGFB	vascular endothelial growth factor B
LOC100524254	-0.755479	0.59235	0.0281995	10497.8	17722.4	down	8326	12092	10898	21069	13784	18938	chr5:6146230-6170209	+	1961	protein-coding	ssc:100524254	NADH-cytochrome b5 reductase 3-like	1e-169	CYB5R3	cytochrome b5 reductase 3
WFIKKN1	-0.7551	0.592505	0.0353906	1464.48	2471.68	down	901	1907	1579	2096	2672	2721	chr3:41136200-41139986	-	3149	protein-coding	ssc:100623309	WAP, follistatin/kazal, immunoglobulin, kunitz and netrin domain containing 1	5e-70	WFIKKN1	WAP, follistatin/kazal, immunoglobulin, kunitz and netrin domain containing 1
LOC110255205	-0.752966	0.593382	0.000205977	955.15	1609.68	down	648	1222	985	1706	1467	1706	chr12:25322040-25336099	-	1776	protein-coding
EVC	-0.752506	0.593572	0	1365.25	2300.07	down	1206	1454	1405	2229	2294	2444	chr8:4808622-4891236	-	5177	protein-coding		Uncharacterized protein
TRPM2	-0.752471	0.593586	0.00784042	110.734	186.557	down	99	126	104	226	144	196	chr13:207212339-207263313	+	6941	protein-coding	ssc:100271727	transient receptor potential cation channel, subfamily M, member 2	0	TRPC7	transient receptor potential cation channel, subfamily C, member 7
IQCK	-0.752168	0.593711	0.0190824	147.676	248.742	down	176	126	134	301	198	255	chr3:25897287-26022123	-	2221	protein-coding
BMP6	-0.750345	0.594461	0	292.674	492.341	down	263	295	314	528	438	527	chr7:5058817-5208868	+	1643	protein-coding	ssc:100155536	bone morphogenetic protein 6	0	BMP6	bone morphogenetic protein 6
CEBPD	-0.748824	0.595088	0	3017.83	5071.24	down	2422	3415	3166	4972	4988	5404	chr4:79872863-79874481	+	1619	protein-coding	ssc:100153946	CCAAT/enhancer binding protein (C/EBP), delta	3e-115	CEBPD	CCAAT/enhancer binding protein (C/EBP), delta
ADAL	-0.748512	0.595217	0.000442996	1013.87	1703.36	down	1151	817	1036	1930	1397	1843	chr1:128089422-128125691	-	10637	protein-coding	ssc:100155388	adenosine deaminase-like	1e-168	ADAL	adenosine deaminase-like
ZNF133	-0.748442	0.595246	0	253.369	425.661	down	267	224	261	425	392	475	chr17:26595577-26620442	+	2771	protein-coding	ssc:100523338	zinc finger protein 133	0	ZNF133	zinc finger protein 133
SH3TC1	-0.748062	0.595403	1.22957e-07	663.458	1114.31	down	505	777	699	997	1159	1221	chr8:2846004-2884174	-	4540	protein-coding	ssc:100522812	SH3 domain and tetratricopeptide repeats 1	3e-148	SH3TC1	SH3 domain and tetratricopeptide repeats 1
LRFN5	-0.747043	0.595824	0	432.396	725.718	down	439	404	441	721	695	784	chr1:171906130-172177726	+	8327	protein-coding	ssc:102163172	leucine rich repeat and fibronectin type III domain containing 5	0	LRFN5	leucine rich repeat and fibronectin type III domain containing 5
SVEP1	-0.746625	0.595996	1.90958e-14	19285.9	32359.2	down	15249	21876	20436	33798	29945	34330	chr1:251367401-251571799	-	14230	protein-coding	ssc:100155613	sushi, von Willebrand factor type A, EGF and pentraxin domain containing 1	0	SVEP1	sushi, von Willebrand factor type A, EGF and pentraxin domain containing 1
RHBDF2	-0.746022	0.596245	0.000105073	1068.48	1792.03	down	749	1333	1111	1616	1862	1952	chr12:5008534-5036278	+	4726	protein-coding	ssc:100517601	rhomboid 5 homolog 2 (Drosophila)	0	RHBDF2	rhomboid 5 homolog 2 (Drosophila)
KCTD15	-0.745086	0.596632	1.40077e-12	1304.56	2186.55	down	1130	1479	1272	1977	2263	2386	chr6:43528677-43545834	+	4299	protein-coding
DIXDC1	-0.744046	0.597062	0	682.39	1142.92	down	660	675	693	1097	1130	1237	chr9:39666454-39734909	+	5513	protein-coding	ssc:100520320	DIX domain containing 1	0	DIXDC1	DIX domain containing 1
ACKR1	-0.743692	0.597209	0.00668286	185.1	309.948	down	126	240	187	353	268	318	chr4:91224089-91225610	-	1107	protein-coding	ssc:100154447	Duffy blood group, chemokine receptor	3e-96	ACKR1	atypical chemokine receptor 1 (Duffy blood group)
DFFB	-0.743454	0.597307	1.68165e-12	145.139	242.996	down	116	165	152	255	228	253	chr6:65310868-65323816	+	2089	protein-coding	ssc:100513357	DNA fragmentation factor, 40kDa, beta polypeptide (caspase-activated DNase)	1e-73	DFFB	DNA fragmentation factor, 40kDa, beta polypeptide (caspase-activated DNase)
ARVCF	-0.743265	0.597386	3.56489e-09	729.051	1220.41	down	671	722	778	1382	1055	1261	chr14:51403215-51440036	-	4547	protein-coding	ssc:100157919	armadillo repeat gene deleted in velocardiofacial syndrome	0	ARVCF	armadillo repeat gene deleted in velocardiofacial syndrome
APLP1	-0.742873	0.597548	0.000125893	651.715	1090.65	down	578	711	650	910	1239	1150	chr6:45285698-45295355	+	2429	protein-coding	ssc:100524259	amyloid beta (A4) precursor-like protein 1	2e-69	APLP1	amyloid beta (A4) precursor-like protein 1
RAB11FIP5	-0.742721	0.597611	0	6872.83	11500.5	down	6306	6977	7174	12016	10399	12468	chr3:69656660-69699542	+	6921	protein-coding	ssc:100622743	RAB11 family interacting protein 5 (class I)	0	RAB11FIP5	RAB11 family interacting protein 5 (class I)
ZNF140	-0.742238	0.597811	0	714.725	1195.58	down	711	657	757	1263	1074	1289	chr14:22533912-22542785	-	3217	protein-coding
B3GNT9	-0.740403	0.598572	1.87628e-14	2646.66	4421.63	down	2102	2930	2871	4664	4013	4729	chr6:27791387-27797458	-	4595	protein-coding	ssc:100620432	UDP-GlcNAc:betaGal beta-1,3-N-acetylglucosaminyltransferase 9	6e-99	B3GNT9	UDP-GlcNAc:betaGal beta-1,3-N-acetylglucosaminyltransferase 9
GCNT1	-0.740131	0.598685	0	773.621	1292.21	down	711	764	829	1351	1172	1396	chr1:229429020-229602834	+	7224	protein-coding	ssc:100157004	glucosaminyl (N-acetyl) transferase 1, core 2	0	GCNT1	glucosaminyl (N-acetyl) transferase 1, core 2
RGS19	-0.74005	0.598719	0.0107401	497.136	830.34	down	292	662	536	775	843	898	chr17:62889207-62896149	-	2705	protein-coding
LOC110261334	-0.73948	0.598955	9.13786e-08	323.851	540.7	down	292	323	350	608	448	585	chr6:63043264-63049273	+	4125	protein-coding
PDK4	-0.738326	0.599435	0	1998.9	3334.65	down	2077	1673	2193	3237	3285	3583	chr9:75246956-75260134	-	3548	protein-coding	ssc:100286778	pyruvate dehydrogenase kinase, isozyme 4	0	PDK4	pyruvate dehydrogenase kinase, isozyme 4
CYTH4	-0.738243	0.599469	0.0112458	106.155	177.089	down	81	138	97	148	198	190	chr5:10491202-10521583	-	1185	protein-coding	ssc:100240722	cytohesin 4	0	CYTH4	cytohesin 4
SIX5	-0.737678	0.599704	1.16998e-09	870.7	1451.89	down	665	998	938	1548	1314	1539	chr6:52095332-52099458	-	2938	protein-coding	ssc:100626906	SIX homeobox 5	3e-133	SIX5	SIX homeobox 5
SEMA3C	-0.737024	0.599976	6.10623e-15	690.154	1150.31	down	744	599	704	1069	1176	1240	chr9:99114649-99432683	+	5218	protein-coding	ssc:100624508	sema domain, immunoglobulin domain (Ig), short basic domain, secreted, (semaphorin) 3C	0	SEMA3C	sema domain, immunoglobulin domain (Ig), short basic domain, secreted, (semaphorin) 3C
EBF4	-0.736847	0.600049	0.0169334	353.14	588.525	down	303	385	364	715	440	632	chr17:32874807-32944623	-	2916	protein-coding	ssc:100523648	early B-cell factor 4	0	EBF4	early B-cell factor 4
LOC100525876	-0.736268	0.60029	3.26295e-13	1088.58	1813.43	down	852	1251	1146	1701	1790	2009	chr6:63706155-63721574	+	2498	protein-coding	ssc:100525876	ATPase family AAA domain-containing protein 3-like	0	ATAD3A	ATPase family, AAA domain containing 3A
SMAD9	-0.735739	0.60051	1.09684e-06	548.553	913.485	down	555	486	590	769	990	1009	chr11:12705652-12727981	-	1378	protein-coding	ssc:100153584	SMAD family member 9	0	SMAD9	SMAD family member 9
PTH1R	-0.735392	0.600655	0	292.808	487.488	down	247	302	325	512	453	512	chr13:29749940-29775361	+	2030	protein-coding	ssc:397675	parathyroid hormone 1 receptor	0	PTH1R	parathyroid hormone 1 receptor
ZFPM2	-0.734424	0.601058	9.50576e-07	1512.19	2515.89	down	1144	1758	1615	2241	2647	2734	chr4:31607968-31996226	-	3492	protein-coding	ssc:100337657	zinc finger protein, multitype 2	0	ZFPM2	zinc finger protein, FOG family member 2
ZNF775	-0.734035	0.60122	0.000526703	175.771	292.363	down	142	188	195	337	230	321	chr18:55932337-55954153	+	3704	protein-coding
MAP3K12	-0.733599	0.601402	0	459.683	764.359	down	408	496	464	727	749	842	chr5:18699123-18717209	-	4815	protein-coding	ssc:100517714	mitogen-activated protein kinase kinase kinase 12	0	MAP3K12	mitogen-activated protein kinase kinase kinase 12
SLC38A1	-0.732949	0.601673	0.000122843	2492.44	4142.52	down	1934	2866	2641	4672	3451	4446	chr5:77009840-77076723	-	3984	protein-coding	ssc:100154364	solute carrier family 38, member 1	0	SLC38A1	solute carrier family 38, member 1
CHST1	-0.732938	0.601677	0	319.985	531.829	down	294	345	312	485	518	612	chr2:16772210-16789031	+	3003	protein-coding	ssc:100519885	carbohydrate (keratan sulfate Gal-6) sulfotransferase 1	0	CHST1	carbohydrate (keratan sulfate Gal-6) sulfotransferase 1
B3GNT3	-0.732359	0.601919	0.000125535	2379.48	3953.17	down	1795	2829	2480	3460	4295	4211	chr2:59934948-59952861	-	2843	protein-coding	ssc:100518473	UDP-GlcNAc:betaGal beta-1,3-N-acetylglucosaminyltransferase 3	9e-159	B3GNT3	UDP-GlcNAc:betaGal beta-1,3-N-acetylglucosaminyltransferase 3
PNPLA7	-0.731664	0.602209	0	1522.25	2527.79	down	1403	1577	1548	2301	2666	2686	NW_018084833:441031-502811	+	4648	protein-coding
CDC6	-0.730988	0.602491	1.9984e-15	197.677	328.106	down	181	207	200	294	344	356	chr12:22101281-22118441	-	4945	protein-coding	ssc:100522031	cell division cycle 6	0	CDC6	cell division cycle 6
TTC26	-0.73076	0.602586	0	454.181	753.727	down	416	446	491	784	651	855	chr18:10462670-10509595	-	4467	protein-coding	ssc:100517251	tetratricopeptide repeat domain 26	0	TTC26	tetratricopeptide repeat domain 26
SLC27A1	-0.730554	0.602672	9.99201e-16	1163.1	1929.91	down	1082	1167	1212	2124	1731	1991	chr2:60203374-60235689	-	5039	protein-coding	ssc:100037269	solute carrier family 27 (fatty acid transporter), member 1	0	SLC27A1	solute carrier family 27 (fatty acid transporter), member 1
ESRP2	-0.725562	0.604762	0.0214351	49.0034	81.0358	down	59	36	50	84	72	90	chr6:28804425-28814478	-	5828	protein-coding
CCDC137	-0.725536	0.604772	0.0127793	185.334	306.459	down	165	207	179	372	234	324	chr12:1226696-1232748	-	1934	protein-coding		Uncharacterized protein
CDC42BPG	-0.72523	0.604901	0.00230696	600.569	992.846	down	387	794	615	1008	924	1079	chr2:7328231-7347551	+	5911	protein-coding	ssc:100520358	CDC42 binding protein kinase gamma (DMPK-like)	0	CDC42BPG	CDC42 binding protein kinase gamma (DMPK-like)
CDCP1	-0.724683	0.60513	7.21016e-05	144.011	237.99	down	137	132	160	194	264	263	chr13:28258593-28319365	-	4576	protein-coding	ssc:100512497	CUB domain containing protein 1	0	CDCP1	CUB domain containing protein 1
UAP1L1	-0.724543	0.605189	0.00250292	1183.85	1956.18	down	937	1375	1219	2284	1591	2058	NW_018084833:801145-808853	-	4556	protein-coding
TRIP13	-0.724204	0.605331	0	904.036	1493.46	down	760	1002	932	1458	1488	1577	chr16:79458843-79473705	-	3506	protein-coding	ssc:100337674	thyroid hormone receptor interactor 13
DEXI	-0.723768	0.605514	1.02008e-10	746.254	1232.44	down	652	822	747	1346	1072	1320	chr3:32160222-32173024	+	1590	protein-coding	ssc:100519361	Dexi homolog (mouse)	1e-37	DEXI	Dexi homolog (mouse)
ZNF112	-0.723714	0.605537	0.00691556	309.331	510.845	down	312	301	305	603	379	571	chr6:50874891-50943973	-	7601	protein-coding		Uncharacterized protein
ALYREF	-0.723687	0.605548	4.84778e-06	1056.05	1743.96	down	899	1193	1052	1485	1890	1908	chr12:1099239-1103058	+	1189	protein-coding
MTFR2	-0.723093	0.605797	0.0313322	168.638	278.38	down	185	143	172	346	222	275	chr1:27906162-27998861	+	9324	protein-coding	ssc:100157026	family with sequence similarity 54, member A	1e-138	MTFR2	mitochondrial fission regulator 2
RDH13	-0.722505	0.606044	0.0409502	353.216	582.829	down	236	441	380	503	675	582	chr6:59274383-59293139	-	2230	protein-coding
ARMC9	-0.722349	0.60611	0	669.029	1103.81	down	654	624	712	990	1148	1207	chr15:131928642-132101348	+	4230	protein-coding	ssc:100519629	armadillo repeat containing 9	0	ARMC9	armadillo repeat containing 9
SPATA20	-0.722089	0.606219	5.46005e-05	1454.54	2399.36	down	1018	1769	1563	2560	2144	2572	chr12:26828688-26838512	+	2735	protein-coding	ssc:100286812	spermatogenesis associated 20	0	SPATA20	spermatogenesis associated 20
TXNDC5	-0.720736	0.606788	0.00905305	11380.4	18755.2	down	8337	13593	12074	15765	20701	20324	chr7:5210192-5236857	-	2928	protein-coding	ssc:100156354	thioredoxin domain containing 5 (endoplasmic reticulum)	4e-75	TXNDC5	thioredoxin domain containing 5 (endoplasmic reticulum)
TCOF1	-0.719622	0.607257	0.00476788	638.985	1052.26	down	419	815	678	1143	907	1143	chr2:151368264-151401029	+	6085	protein-coding	ssc:100516425	Treacher Collins-Franceschetti syndrome 1	3e-126	TCOF1	Treacher Collins-Franceschetti syndrome 1
URB1	-0.718337	0.607798	4.04121e-14	1326.55	2182.56	down	1352	1247	1339	1975	2309	2324	chr13:195974790-196047882	-	7552	protein-coding
HSD17B8	-0.718083	0.607905	0	1187.52	1953.47	down	954	1323	1267	1838	1965	2117	chr7:25247577-25249786	+	977	protein-coding	ssc:100154372	hydroxysteroid (17-beta) dehydrogenase 8	3e-126	HSD17B8	hydroxysteroid (17-beta) dehydrogenase 8
GRTP1	-0.717513	0.608145	2.20934e-14	196.545	323.194	down	166	212	208	349	295	335	chr11:78618720-78637502	-	1303	protein-coding	ssc:100518272	growth hormone regulated TBC protein 1	2e-72	GRTP1	growth hormone regulated TBC protein 1
GK	-0.716569	0.608543	1.55431e-15	338.052	555.517	down	320	357	327	566	513	606	chrX:26470422-26558892	+	7537	protein-coding	ssc:100233182	glycerol kinase	0	GK	glycerol kinase
C6H19orf68	-0.716536	0.608557	1.18215e-05	84.5564	138.952	down	67	101	84	124	137	161	chr6:53660222-53678145	+	3258	protein-coding	ssc:102165016	chromosome 6 open reading frame, human C19orf68	0	xp_001713822
ASAP3	-0.716359	0.608632	2.43083e-11	1203.27	1977.01	down	1065	1244	1276	1738	2110	2140	chr6:81309748-81360054	-	4340	protein-coding	ssc:100626125	ArfGAP with SH3 domain, ankyrin repeat and PH domain 3	0	ASAP3	ArfGAP with SH3 domain, ankyrin repeat and PH domain 3
PC	-0.716062	0.608757	5.8639e-08	1249.77	2052.99	down	917	1508	1308	2059	1948	2217	chr2:5566608-5587797	+	3528	protein-coding	ssc:397630	pyruvate carboxylase	0	PC	pyruvate carboxylase
COL27A1	-0.715776	0.608877	0	1164.98	1913.32	down	1204	1040	1216	1895	1882	2018	chr1:254768576-254924893	+	7961	protein-coding	ssc:100520119	collagen, type XXVII, alpha 1	0	COL27A1	collagen, type XXVII, alpha 1
FAM155B	-0.71443	0.609446	2.13485e-12	319.495	524.245	down	272	349	331	570	467	552	chrX:55631149-55658309	+	4033	protein-coding	ssc:100518049	family with sequence similarity 155, member B	0	FAM155B	family with sequence similarity 155, member B
PRKN	-0.713797	0.609713	0.0270818	214.128	351.201	down	205	192	241	360	325	380	chr1:5698508-6731132	+	2667	protein-coding
MCRIP1	-0.713631	0.609783	1.10687e-09	1033.72	1695.23	down	775	1139	1179	1665	1543	1942	chr12:1137797-1144556	+	2375	protein-coding
RRP8	-0.713414	0.609875	0.00104164	1423.01	2333.28	down	1045	1693	1514	2624	1954	2501	chr9:3152162-3169380	+	14432	protein-coding	ssc:100623550	ribosomal RNA processing 8, methyltransferase, homolog (yeast)	0	RRP8	ribosomal RNA processing 8, methyltransferase, homolog (yeast)
PRR5	-0.713369	0.609894	0.000836917	230.487	377.919	down	207	243	236	356	391	397	chr5:4467231-4525610	-	1925	protein-coding	ssc:100152201	proline rich 5 (renal)	0	PRR5	proline rich 5 (renal)
CFAP46	-0.711853	0.610535	0.0141823	351.572	575.848	down	366	326	351	704	449	593	chr14:140916089-141002805	-	9949	protein-coding
SQOR	-0.709875	0.611373	1.04777e-11	729.956	1193.97	down	625	806	743	1076	1257	1283	chr1:126078335-126137407	-	5874	protein-coding
FBXO44	-0.709673	0.611459	0	734.515	1201.26	down	627	823	737	1233	1143	1263	chr6:71747210-71754519	+	1944	protein-coding	ssc:100736592	F-box protein 44	1e-149	FBXO44	F-box protein 44
FIGNL2	-0.70927	0.61163	2.83394e-06	226.246	369.913	down	160	252	266	385	327	411	chr5:17178239-17209297	-	6071	protein-coding	ssc:100522548	fidgetin-like 2	0	FIGNL2	fidgetin-like 2
LOC110261664	-0.709081	0.61171	0.00221332	182.823	298.879	down	129	246	170	300	293	312	chr7:21631961-21632467	-	507	protein-coding
ZNF358	-0.708161	0.6121	1.1708e-08	2308.3	3771.13	down	1793	2684	2412	4012	3412	4008	chr2:71615475-71619683	-	1960	protein-coding	ssc:100511368	zinc finger protein 358	0	ZNF358	zinc finger protein 358
SULF2	-0.707973	0.61218	0	5460.45	8919.69	down	4887	5614	5763	9365	8074	9611	chr17:49663721-49805118	-	4507	protein-coding	ssc:100152351	sulfatase 2	0	SULF2	sulfatase 2
FCHSD1	-0.70775	0.612274	0.000910461	510.683	834.082	down	429	564	529	986	693	848	chr2:143289854-143301921	-	4515	protein-coding	ssc:100511554	FCH and double SH3 domains 1	0	FCHSD1	FCH and double SH3 domains 1
KRBA1	-0.706483	0.612812	0.000557371	226.956	370.357	down	211	233	231	435	293	396	chr18:55738139-55762987	+	6096	protein-coding
PHKA2	-0.706143	0.612957	0	835.695	1363.39	down	800	851	832	1446	1220	1469	chrX:15279398-15365731	-	9416	protein-coding	ssc:100519810	phosphorylase kinase, alpha 2 (liver)	0	PHKA2	phosphorylase kinase, alpha 2 (liver)
FUZ	-0.706104	0.612973	1.7209e-06	280.154	457.047	down	214	334	288	417	479	488	chr6:54823680-54830425	-	2653	protein-coding	ssc:100520080	fuzzy planar cell polarity protein	0	FUZ	fuzzy planar cell polarity protein
OSR1	-0.705961	0.613034	0	384.504	627.221	down	365	389	389	589	630	682	chr3:118368471-118765107	+	6465	protein-coding	ssc:100520131	odd-skipped related 1 (Drosophila)	5e-120	OSR1	odd-skipped related transciption factor 1
TAZ	-0.705727	0.613134	3.89688e-14	1165.91	1901.57	down	953	1334	1188	1977	1751	2037	chrX:124940036-124946275	+	2026	protein-coding
AASS	-0.705644	0.613169	0.0293084	635.587	1036.57	down	811	406	662	946	1085	1108	chr18:24938366-25039197	+	5971	protein-coding	ssc:100513962	aminoadipate-semialdehyde synthase	0	AASS	aminoadipate-semialdehyde synthase
KIAA1549L	-0.705211	0.613353	0.00157718	151.282	246.654	down	184	117	146	237	266	242	chr2:27237646-27366841	-	8718	protein-coding	ssc:100513003	KIAA1549-like ortholog	0	KIAA1549L	KIAA1549-like
SEMA3D	-0.705104	0.613398	6.86121e-06	1863.81	3038.51	down	1553	2064	1939	3438	2586	3188	chr9:95280637-95486109	+	6781	protein-coding	ssc:100523915	sema domain, immunoglobulin domain (Ig), short basic domain, secreted, (semaphorin) 3D	0	SEMA3D	sema domain, immunoglobulin domain (Ig), short basic domain, secreted, (semaphorin) 3D
DRC3	-0.704019	0.61386	0.000233787	202.541	329.953	down	146	249	210	290	338	373	chr12:60633166-60651821	-	2563	protein-coding
ZNF593	-0.703744	0.613977	9.93907e-09	1047.15	1705.53	down	798	1205	1125	1575	1752	1840	chr6:83590840-83593284	+	2128	protein-coding
SEMA4B	-0.70272	0.614413	2.21441e-07	1399.14	2277.2	down	1171	1537	1463	2511	1926	2474	chr7:55752854-55793982	+	4356	protein-coding
JUND	-0.702391	0.614553	6.65965e-08	3970.85	6461.38	down	3002	4506	4361	5855	6445	7307	chr2:59530991-59532846	+	1854	protein-coding		Jun D proto-oncogene
LZTS3	-0.702319	0.614583	0	1209.74	1968.4	down	1089	1279	1232	1969	1946	2044	chr17:32507512-32518524	+	8257	protein-coding
RHBDD3	-0.702201	0.614634	5.66214e-15	380.268	618.696	down	353	391	387	669	539	669	chr14:46403146-46411217	-	3978	protein-coding	ssc:100158098	rhomboid domain containing 3	2e-139	RHBDD3	rhomboid domain containing 3
GPC1	-0.701589	0.614895	1.67621e-12	6922.89	11258.7	down	5488	8017	7144	11004	11253	11835	chr15:139457866-139483704	+	2464	protein-coding	ssc:100525965	glypican 1	0	GPC1	glypican 1
SYNPO	-0.700525	0.615348	1.34207e-05	4248.72	6904.58	down	2978	5194	4532	6738	6705	7488	chr2:151571264-151634103	+	5911	protein-coding	ssc:100624154	synaptopodin	2e-160	SYNPO	synaptopodin
PIK3R5	-0.700514	0.615353	3.19744e-14	190.101	308.936	down	160	203	204	319	274	345	chr12:53979206-54046927	-	4586	protein-coding	ssc:396851	phosphoinositide-3-kinase, regulatory subunit 5	0	PIK3R5	phosphoinositide-3-kinase, regulatory subunit 5
FRAT2	-0.700362	0.615418	4.96223e-05	249.692	405.734	down	175	314	257	400	382	449	chr14:108752673-108755154	-	2482	protein-coding
INCENP	-0.699845	0.615638	1.84297e-14	1090.51	1771.35	down	905	1226	1119	1648	1814	1904	chr2:9411942-9445825	-	5455	protein-coding	ssc:100516847	inner centromere protein antigens 135/155kDa	0	INCENP	inner centromere protein antigens 135/155kDa
VIM	-0.698884	0.616049	1.53028e-07	111763	181419	down	85576	131279	116763	190519	166876	192470	chr10:43516441-43526172	+	2920	protein-coding		vimentin
POLD1	-0.697466	0.616654	2.76527e-06	1104.39	1790.95	down	869	1307	1117	1941	1569	1922	chr6:55247799-55272087	+	3525	protein-coding	ssc:100525752	polymerase (DNA directed), delta 1, catalytic subunit	0	POLD1	polymerase (DNA directed), delta 1, catalytic subunit
SPATA2L	-0.697283	0.616733	0.00746207	177.528	287.858	down	111	225	196	266	305	300	chr6:328534-331334	+	1245	protein-coding	ssc:100415811	spermatogenesis associated 2-like	0	SPATA2L	spermatogenesis associated 2-like
CDKL1	-0.697271	0.616738	0	456.628	740.399	down	410	468	482	688	732	826	chr1:180081385-180145851	-	4248	protein-coding	ssc:100152969	cyclin-dependent kinase-like 1 (CDC2-related kinase)	2e-144	CDKL1	cyclin-dependent kinase-like 1 (CDC2-related kinase)
CSMD3	-0.696876	0.616907	0.000648273	361.564	586.099	down	441	253	376	571	585	619	chr4:24647864-25871456	+	20035	protein-coding	ssc:100621741	CUB and Sushi multiple domains 3	0	CSMD3	CUB and Sushi multiple domains 3
RPS5	-0.696625	0.617014	3.39342e-05	19708.8	31942.3	down	15992	21755	21065	35453	26621	34892	chr6:62967955-62974353	+	1350	protein-coding	ssc:100517165	ribosomal protein S5	3e-119	RPS5	ribosomal protein S5
CCDC157	-0.6966	0.617025	0.000328373	155.09	251.358	down	153	132	177	288	203	272	chr14:47335500-47351171	+	3980	protein-coding	ssc:100739109	coiled-coil domain containing 157	0	CCDC157	coiled-coil domain containing 157
ACCS	-0.696099	0.617239	0.0407149	326.286	528.628	down	290	337	345	660	409	533	chr2:18239247-18267211	-	2187	protein-coding	ssc:100521486	1-aminocyclopropane-1-carboxylate synthase homolog (Arabidopsis)(non-functional)-like	0	ACCS	1-aminocyclopropane-1-carboxylate synthase homolog (Arabidopsis)(non-functional)
MYO1D	-0.696038	0.617265	1.69563e-07	1725.67	2795.67	down	1414	1944	1787	2529	3013	2916	chr12:42120373-42489191	+	5215	protein-coding	ssc:100049650	myosin	0	MYO1D	myosin ID
LOC100513261	-0.696014	0.617276	3.01081e-11	1851.6	2999.63	down	1695	1891	1925	3313	2598	3185	NW_018084833:975760-985600	-	7264	protein-coding	ssc:100513261	14 kDa phosphohistidine phosphatase-like	0	MAMDC4	MAM domain containing 4
CAPN5	-0.695838	0.617351	0	1485.65	2406.5	down	1215	1582	1639	2399	2266	2634	chr9:11194302-11246713	+	4522	protein-coding	ssc:100524513	calpain 5	0	CAPN5	calpain 5
CCDC106	-0.695683	0.617417	2.50018e-05	537.959	871.311	down	448	562	596	727	951	962	chr6:59767390-59772594	+	1810	protein-coding
SLC12A5	-0.695571	0.617465	0.000278057	98.0321	158.772	down	98	96	97	183	127	172	chr17:48192072-48230674	+	6243	protein-coding	ssc:100155991	solute carrier family 12 (potassium/chloride transporter), member 5	0	SLC12A5	solute carrier family 12 (potassium/chloride transporter), member 5
PIF1	-0.695089	0.617671	0.00674468	96.3542	156.002	down	72	111	105	129	177	166	chr1:107218580-107227171	+	3156	protein-coding	ssc:100153538	PIF1 5'-to-3' DNA helicase homolog (S. cerevisiae)
CACNB2	-0.694243	0.618033	0.000262045	269.69	436.374	down	279	240	282	505	354	465	chr10:44321954-44887410	+	6758	protein-coding	ssc:100524101	calcium channel, voltage-dependent, beta 2 subunit	0	CACNB2	calcium channel, voltage-dependent, beta 2 subunit
SCMH1	-0.69387	0.618193	0	791.334	1280.08	down	705	805	848	1329	1170	1383	chr6:169999763-170189357	+	3598	protein-coding	ssc:100525880	sex comb on midleg homolog 1 (Drosophila)	1e-140	SCMH1	sex comb on midleg homolog 1 (Drosophila)
TRIP10	-0.693048	0.618546	0.000472068	767.465	1240.76	down	628	854	807	1024	1375	1359	chr2:72406500-72416146	-	2192	protein-coding	ssc:100520177	thyroid hormone receptor interactor 10	0	TRIP10	thyroid hormone receptor interactor 10
ITPRIPL1	-0.692859	0.618627	4.90938e-09	395.094	638.668	down	328	451	398	574	667	694	chr3:46897131-46901845	-	3875	protein-coding
TGIF2	-0.692181	0.618917	6.83876e-05	1705.86	2756.21	down	1482	1778	1825	3178	2276	2905	chr17:39840649-39858162	+	3814	protein-coding
MMP17	-0.691815	0.619075	0.00332904	123.953	200.229	down	80	159	132	210	192	204	chr14:23481220-23506936	-	4644	protein-coding	ssc:100154230	matrix metallopeptidase 17 (membrane-inserted)	0	MMP17	matrix metallopeptidase 17 (membrane-inserted)
TONSL	-0.691474	0.619221	0.00233381	897.848	1449.97	down	611	1112	963	1304	1540	1546	chr4:349992-361749	+	4266	protein-coding	ssc:100153638	tonsoku-like, DNA repair protein	0	TONSL	tonsoku-like, DNA repair protein
CDC20	-0.691036	0.619409	2.64343e-07	1477.43	2385.24	down	1073	1760	1583	2372	2246	2617	chr6:167886266-167890587	-	1839	protein-coding	ssc:397379	cell division cycle 20 homolog (S. cerevisiae)	0	CDC20	cell division cycle 20
PMM1	-0.690443	0.619663	0.0419355	438.156	707.093	down	339	536	431	847	564	733	chr5:6964999-6975904	+	1731	protein-coding	ssc:100151790	phosphomannomutase 1	2e-148	PMM1	phosphomannomutase 1
LLGL1	-0.689724	0.619972	3.9541e-05	2437.66	3931.89	down	1713	2998	2576	3822	3920	4167	chr12:60487337-60500423	-	3819	protein-coding		LLGL1, scribble cell polarity complex component
ADAMTS10	-0.689549	0.620048	1.03817e-05	870.245	1403.52	down	641	1051	907	1283	1426	1546	chr2:70734234-70751205	+	3309	protein-coding	ssc:100624519	ADAM metallopeptidase with thrombospondin type 1 motif, 10	0	ADAMTS10	ADAM metallopeptidase with thrombospondin type 1 motif, 10
ISG12(A)	-0.689063	0.620257	5.46709e-07	1442.63	2325.87	down	1207	1537	1560	2545	1936	2583	chr7:115356619-115361537	+	756	protein-coding	ssc:100153902	putative ISG12(a) protein	3e-19	IFI27	interferon, alpha-inducible protein 27
SUOX	-0.688907	0.620323	0	1532.17	2469.96	down	1559	1451	1538	2359	2486	2637	chr5:21395246-21399715	+	2330	protein-coding	ssc:100625272	sulfite oxidase	0	SUOX	sulfite oxidase
POFUT2	-0.688101	0.62067	0.000770452	4757.36	7664.88	down	3619	5617	4966	6596	8266	8356	chr13:207801101-207818138	-	6505	protein-coding	ssc:100738385	protein O-fucosyltransferase 2	0	POFUT2	protein O-fucosyltransferase 2
PLEKHH3	-0.687263	0.621031	3.45665e-07	1172.65	1888.23	down	878	1406	1217	1812	1910	1996	chr12:20162075-20170809	+	2684	protein-coding	ssc:100518749	pleckstrin homology domain containing, family H (with MyTH4 domain) member 3	0	PLEKHH3	pleckstrin homology domain containing, family H (with MyTH4 domain) member 3
PGGHG	-0.687129	0.621089	1.4877e-14	1120.14	1803.51	down	882	1280	1181	1786	1743	1937	chr2:99254-104898	+	2719	protein-coding
EXOSC6	-0.686863	0.621203	1.99577e-11	201.391	324.201	down	156	221	225	302	324	357	chr6:13295591-13296942	-	1352	protein-coding	ssc:100737302	exosome component 6	7e-91	EXOSC6	exosome component 6
MSI1	-0.686499	0.62136	1.47831e-06	400.768	644.991	down	415	375	399	574	714	662	chr14:40331371-40356793	-	3069	protein-coding	ssc:100627974	musashi RNA-binding protein 1	0	MSI1	musashi RNA-binding protein 1
TRAF5	-0.686399	0.621403	0.0142575	204.101	328.458	down	160	251	197	270	372	352	chr9:131772810-131822555	-	5829	protein-coding	ssc:396616	TNF receptor-associated factor 5	0	TRAF5	TNF receptor-associated factor 5
MAZ	-0.686186	0.621495	1.36428e-11	6294.53	10128.1	down	5101	7035	6642	10758	9148	10800	chr3:18043032-18047531	+	2617	protein-coding		MYC-associated zinc finger protein (purine-binding transcription factor)
TUB	-0.685924	0.621608	6.80929e-05	435.293	700.276	down	354	478	467	801	590	732	chr9:1183821-1260209	-	5863	protein-coding	ssc:100520318	tubby bipartite transcription factor	0	TUB	tubby bipartite transcription factor
IMPDH2	-0.685234	0.621905	0	3470	5579.63	down	3035	3720	3579	5546	5433	5925	chr13:31658642-31663660	-	1856	protein-coding	ssc:100525485	IMP (inosine 5'-monophosphate) dehydrogenase 2	0	IMPDH2	IMP (inosine 5'-monophosphate) dehydrogenase 2
RPS19	-0.684345	0.622288	1.45049e-07	7617.57	12241.2	down	6660	7879	8167	13615	10339	13188	chr6:50003198-50010135	-	743	protein-coding	ssc:100518254	ribosomal protein S19	1e-81	RPS19	ribosomal protein S19
SMO	-0.684283	0.622315	2.64043e-08	2303.23	3701.07	down	1819	2620	2435	3982	3303	3936	chr18:19450730-19478796	-	3566	protein-coding	ssc:100515110	smoothened, frizzled family receptor	0	SMO	smoothened, frizzled class receptor
SALL2	-0.683882	0.622488	0.0135511	797.943	1281.87	down	766	777	830	1554	998	1336	chr7:77552357-77653380	+	4376	protein-coding		sal-like 2 (Drosophila)
WDR62	-0.683641	0.622592	0	522.304	838.924	down	551	449	551	830	825	886	chr6:45418966-45477619	+	8778	protein-coding	ssc:100144885	WD repeat domain 62	0	WDR62	WD repeat domain 62
DDR1	-0.683553	0.62263	1.93426e-11	2604.14	4182.49	down	2257	2807	2693	4487	3617	4591	chr7:23371358-23391585	+	5665	protein-coding	ssc:100144462	discoidin domain receptor tyrosine kinase 1	0	DDR1	discoidin domain receptor tyrosine kinase 1
LENG8	-0.68313	0.622813	0.0281154	1847.77	2966.82	down	1962	1594	1929	3530	2287	3190	chr6:58860193-58871138	-	5395	protein-coding
CDAN1	-0.682949	0.622891	1.95243e-11	1209.22	1941.31	down	1128	1211	1259	2137	1676	2075	chr1:128641411-128655556	+	4393	protein-coding	ssc:100512030	codanin 1	0	CDAN1	codanin 1
CACNB3	-0.682822	0.622946	1.69074e-09	832.589	1336.54	down	626	975	886	1323	1281	1448	chr5:14875524-14888224	+	3177	protein-coding	ssc:100524021	calcium channel, voltage-dependent, beta 3 subunit	0	CACNB3	calcium channel, voltage-dependent, beta 3 subunit
KIF9	-0.682807	0.622952	0.0136695	82.1409	131.864	down	51	107	88	128	135	136	chr13:30014468-30062871	-	5838	protein-coding
FIGNL1	-0.681031	0.623719	9.84768e-13	225.535	361.603	down	239	188	243	376	344	375	chr9:136484217-136488262	-	3244	protein-coding	ssc:100625562	fidgetin-like 1	0	FIGNL1	fidgetin-like 1
IMPA2	-0.680399	0.623993	1.73598e-06	200.639	321.547	down	148	245	206	314	310	351	chr6:97280008-97309729	-	1280	protein-coding	ssc:100623875	inositol(myo)-1(or 4)-monophosphatase 2	4e-136	IMPA2	inositol(myo)-1(or 4)-monophosphatase 2
ZNHIT2	-0.680393	0.623995	9.51718e-09	237.175	380.097	down	216	214	278	419	335	398	chr2:7074657-7076657	+	2001	protein-coding	ssc:100514699	zinc finger, HIT-type containing 2	0	ZNHIT2	zinc finger, HIT-type containing 2
IKZF4	-0.679609	0.624335	1.57227e-07	509.898	816.712	down	460	499	561	692	871	913	chr5:21399858-21427648	+	7840	protein-coding	ssc:100625585	IKAROS family zinc finger 4 (Eos)	0	IKZF4	IKAROS family zinc finger 4 (Eos)
MED22	-0.679474	0.624393	9.13858e-12	839.542	1344.58	down	641	947	921	1303	1287	1489	chr1:272956119-272961618	-	1791	protein-coding
TDRD12	-0.678802	0.624684	0.0176333	151.099	241.888	down	131	164	155	296	192	245	chr6:42589557-42667946	+	6234	protein-coding	ssc:100523608	tudor domain containing 12
NAT6	-0.678517	0.624807	1.73304e-05	315.946	505.676	down	226	388	330	500	503	528	chr13:32793784-32794650	-	867	protein-coding	ssc:445004	N-acetyltransferase 6 (GCN5-related)	2e-103	NAT6	N-acetyltransferase 6 (GCN5-related)
TWF2	-0.67801	0.625027	0.00181476	482.678	772.257	down	355	577	510	656	833	851	chr13:34361294-34370997	-	1668	protein-coding		twinfilin, actin-binding protein, homolog 2 (Drosophila)
CDK4	-0.677549	0.625227	9.70696e-11	3567.49	5705.92	down	2733	4117	3804	5550	5601	6141	chr5:23039206-23041959	-	1241	protein-coding	ssc:100144492	cyclin-dependent kinase 4	1e-175	CDK4	cyclin-dependent kinase 4
C3H7orf50	-0.677499	0.625248	0	643.385	1029.01	down	529	681	711	1055	1008	1051	chr3:650701-745370	-	1099	protein-coding	ssc:100522484	chromosome 3 open reading frame, human C7orf50	2e-46	C7orf50	chromosome 7 open reading frame 50
FADD	-0.677278	0.625344	1.77636e-15	848.638	1357.08	down	675	953	905	1301	1335	1478	chr2:3191718-3194820	-	1182	protein-coding	ssc:595129	Fas (TNFRSF6)-associated via death domain	1e-67	FADD	Fas (TNFRSF6)-associated via death domain
CACNB1	-0.677054	0.625441	0.0046981	198.903	318.026	down	153	243	197	267	351	345	chr12:23038185-23060504	+	3563	protein-coding	ssc:100514316	calcium channel, voltage-dependent, beta 1 subunit	0	CACNB1	calcium channel, voltage-dependent, beta 1 subunit
DLG3	-0.67642	0.625716	4.0693e-07	491.866	786.091	down	489	444	530	882	668	834	chrX:56471941-56531481	+	6544	protein-coding	ssc:100516124	discs, large homolog 3	0	DLG3	discs, large homolog 3 (Drosophila)
RTN4RL1	-0.67627	0.625781	2.52919e-06	275.243	439.845	down	206	312	305	394	457	482	chr12:48074375-48146309	-	3635	protein-coding	ssc:100625930	reticulon 4 receptor-like 1	0	RTN4RL1	reticulon 4 receptor-like 1
SLC22A3	-0.675176	0.626256	0.000465984	156.93	250.591	down	183	117	165	264	217	280	chr1:7105486-7207395	-	3772	protein-coding	ssc:100142677	solute carrier family 22 (extraneuronal monoamine transporter), member 3	0	SLC22A3	solute carrier family 22 (organic cation transporter), member 3
EEF1D	-0.673909	0.626806	5.86615e-05	7966.29	12709.4	down	6476	9029	8249	14214	10826	13505	chr4:969532-982250	+	1993	protein-coding	ssc:100737048	eukaryotic translation elongation factor 1 delta (guanine nucleotide exchange protein)	6e-137	EEF1D	eukaryotic translation elongation factor 1 delta (guanine nucleotide exchange protein)
WNT9A	-0.673695	0.626899	6.13399e-08	331.204	528.326	down	289	347	351	595	467	538	chr2:51102757-51128346	-	3928	protein-coding	ssc:100512949	wingless-type MMTV integration site family, member 9A	0	WNT9A	wingless-type MMTV integration site family, member 9A
LOC106504487	-0.673222	0.627105	0.00322747	100.463	160.208	down	105	93	100	189	128	169	chr7:77776031-77781221	-	1069	protein-coding
GLIS2	-0.673096	0.627159	9.41598e-07	2138.1	3409.18	down	1579	2552	2256	3331	3419	3572	chr3:37998072-38018726	-	6294	protein-coding	ssc:100624334	GLIS family zinc finger 2	0	GLIS2	GLIS family zinc finger 2
GPR146	-0.67168	0.627775	1.45929e-06	567.855	904.557	down	438	633	626	801	950	990	chr3:682368-695710	+	3864	protein-coding	ssc:100738733	G protein-coupled receptor 146	9e-117	GPR146	G protein-coupled receptor 146
MYBL2	-0.670285	0.628383	0.000115109	1959.78	3118.78	down	1383	2377	2100	2919	3179	3350	chr17:46256245-46287929	+	2706	protein-coding	ssc:100157175	v-myb myeloblastosis viral oncogene homolog (avian)-like 2	0	MYBL2	v-myb avian myeloblastosis viral oncogene homolog-like 2
PTPRF	-0.669646	0.628661	0	8000.51	12726.3	down	7068	8290	8479	13320	11837	13404	chr6:167656674-167743750	-	8050	protein-coding	ssc:100521277	protein tyrosine phosphatase, receptor type, F	0	PTPRF	protein tyrosine phosphatase, receptor type, F
KLHL26	-0.669314	0.628806	1.55586e-05	382.331	608.033	down	329	429	380	523	663	655	chr2:59166118-59193948	-	3165	protein-coding	ssc:100523486	kelch-like family member 26	0	KLHL26	kelch-like family member 26
LOC110261665	-0.668966	0.628957	0.0011589	3009.3	4784.59	down	2068	3815	3111	4770	4660	5064	chr7:20906299-20906810	-	512	protein-coding
TNRC18	-0.668677	0.629084	2.02841e-11	8808.56	14002.2	down	6960	9973	9359	14505	12878	15074	chr3:3901710-3996198	-	10838	protein-coding	ssc:100515017	trinucleotide repeat containing 18	6e-137	TNRC18	trinucleotide repeat containing 18
GLI4	-0.668563	0.629133	0	756.993	1203.24	down	632	830	795	1261	1134	1249	chr4:1195414-1222456	-	5173	protein-coding		Uncharacterized protein
B9D2	-0.668507	0.629158	0.000286547	446.817	710.19	down	303	551	483	678	709	765	chr6:49349704-49358420	-	1057	protein-coding	ssc:100511384	B9 protein domain 2	2e-96	B9D2	B9 protein domain 2
PKNOX1	-0.668011	0.629374	0	1506.97	2394.41	down	1390	1509	1587	2376	2283	2601	chr13:206159264-206195471	+	12332	protein-coding		PBX/knotted 1 homeobox 1
SUN2	-0.667281	0.629692	0.00225351	6115.25	9711.5	down	4771	7095	6383	10964	8074	10429	chr5:9273136-9293258	+	4862	protein-coding	ssc:100513792	Sad1 and UNC84 domain containing 2
AKAP17A	-0.666418	0.630069	0	1149.91	1825.07	down	958	1272	1198	1846	1720	1967	NW_018084901:896297-905073	+	3188	protein-coding		Uncharacterized protein
LSM7	-0.666084	0.630215	0.000377634	116.081	184.199	down	119	102	124	211	150	198	chr2:76247010-76251824	+	597	protein-coding	ssc:100515470	LSM7 homolog, U6 small nuclear RNA associated (S. cerevisiae)	3e-55	LSM7	LSM7 homolog, U6 small nuclear RNA associated (S. cerevisiae)
ZNF385C	-0.665465	0.630485	7.13498e-10	186.179	295.301	down	163	206	185	317	258	321	chr12:20688877-20717608	+	9107	protein-coding	ssc:100622424	zinc finger protein 385C	0	ZNF385C	zinc finger protein 385C
MACROD1	-0.665374	0.630525	0.0393776	627.437	995.108	down	395	852	629	963	978	1075	chr2:7939125-8087656	+	1170	protein-coding	ssc:100522538	MACRO domain containing 1	1e-161	MACROD1	MACRO domain containing 1
C2H19orf44	-0.664478	0.630917	0.0017182	321.62	509.772	down	313	312	331	604	409	533	chr2:61076623-61105142	-	3832	protein-coding
IDH2	-0.66416	0.631056	5.63405e-12	4519.1	7161.17	down	3763	4942	4771	6549	7450	7691	chr7:55654298-55675571	-	1816	protein-coding	ssc:397603	isocitrate dehydrogenase 2 (NADP+), mitochondrial	0	IDH2	isocitrate dehydrogenase 2 (NADP+), mitochondrial
FGD2	-0.663882	0.631178	0.0166839	190.038	301.091	down	189	175	201	235	352	324	chr7:32648260-32674539	+	2522	protein-coding	ssc:100524814	FYVE, RhoGEF and PH domain containing 2	0	FGD2	FYVE, RhoGEF and PH domain containing 2
EDIL3	-0.663832	0.6312	0.0226083	1047.67	1659.81	down	1326	693	1078	1621	1608	1803	chr2:92122495-92554351	-	6268	protein-coding	ssc:100516065	EGF-like repeats and discoidin I-like domains 3	0	EDIL3	EGF-like repeats and discoidin I-like domains 3
CDCA5	-0.663784	0.631221	0.000528569	574.94	910.845	down	455	651	610	775	1007	975	chr2:7103648-7112772	+	5199	protein-coding	ssc:100519128	sororin-like	3e-102	CDCA5	cell division cycle associated 5
GALNTL5	-0.663492	0.631348	3.91059e-05	95.4542	151.197	down	78	102	105	139	165	153	chr18:5353774-5474964	-	14796	protein-coding	ssc:100515695	UDP-N-acetyl-alpha-D-galactosamine:polypeptide N-acetylgalactosaminyltransferase-like 5	0	GALNTL5	polypeptide N-acetylgalactosaminyltransferase-like 5
SPECC1	-0.663216	0.631469	0	706.084	1118.17	down	711	652	735	1150	1030	1211	chr12:59466778-59705602	-	5914	protein-coding
LOC100627967	-0.663076	0.63153	0	487.329	771.67	down	441	514	495	801	707	832	chr6:59759447-59764376	+	3715	protein-coding
SLC2A10	-0.662155	0.631934	2.98043e-06	1110.04	1756.59	down	1090	1023	1189	1481	1891	1952	chr17:48824054-48842811	+	4133	protein-coding		solute carrier family 2 (facilitated glucose transporter), member 10
ZNF835	-0.662059	0.631976	0.0230769	125.305	198.281	down	158	90	122	219	174	208	chr6:60932179-60940612	-	5304	protein-coding
LOC110255327	-0.661826	0.632078	0.00135074	253.48	401.033	down	180	319	258	416	351	451	chr4:332414-334115	+	1506	protein-coding
NTNG2	-0.66169	0.632138	0.00116861	171.82	271.814	down	151	193	167	319	232	272	chr1:272007513-272077105	+	2830	protein-coding	ssc:100512264	netrin G2	8e-157	NTNG2	netrin G2
RCOR2	-0.661688	0.632138	0.0167577	208.647	330.072	down	175	214	234	383	245	376	chr2:8146680-8153680	+	2406	protein-coding	ssc:100526032	REST corepressor 2-like	3e-161	RCOR2	REST corepressor 2
WDR90	-0.661643	0.632158	0.000832709	222.636	352.19	down	190	248	225	405	284	380	chr3:41106735-41122324	-	6069	protein-coding	ssc:100519302	WD repeat domain 90	0	WDR90	WD repeat domain 90
MUS81	-0.661612	0.632171	0.0268228	500.915	792.378	down	434	556	501	936	595	877	chr2:6462825-6470780	-	4672	protein-coding	ssc:100511000	MUS81 structure-specific endonuclease subunit	0	MUS81	MUS81 structure-specific endonuclease subunit
WDR31	-0.660928	0.632471	0.00163223	127.719	201.942	down	115	136	129	239	166	207	chr1:253942570-253966769	-	7520	protein-coding	ssc:100622202	WD repeat domain 31	0	WDR31	WD repeat domain 31
MGMT	-0.6604	0.632703	0.00773805	420.783	665.061	down	282	512	466	607	722	682	chr14:138502005-138771543	+	1077	protein-coding	ssc:100155050	O-6-methylguanine-DNA methyltransferase	1e-77	MGMT	O-6-methylguanine-DNA methyltransferase
ZNF425	-0.659336	0.63317	0.0175882	62.6504	98.9531	down	61	64	61	114	74	113	chr9:109213363-109228364	+	2944	protein-coding	ssc:100624858	zinc finger protein 425	1e-162	ZNF425	zinc finger protein 425
B3GNT8	-0.659323	0.633176	0	456.934	721.66	down	394	512	454	711	693	784	chr6:49399121-49403686	-	3051	protein-coding	ssc:100738168	UDP-GlcNAc:betaGal beta-1,3-N-acetylglucosaminyltransferase 8	1e-180	B3GNT8	UDP-GlcNAc:betaGal beta-1,3-N-acetylglucosaminyltransferase 8
RNASEH2B	-0.658807	0.633402	9.32587e-15	400.289	631.972	down	378	393	420	599	608	711	chr11:16825799-16911959	-	7540	protein-coding	ssc:100625239	ribonuclease H2, subunit B	3e-147	RNASEH2B	ribonuclease H2, subunit B
ZC4H2	-0.658373	0.633592	7.64944e-14	589.342	930.165	down	482	667	608	961	861	998	chrX:51157102-51193993	-	2193	protein-coding	ssc:100151781	zinc finger, C4H2 domain containing	1e-126	ZC4H2	zinc finger, C4H2 domain containing
NLE1	-0.657867	0.633815	2.22045e-16	533.025	840.986	down	476	559	552	885	737	931	chr12:40035518-40044395	+	1857	protein-coding	ssc:100626208	notchless homolog 1 (Drosophila)	0	NLE1	notchless homolog 1 (Drosophila)
PCTP	-0.657595	0.633934	6.60909e-06	1107.69	1747.33	down	974	1175	1150	1971	1461	1869	chr12:32043841-32089977	+	2672	protein-coding	ssc:100621260	phosphatidylcholine transfer protein	1e-73	PCTP	phosphatidylcholine transfer protein
KIAA0895	-0.657245	0.634088	1.95498e-08	256.575	404.642	down	285	207	269	398	405	422	chr18:37714857-37793059	+	12021	protein-coding
SDK2	-0.656491	0.63442	0	1292.73	2037.66	down	1297	1175	1371	2142	1855	2181	chr12:7332052-7617231	+	8706	protein-coding	ssc:100518574	sidekick cell adhesion molecule 2	0	SDK2	sidekick cell adhesion molecule 2
PEMT	-0.656022	0.634626	0.00656001	1077.89	1698.47	down	694	1374	1159	1711	1625	1811	chr12:60880367-60919279	+	987	protein-coding	ssc:397654	phosphatidylethanolamine N-methyltransferase	8e-78	PEMT	phosphatidylethanolamine N-methyltransferase
LOC110261483	-0.65602	0.634627	0.000669137	1255.56	1978.43	down	906	1548	1296	1826	2066	2098	chr7:20729940-20730466	-	527	protein-coding
KIF24	-0.655199	0.634988	1.29081e-06	306.433	482.586	down	245	351	318	529	433	500	chr10:32454615-32552763	+	7440	protein-coding	ssc:100522820	kinesin family member 24	0	KIF24	kinesin family member 24
SLC22A15	-0.65478	0.635172	4.24438e-13	353.786	556.998	down	287	401	367	526	550	613	chr4:104662844-104755667	-	4810	protein-coding	ssc:100153759	solute carrier family 22, member 15	0	SLC22A15	solute carrier family 22, member 15
JRK	-0.654522	0.635286	4.58069e-09	646.446	1017.57	down	566	680	680	1123	879	1084	chr4:1476298-1493597	+	3850	protein-coding
TSEN54	-0.654401	0.635339	7.10543e-15	410.744	646.501	down	368	442	412	651	620	688	chr12:5847170-5855791	-	2604	protein-coding		tRNA splicing endonuclease 54 homolog (S. cerevisiae)
C5H12orf10	-0.653866	0.635575	6.56573e-07	627.987	988.066	down	481	702	694	1048	864	1087	chr5:18516947-18526069	+	1613	protein-coding
ECHS1	-0.653755	0.635624	0.0262202	8132.02	12793.8	down	7194	8478	8552	10283	14764	13659	chr14:141340320-141348870	-	1054	protein-coding	ssc:100156927	enoyl CoA hydratase, short chain, 1, mitochondrial	3e-139	ECHS1	enoyl CoA hydratase, short chain, 1, mitochondrial
P3H4	-0.653055	0.635932	3.60946e-08	2554.2	4016.47	down	2119	2861	2633	3594	4214	4360	chr12:20881807-20891482	+	2676	protein-coding
DEDD2	-0.653037	0.63594	2.85683e-10	511.506	804.335	down	412	590	523	839	743	856	chr6:49710948-49730457	+	4761	protein-coding	ssc:100516271	death effector domain containing 2	5e-146	DEDD2	death effector domain containing 2
C6H1orf174	-0.653026	0.635945	0	623.342	980.188	down	574	649	631	969	946	1056	chr6:65326980-65333891	-	1274	protein-coding	ssc:100513476	chromosome 1 open reading frame 174	5e-60	C1orf174	chromosome 1 open reading frame 174
RND2	-0.652756	0.636064	0.00168243	404.898	636.574	down	299	491	419	568	691	667	chr12:19866597-19870205	-	1412	protein-coding	ssc:100625457	Rho family GTPase 2	1e-123	RND2	Rho family GTPase 2
UHRF1	-0.652645	0.636113	1.53253e-06	1857.56	2920.18	down	1363	2175	2015	2754	2877	3225	chr2:73898061-73937727	-	4107	protein-coding	ssc:100511003	ubiquitin-like with PHD and ring finger domains 1	0	UHRF1	ubiquitin-like with PHD and ring finger domains 1
TCF7	-0.652642	0.636115	0.000264674	259.908	408.592	down	259	249	264	475	336	428	chr2:136422740-136456323	+	4580	protein-coding		Uncharacterized protein
KCNA4	-0.651775	0.636497	0	514.05	807.63	down	482	489	560	857	761	827	chr2:30605503-30615997	+	7403	protein-coding	ssc:100622932	potassium voltage-gated channel, shaker-related subfamily, member 4	0	KCNA4	potassium voltage-gated channel, shaker-related subfamily, member 4
BTNL9	-0.651276	0.636717	0.00408262	69.0147	108.397	down	61	66	79	87	116	126	chr2:57728520-57745249	-	3981	protein-coding	ssc:100627581	butyrophilin-like 9	0	BTNL9	butyrophilin-like 9
NDOR1	-0.651217	0.636743	6.05186e-06	898.864	1411.66	down	747	1021	910	1536	1194	1556	NW_018084833:690221-698002	-	3813	protein-coding	ssc:100515645	NADPH dependent diflavin oxidoreductase 1	0	NDOR1	NADPH dependent diflavin oxidoreductase 1
ZFHX2	-0.651142	0.636776	3.89133e-13	203.149	319.033	down	203	185	216	341	306	318	chr7:75554876-75586782	+	19038	protein-coding
RXRA	-0.650995	0.636841	0	4685.52	7357.45	down	4116	4902	4942	7395	6990	7918	chr1:273698842-273797622	+	8915	protein-coding	ssc:397306	retinoid X receptor, alpha
IL2RG	-0.650571	0.637028	0.00981386	141.071	221.457	down	136	144	139	176	257	237	chrX:57143568-57151242	-	1896	protein-coding	ssc:397156	interleukin 2 receptor, gamma	2e-174	IL2RG	interleukin 2 receptor, gamma
LRFN1	-0.650225	0.637181	0	393.213	617.119	down	320	423	431	638	579	653	chr6:47971270-47981532	-	3747	protein-coding	ssc:100515802	leucine rich repeat and fibronectin type III domain containing 1	0	LRFN1	leucine rich repeat and fibronectin type III domain containing 1
CAMK1D	-0.650116	0.637229	9.83658e-13	1954.37	3066.99	down	1851	1937	2025	3356	2691	3252	chr10:59199541-59630191	-	10060	protein-coding	ssc:100511150	calcium/calmodulin-dependent protein kinase ID	3e-156	CAMK1D	calcium/calmodulin-dependent protein kinase ID
MYO7A	-0.649249	0.637612	0.000202759	1351.69	2119.93	down	1080	1618	1329	2326	1834	2270	chr9:11251187-11337618	+	6551	protein-coding	ssc:397373	myosin VIIA	0	MYO7A	myosin VIIA
ZHX2	-0.649074	0.637689	0	639.03	1002.11	down	605	644	651	1011	973	1051	chr4:16374900-16553859	-	5324	protein-coding	ssc:100152952	zinc fingers and homeoboxes 2	0	ZHX2	zinc fingers and homeoboxes 2
SPOUT1	-0.648467	0.637958	1.91129e-05	644.318	1009.98	down	503	758	661	919	1072	1066	chr1:269157173-269167154	-	2169	protein-coding
OTUD3	-0.647772	0.638265	1.11022e-16	700.824	1098.02	down	684	664	736	1179	973	1178	chr6:78241604-78273544	+	6280	protein-coding
DUT	-0.645951	0.639071	4.84435e-08	937.79	1467.43	down	841	1066	879	1561	1436	1439	chr1:123451207-123462267	-	757	protein-coding	ssc:100621123	deoxyuridine triphosphatase	1e-93	DUT	deoxyuridine triphosphatase
HCFC1R1	-0.645727	0.639171	3.66485e-13	251.002	392.706	down	249	236	261	424	346	421	chr3:39164375-39166051	+	1008	protein-coding	ssc:100736616	host cell factor C1 regulator 1 (XPO1 dependent)	3e-61	HCFC1R1	host cell factor C1 regulator 1 (XPO1 dependent)
PSMG4	-0.645309	0.639356	7.47742e-08	760.448	1189.4	down	591	862	818	1086	1217	1302	chr7:1980295-1987946	+	528	protein-coding	ssc:100156905	proteasome (prosome, macropain) assembly chaperone 4	3e-63	PSMG4	proteasome (prosome, macropain) assembly chaperone 4
LOC110261674	-0.644859	0.639555	0.00514185	448.907	701.911	down	405	442	491	808	535	791	chr7:21224973-21225379	+	407	protein-coding
TXNRD3	-0.64474	0.639608	3.48241e-08	581.421	909.033	down	459	680	595	918	909	923	chr13:73276249-73336782	+	2480	protein-coding	ssc:100519799	thioredoxin reductase 3	0	TXNRD3	thioredoxin reductase 3
HS1BP3	-0.644467	0.639729	3.17822e-09	751.494	1174.71	down	582	874	787	1167	1100	1297	chr3:117608987-117647361	+	4102	protein-coding	ssc:100625429	HCLS1 binding protein 3	3e-164	HS1BP3	HCLS1 binding protein 3
KLHL36	-0.643775	0.640036	4.10172e-12	1439.96	2249.81	down	1147	1657	1491	2217	2188	2413	chr6:4062563-4080183	-	6970	protein-coding
CLPP	-0.643181	0.6403	8.28757e-10	709.627	1108.28	down	564	828	724	1060	1090	1210	chr2:72707363-72713481	-	1094	protein-coding		ATP-dependent Clp protease proteolytic subunit
SPEF1	-0.643091	0.640339	0.0162169	71.9236	112.327	down	57	91	66	124	94	123	chr17:31934856-31938463	+	1562	protein-coding	ssc:100337683	sperm flagellar 1	2e-110	SPEF1	sperm flagellar 1
ORAI2	-0.642844	0.640449	0.00927078	1258.13	1964.45	down	1061	1391	1297	1623	2253	2065	chr3:9782626-9796761	+	4926	protein-coding
TRAF3IP3	-0.642646	0.640537	4.4631e-13	277.28	432.892	down	221	305	302	444	398	471	chr9:133190020-133214209	-	9192	protein-coding
ZNF276	-0.641302	0.641134	0.000300742	680.673	1061.68	down	633	661	733	1213	849	1162	chr6:298034-316451	-	4301	protein-coding	ssc:100628034	zinc finger protein 276	0	ZNF276	zinc finger protein 276
PLSCR3	-0.640725	0.64139	0.00553568	1517.81	2366.44	down	1157	1774	1601	2035	2625	2500	chr12:52719060-52724570	-	3064	protein-coding	ssc:102163020	phospholipid scramblase 3	1e-150	PLSCR3	phospholipid scramblase 3
PLCD3	-0.639896	0.641759	0.000326306	566.802	883.206	down	417	682	594	938	769	974	chr12:18281507-18305516	+	6322	protein-coding	ssc:100521111	phospholipase C, delta 3	0	PLCD3	phospholipase C, delta 3
DTX1	-0.639831	0.641788	1.14304e-11	1560.92	2432.15	down	1499	1490	1655	2654	2115	2608	chr14:38559705-38599790	+	3844	protein-coding	ssc:100524958	deltex homolog 1 (Drosophila)	2e-173	DTX1	deltex 1, E3 ubiquitin ligase
UBE2C	-0.63951	0.641931	0	307.11	478.422	down	264	303	350	497	462	489	chr17:48018403-48021542	+	840	protein-coding	ssc:100153133	ubiquitin-conjugating enzyme E2C	2e-102	UBE2C	ubiquitin-conjugating enzyme E2C
CCNF	-0.639423	0.64197	0.000500871	1222.49	1904.29	down	917	1489	1242	1763	2015	1984	chr3:39585597-39603088	-	3847	protein-coding	ssc:100518243	cyclin F	0	CCNF	cyclin F
ITGA3	-0.639098	0.642114	3.17351e-08	735.543	1145.51	down	622	836	732	1054	1209	1204	chr12:26234769-26269327	+	4595	protein-coding	ssc:100517053	integrin, alpha 3 (antigen CD49C, alpha 3 subunit of VLA-3 receptor)	0	ITGA3	integrin, alpha 3 (antigen CD49C, alpha 3 subunit of VLA-3 receptor)
PAOX	-0.639011	0.642153	2.39558e-06	695.777	1083.51	down	516	833	729	1076	1061	1145	chr14:141360509-141369642	+	1914	protein-coding	ssc:100626281	polyamine oxidase (exo-N4-amino)	2e-144	PAOX	polyamine oxidase (exo-N4-amino)
RND3	-0.638384	0.642432	2.3105e-05	1632.24	2540.72	down	1610	1525	1718	2860	2094	2758	chr15:1715589-1732605	+	735	protein-coding	ssc:397559	Rho family GTPase 3	1e-144	RND3	Rho family GTPase 3
GINS1	-0.638263	0.642486	2.78666e-14	388.645	604.914	down	350	404	403	554	639	638	chr17:31060540-31076807	+	1413	protein-coding
DKC1	-0.637815	0.642686	1.07821e-10	946.674	1473	down	746	1056	1025	1415	1381	1677	chrX:125218928-125228881	+	1608	protein-coding	ssc:100216430	dyskeratosis congenita 1, dyskerin	0	DKC1	dyskeratosis congenita 1, dyskerin
LOC110261477	-0.637357	0.64289	1.66998e-10	1067.97	1661.21	down	826	1209	1155	1664	1632	1734	chr7:20773579-20773986	+	408	protein-coding
TMEM132A	-0.637017	0.643041	0.000882796	2868.65	4461.07	down	2085	3506	2977	4757	4015	4753	chr2:10814305-10827851	-	3721	protein-coding	ssc:100511308	transmembrane protein 132A	0	TMEM132A	transmembrane protein 132A
LZTS2	-0.636216	0.643398	0.000904881	3110.47	4834.45	down	2454	3517	3314	5420	4038	5212	chr14:112078211-112088484	+	4284	protein-coding	ssc:100625806	leucine zipper, putative tumor suppressor 2	0	LZTS2	leucine zipper, putative tumor suppressor 2
ZNF319	-0.635701	0.643628	0.0292014	648.762	1007.98	down	530	723	682	1182	774	1106	chr6:19845190-19865842	-	5174	protein-coding	ssc:102160889	zinc finger protein 319	0	ZNF319	zinc finger protein 319
TBKBP1	-0.635458	0.643737	1.41357e-05	774.193	1202.66	down	578	908	827	1281	1094	1270	chr12:23952966-23971495	+	4719	protein-coding	ssc:100518628	TBK1 binding protein 1	0	TBKBP1	TBK1 binding protein 1
FKBP11	-0.635174	0.643863	0.00486037	1094.99	1700.66	down	913	1199	1153	1368	1876	1911	chr5:14959305-14964231	-	1403	protein-coding	ssc:100524935	FK506 binding protein 11, 19 kDa	5e-96	FKBP11	FK506 binding protein 11, 19 kDa
ABLIM1	-0.63509	0.643901	1.29673e-07	4495.59	6981.81	down	4280	4363	4732	7786	5951	7439	chr14:124759811-125108722	-	11957	protein-coding	ssc:100154343	actin binding LIM protein 1	0	ABLIM1	actin binding LIM protein 1
PDLIM7	-0.634905	0.643983	0.000210975	4752.81	7380.34	down	3679	5572	4932	6630	7871	7841	chr2:80453013-80472660	+	5763	protein-coding
E4F1	-0.63483	0.644017	0.0015209	718.321	1115.38	down	640	737	763	1309	910	1163	chr3:39757679-39773024	-	6892	protein-coding	ssc:100517704	E4F transcription factor 1	0	E4F1	E4F transcription factor 1
MRPL18	-0.634534	0.644149	4.94176e-08	887.979	1378.54	down	889	851	897	1244	1502	1423	chr1:7581763-7590037	-	953	protein-coding	ssc:100156324	mitochondrial ribosomal protein L18	4e-92	MRPL18	mitochondrial ribosomal protein L18
AMY2	-0.633648	0.644545	0.00424027	86.9396	134.891	down	68	107	84	143	113	154	chr4:115172036-115209749	-	1996	protein-coding	ssc:397397	amylase, alpha 2B (pancreatic)	0	AMY2A	amylase, alpha 2A (pancreatic)
KIF2C	-0.632875	0.64489	0.00287827	549.381	851.905	down	450	604	585	709	959	910	chr6:166556765-166577904	-	2909	protein-coding	ssc:100516205	kinesin family member 2C	0	KIF2C	kinesin family member 2C
MFSD12	-0.63107	0.645697	1.60319e-05	1296.65	2008.15	down	1019	1497	1353	1812	2128	2140	chr2:75098531-75120795	+	4254	protein-coding	ssc:100519240	major facilitator superfamily domain containing 12	0	MFSD12	major facilitator superfamily domain containing 12
RIC8A	-0.630229	0.646074	0.000119738	2284.66	3536.23	down	1785	2600	2436	3121	3796	3790	chr2:32135-37682	+	2391	protein-coding	ssc:100517519	RIC8 guanine nucleotide exchange factor A	0	RIC8A	RIC8 guanine nucleotide exchange factor A
FEN1	-0.629895	0.646224	0	711.986	1101.77	down	686	694	737	1029	1122	1187	chr2:9752004-9756863	-	2153	protein-coding	ssc:100517749	flap structure-specific endonuclease 1	0	FEN1	flap structure-specific endonuclease 1
PYCR2	-0.629627	0.646344	0	854.83	1322.57	down	815	860	866	1237	1319	1454	chr10:13841755-13845900	-	1800	protein-coding	ssc:100524702	pyrroline-5-carboxylate reductase family, member 2	2e-175	PYCR2	pyrroline-5-carboxylate reductase family, member 2
DNAJC17	-0.629622	0.646346	0.00712864	239.827	371.056	down	210	260	244	418	282	429	chr1:130516725-130559233	+	1101	protein-coding	ssc:100156179	DnaJ (Hsp40) homolog, subfamily C, member 17	4e-141	DNAJC17	DnaJ (Hsp40) homolog, subfamily C, member 17
SNX8	-0.629242	0.646516	7.51132e-09	2082.5	3221.11	down	1607	2399	2212	3112	3210	3436	chr3:1576129-1618991	-	3764	protein-coding	ssc:100624815	sorting nexin 8	1e-121	SNX8	sorting nexin 8
LAGE3	-0.629219	0.646526	0.000233401	943.255	1458.96	down	696	1123	999	1322	1518	1580	chrX:125001673-125003206	-	1051	protein-coding	ssc:100622898	L antigen family, member 3	1e-35	LAGE3	L antigen family, member 3
FBXW4	-0.628947	0.646648	0.0409368	1175.08	1817.2	down	1100	1205	1189	2192	1403	1919	chr14:112628988-112736631	-	11655	protein-coding	ssc:100157051	F-box and WD repeat domain containing 4	0	FBXW4	F-box and WD repeat domain containing 4
ATP9A	-0.628614	0.646797	2.13367e-09	4414.59	6825.31	down	4194	4301	4639	7516	5875	7312	chr17:52936169-53072620	-	7817	protein-coding	ssc:100136901	ATPase, class II, type 9A	0	ATP9A	ATPase, class II, type 9A
NCOA4	-0.627583	0.64726	0.000632783	10695.3	16524	down	11623	8895	11219	18435	14197	17472	chr14:90505614-90531302	-	5447	protein-coding	ssc:100156184	nuclear receptor coactivator 4	0	NCOA4	nuclear receptor coactivator 4
MINDY4	-0.627395	0.647344	6.35425e-05	247.959	383.045	down	190	308	241	379	361	422	chr18:42096351-42202511	-	3155	protein-coding
STX10	-0.627362	0.647359	0	418.397	646.319	down	385	457	401	642	613	705	chr2:65914132-65917075	+	1198	protein-coding	ssc:100627609	syntaxin 10	1e-127	STX10	syntaxin 10
CDK5RAP3	-0.626924	0.647556	0.0202446	1067.84	1649.03	down	1031	1038	1106	1324	1921	1742	chr12:24224262-24234468	+	2269	protein-coding	ssc:100521291	CDK5 regulatory subunit associated protein 3	0	CDK5RAP3	CDK5 regulatory subunit associated protein 3
ARHGEF40	-0.626694	0.647659	0	2978.31	4598.58	down	2682	3059	3128	4540	4456	4941	chr7:78043995-78067546	-	5358	protein-coding	ssc:100623088	Rho guanine nucleotide exchange factor (GEF) 40	0	ARHGEF40	Rho guanine nucleotide exchange factor (GEF) 40
SMTNL2	-0.625985	0.647977	0.000271017	111.735	172.443	down	81	133	120	163	178	181	chr12:50582628-50602730	-	2300	protein-coding
TMUB1	-0.625958	0.64799	3.72056e-06	621.175	958.624	down	489	679	688	1039	827	1043	chr18:6142451-6144895	+	1258	protein-coding	ssc:100625342	transmembrane and ubiquitin-like domain containing 1	9e-106	TMUB1	transmembrane and ubiquitin-like domain containing 1
HSD11B1L	-0.625506	0.648193	4.07182e-08	367.753	567.357	down	337	354	405	551	561	607	chr2:73288989-73294677	-	1787	protein-coding	ssc:100512268	hydroxysteroid (11-beta) dehydrogenase 1-like	5e-141	HSD11B1L	hydroxysteroid (11-beta) dehydrogenase 1-like
RPL36A	-0.625351	0.648262	0.000428029	449.871	693.97	down	529	371	430	730	684	684	chrX:83018305-83022285	+	561	protein-coding	ssc:396952	ribosomal protein L36a-like	3e-57	RPL36A	ribosomal protein L36a
RPL35A	-0.62535	0.648262	0.0145579	7804.29	12038.8	down	6826	8235	8190	14067	9576	12894	chr13:134588288-134591873	+	691	protein-coding	ssc:100514796	ribosomal protein L35a	2e-60	RPL35A	ribosomal protein L35a
DLG4	-0.624643	0.64858	0	698.826	1077.48	down	644	705	731	1032	1090	1141	chr12:52550138-52574021	-	3493	protein-coding	ssc:100626077	discs, large homolog 4 (Drosophila)	0	DLG4	discs, large homolog 4 (Drosophila)
CRADD	-0.624358	0.648709	7.69794e-07	201.869	311.192	down	212	182	205	299	335	306	chr5:89257603-89480414	-	2501	protein-coding
DGKA	-0.623714	0.648998	0.0286601	866.141	1334.59	down	740	968	871	1085	1545	1406	chr5:21331473-21355614	+	4374	protein-coding	ssc:397097	diacylglycerol kinase, alpha 80kDa	0	DGKA	diacylglycerol kinase, alpha 80kDa
RTKN	-0.623633	0.649034	0	446.117	687.361	down	379	464	488	695	638	752	chr3:68598560-68613633	+	2600	protein-coding	ssc:100519086	rhotekin	0	RTKN	rhotekin
IRF7	-0.622608	0.649496	9.35924e-08	228.257	351.443	down	202	237	241	392	325	346	chr2:372235-375572	-	2046	protein-coding	ssc:100037289	interferon regulatory factor 7	7e-160	IRF7	interferon regulatory factor 7
CEP131	-0.622272	0.649647	0.0464152	131.789	202.867	down	98	166	129	230	164	222	chr12:1537900-1556931	+	3963	protein-coding	ssc:100513428	5-azacytidine induced 1	0	CEP131	centrosomal protein 131kDa
MEX3D	-0.621798	0.64986	9.03072e-05	1777.03	2734.49	down	1308	2179	1818	2718	2640	2929	chr2:76929583-76938238	+	2813	protein-coding	ssc:100512764	mex-3 RNA binding family member D	0	MEX3D	mex-3 RNA binding family member D
C2H19orf25	-0.621686	0.649911	0	1230.01	1892.6	down	1088	1312	1262	1750	1888	2102	chr2:76998982-77003332	+	2110	protein-coding	ssc:100625377	chromosome 2 open reading frame, human C19orf25	1e-38	C19orf25	chromosome 19 open reading frame 25
TSPAN18	-0.621556	0.64997	0.019588	2467.87	3796.91	down	1898	2879	2590	4307	3078	4143	chr2:17465624-17671737	-	4409	protein-coding	ssc:100520775	tetraspanin 18	4e-95	TSPAN18	tetraspanin 18
CCDC86	-0.621427	0.650027	1.3922e-08	400.517	616.159	down	318	472	404	617	594	656	chr2:10895649-10906196	-	3354	protein-coding	ssc:100526154	coiled-coil domain containing 86	1e-118	CCDC86	coiled-coil domain containing 86
AGAP3	-0.620817	0.650302	7.9047e-11	1724.69	2652.14	down	1372	1963	1811	2719	2493	2826	chr18:6081680-6145115	-	3199	protein-coding	ssc:100625238	ArfGAP with GTPase domain, ankyrin repeat and PH domain 3	0	AGAP3	ArfGAP with GTPase domain, ankyrin repeat and PH domain 3
CD40	-0.620806	0.650308	1.77468e-08	283.868	436.518	down	252	303	290	413	471	435	chr17:48286116-48298188	+	1267	protein-coding	ssc:397395	CD40 molecule, TNF receptor superfamily member 5	3e-115	CD40	CD40 molecule, TNF receptor superfamily member 5
UBTD1	-0.620611	0.650395	8.67443e-08	812.333	1248.99	down	619	914	895	1172	1268	1344	chr14:108885534-108943215	+	3364	protein-coding	ssc:100156395	ubiquitin domain containing 1	5e-115	UBTD1	ubiquitin domain containing 1
EXOC3L4	-0.620129	0.650613	0.00885228	151.28	232.524	down	110	197	144	221	238	245	NW_018084979:1781818-1795956	+	2705	protein-coding		Uncharacterized protein
DDB2	-0.619818	0.650753	2.63375e-06	692.98	1064.9	down	541	803	724	987	1110	1127	chr2:15342614-15370623	-	3862	protein-coding
PCID2	-0.619776	0.650772	0	944.656	1451.6	down	898	970	939	1428	1353	1625	chr11:78541278-78556784	-	1665	protein-coding	ssc:100518091	PCI domain containing 2	0	PCID2	PCI domain containing 2
MYZAP	-0.619659	0.650825	5.75646e-08	321.362	493.782	down	256	363	340	453	509	534	chr1:114287622-114386418	-	4563	protein-coding	ssc:100154487	GRINL1A complex locus 1	0	MYZAP	myocardial zonula adherens protein
MGST2	-0.619304	0.650985	0.0147969	110.3	169.442	down	91	121	117	133	186	195	chr8:87318180-87394563	-	5197	protein-coding	ssc:100513365	microsomal glutathione S-transferase 2	4e-35	MGST2	microsomal glutathione S-transferase 2
KNDC1	-0.61865	0.65128	2.21957e-06	250.349	384.401	down	282	217	242	409	359	396	chr14:141132374-141188343	+	7224	protein-coding	ssc:100152900	kinase non-catalytic C-lobe domain (KIND) containing 1	0	KNDC1	kinase non-catalytic C-lobe domain (KIND) containing 1
IFFO2	-0.618641	0.651284	0	1759.6	2701.75	down	1548	1830	1865	2744	2597	2843	chr6:77406367-77458234	-	8029	protein-coding	ssc:100737107	intermediate filament family orphan 2	0	IFFO2	intermediate filament family orphan 2
VOPP1	-0.618245	0.651463	0.0250179	1434.18	2201.49	down	1032	1708	1548	1858	2381	2432	chr18:48607923-48693858	-	4672	protein-coding
TACC3	-0.617963	0.65159	2.0882e-07	877.818	1347.2	down	790	932	890	1188	1456	1434	chr8:825433-835425	+	2756	protein-coding	ssc:100513802	transforming, acidic coiled-coil containing protein 3	0	TACC3	transforming, acidic coiled-coil containing protein 3
TMEM141	-0.617677	0.651719	0.0030686	1049.99	1611.11	down	722	1303	1115	1595	1617	1664	NW_018084833:1019501-1021411	-	790	protein-coding	ssc:100512883	transmembrane protein 141	1e-43	TMEM141	transmembrane protein 141
TIGD5	-0.617488	0.651805	1.36897e-07	1326.33	2034.86	down	1101	1517	1333	2193	1851	2121	chr4:964727-969391	-	4665	protein-coding
CHAF1B	-0.616796	0.652118	0.00137083	361.701	554.662	down	345	366	364	654	466	560	chr13:200048096-200074902	+	4196	protein-coding	ssc:100513568	chromatin assembly factor 1, subunit B (p60)	0	CHAF1B	chromatin assembly factor 1, subunit B (p60)
RPL17	-0.616688	0.652166	0.00651731	16666.8	25556	down	16136	14640	18881	29117	20648	27824	chr1:99044511-99048406	-	902	protein-coding	ssc:100625001	ribosomal protein L17	7e-107	RPL17	ribosomal protein L17
IQCE	-0.616468	0.652266	0	730.585	1120.08	down	609	763	809	1100	1104	1189	chr3:1861487-1903107	-	5233	protein-coding	ssc:100525687	IQ motif containing E	0	IQCE	IQ motif containing E
NCAPD2	-0.615932	0.652508	2.69476e-05	2135.33	3272.5	down	1805	2366	2191	2832	3516	3565	chr5:64136505-64167410	-	5245	protein-coding	ssc:100518610	non-SMC condensin I complex, subunit D2
RPL10A	-0.615886	0.652529	0.000124599	27464.9	42090	down	20253	32653	29151	43484	39101	45004	chr7:31327763-31330624	+	750	protein-coding	ssc:100037993	ribosomal protein L10a	0	FANCE	Fanconi anemia, complementation group E
ELP5	-0.615414	0.652743	0.00229983	639.478	979.685	down	508	715	686	818	1072	1078	chr12:52606140-52612275	+	1656	protein-coding	ssc:100739487	elongator acetyltransferase complex subunit 5	5e-129	ELP5	elongator acetyltransferase complex subunit 5
SCRIB	-0.615222	0.652829	1.77636e-15	1982.79	3037.23	down	1653	2204	2053	2914	3059	3226	chr4:824925-852360	+	5423	protein-coding
HIC1	-0.614105	0.653335	9.04832e-14	1485.87	2274.28	down	1210	1674	1547	2199	2245	2448	chr12:48167861-48172540	+	4175	protein-coding	ssc:100525779	hypermethylated in cancer 1	0	HIC1	hypermethylated in cancer 1
ADI1	-0.614089	0.653342	0	2570.65	3934.62	down	2120	2787	2763	3757	3863	4310	chr3:131295257-131303663	+	1136	protein-coding	ssc:100626434	acireductone dioxygenase 1	5e-91	ADI1	acireductone dioxygenase 1
ATIC	-0.61397	0.653396	0.00123937	1273.13	1948.49	down	1109	1308	1379	2260	1602	2047	chr15:117617584-117649063	+	1926	protein-coding	ssc:100170854	5-aminoimidazole-4-carboxamide ribonucleotide formyltransferase/IMP cyclohydrolase	0	ATIC	5-aminoimidazole-4-carboxamide ribonucleotide formyltransferase/IMP cyclohydrolase
SYTL2	-0.61395	0.653405	0	1155.56	1768.52	down	1019	1214	1209	1785	1744	1824	chr9:19617287-19763439	-	10600	protein-coding	ssc:100627498	synaptotagmin-like 2	0	SYTL2	synaptotagmin-like 2
C7H14orf93	-0.612461	0.65408	3.01956e-06	274.805	420.145	down	255	273	290	470	351	454	chr7:76033750-76061877	+	5202	protein-coding
SAMD1	-0.612373	0.65412	3.66596e-13	1148.99	1756.54	down	929	1269	1231	1663	1761	1899	chr2:65096499-65099799	+	2563	protein-coding
LOC100510904	-0.6118	0.65438	0.0427633	2207.28	3373.09	down	2191	2076	2293	4014	2612	3613	chr5:10038944-10041242	-	2299	protein-coding	ssc:100510904	histone H1.0-like	4e-60	H1F0	H1 histone family, member 0
NHP2	-0.611346	0.654586	9.44118e-08	1091	1666.71	down	896	1251	1104	1515	1673	1868	chr2:80223439-80227614	+	796	protein-coding	ssc:100526157	NHP2 ribonucleoprotein	3e-81	NHP2	NHP2 ribonucleoprotein
RENBP	-0.610719	0.65487	3.12258e-07	626.456	956.616	down	530	700	636	1037	833	1032	chrX:124662957-124670522	-	1336	protein-coding	ssc:396934	renin binding protein	0	RENBP	renin binding protein
ZNF391	-0.610592	0.654928	0.0313698	78.0223	119.136	down	92	59	80	130	98	134	chr7:21389120-21400090	+	6241	protein-coding	ssc:100620610	zinc finger protein 391	2e-172	ZNF391	zinc finger protein 391
FRAS1	-0.610516	0.654962	3.46513e-06	1367.93	2088.56	down	1322	1302	1445	1814	2288	2219	chr8:73502368-73959454	+	16331	protein-coding	ssc:100514970	Fraser syndrome 1	0	FRAS1	Fraser extracellular matrix complex subunit 1
WFDC1	-0.610292	0.655064	0	1321.05	2016.68	down	1165	1329	1445	2070	1825	2225	chr6:4333729-4365122	-	1270	protein-coding	ssc:100514648	WAP four-disulfide core domain 1	4e-92	WFDC1	WAP four-disulfide core domain 1
PPFIA3	-0.610276	0.655071	0	735.424	1122.67	down	604	806	784	1128	1086	1187	chr6:54313981-54337345	+	5163	protein-coding	ssc:100511995	protein tyrosine phosphatase, receptor type, f polypeptide (PTPRF), interacting protein (liprin), alpha 3	0	PPFIA3	protein tyrosine phosphatase, receptor type, f polypeptide (PTPRF), interacting protein (liprin), alpha 3
ZNF251	-0.609556	0.655398	1.49053e-05	1411.27	2153.3	down	1467	1222	1504	2386	1847	2298	chr4:186689-193100	+	2950	protein-coding		Uncharacterized protein
ZKSCAN4	-0.608476	0.655889	9.49399e-09	178.616	272.331	down	175	170	186	298	245	282	chr7:22092465-22105666	+	6841	protein-coding	ssc:100156123	zinc finger with KRAB and SCAN domains 4	0	ZKSCAN4	zinc finger with KRAB and SCAN domains 4
ACP5	-0.608372	0.655936	0.000305125	198.812	303.102	down	218	161	211	336	280	301	chr2:70206159-70209855	-	1988	protein-coding	ssc:397414	acid phosphatase 5, tartrate resistant	5e-162	ACP5	acid phosphatase 5, tartrate resistant
ANOS1	-0.608118	0.656052	0.0469637	120.355	183.458	down	111	110	138	151	218	185	chrX:5163638-5363835	-	4933	protein-coding
PTPA	-0.607632	0.656273	0.00304403	7113.6	10839.4	down	5231	8489	7533	9773	11371	11688	chr1:269401776-269431465	+	6173	protein-coding
FAM189B	-0.60735	0.656401	0.00021051	909.012	1384.85	down	744	970	1000	1165	1478	1556	chr4:94575752-94581587	+	3184	protein-coding	ssc:100511014	family with sequence similarity 189, member B	0	FAM189B	family with sequence similarity 189, member B
MXD3	-0.60701	0.656556	1.68142e-09	468.371	713.381	down	389	495	514	644	746	771	chr2:80636778-80641346	+	1738	protein-coding	ssc:100512157	MAX dimerization protein 3	6e-97	MXD3	MAX dimerization protein 3
RIN3	-0.606912	0.656601	1.35136e-06	1384.33	2108.34	down	1068	1630	1433	2160	1947	2287	chr7:114035137-114166548	+	4268	protein-coding	ssc:100155709	Ras and Rab interactor 3	0	RIN3	Ras and Rab interactor 3
ATXN7L2	-0.606636	0.656726	0.016166	357.802	544.832	down	334	338	394	645	423	586	chr4:110637233-110646081	-	2557	protein-coding	ssc:100517342	ataxin 7-like 2	0	ATXN7L2	ataxin 7-like 2
GINS3	-0.606612	0.656737	2.22045e-16	509.433	775.709	down	492	476	548	756	750	846	chr6:20162264-20170385	+	2312	protein-coding	ssc:100512472	GINS complex subunit 3 (Psf3 homolog)	6e-120	GINS3	GINS complex subunit 3 (Psf3 homolog)
TAMM41	-0.606507	0.656785	0	695.139	1058.4	down	616	704	752	1121	957	1131	chr13:67922476-67983526	-	1665	protein-coding	ssc:100524902	TAM41, mitochondrial translocator assembly and maintenance protein, homolog (S. cerevisiae)	5e-169	TAMM41	TAM41, mitochondrial translocator assembly and maintenance protein, homolog (S. cerevisiae)
PALM	-0.606345	0.656859	0.000414215	2819.08	4291.77	down	1990	3366	3077	4106	4233	4671	chr2:77619199-77644561	-	2711	protein-coding	ssc:654410	paralemmin	0	PALM	paralemmin
LOC110261669	-0.605412	0.657284	7.01716e-06	2117.53	3221.64	down	1660	2414	2247	3281	2819	3690	chr7:20897783-20898253	+	471	protein-coding
GMDS	-0.605351	0.657312	0.0397041	873.511	1328.92	down	620	1066	925	1141	1448	1435	chr7:849088-1285563	-	1492	protein-coding	ssc:100520846	GDP-mannose 4,6-dehydratase	0	GMDS	GDP-mannose 4,6-dehydratase
AP1G2	-0.605097	0.657427	0	617.088	938.647	down	615	590	628	946	893	1006	chr7:75533131-75549490	+	2705	protein-coding	ssc:100157682	adaptor-related protein complex 1, gamma 2 subunit	0	AP1G2	adaptor-related protein complex 1, gamma 2 subunit
NPR2	-0.604477	0.65771	6.66134e-16	1926.22	2928.69	down	1613	2148	1979	2875	2920	3073	chr1:236508994-236529172	+	4240	protein-coding	ssc:100512698	natriuretic peptide receptor B/guanylate cyclase B (atrionatriuretic peptide receptor B)	0	NPR2	natriuretic peptide receptor 2
MMP14	-0.604416	0.657738	0.031653	16796	25536	down	13450	18931	17735	29186	20773	27545	chr7:76174502-76185931	-	4066	protein-coding	ssc:397471	matrix metallopeptidase 14 (membrane-inserted)	0	MMP14	matrix metallopeptidase 14 (membrane-inserted)
TMSB4X	-0.604311	0.657786	0	10502.4	15966.2	down	9973	10153	11126	15570	15558	17268	chrX:9649516-9651662	+	644	protein-coding	ssc:733606	thymosin beta 4, X-linked	9e-18	TMSB4X	thymosin beta 4, X-linked
BEX1	-0.603979	0.657937	0.0445767	137.92	209.63	down	159	116	133	248	175	212	chrX:84223041-84224583	-	823	protein-coding	ssc:100513130	brain expressed, X-linked 1	2e-49	BEX1	brain expressed, X-linked 1
UCK1	-0.603009	0.658379	5.28707e-06	1985.85	3016.27	down	1565	2291	2069	2805	3153	3172	chr1:271448362-271453811	-	1943	protein-coding	ssc:100525976	uridine-cytidine kinase 1	2e-154	UCK1	uridine-cytidine kinase 1
CENPA	-0.602849	0.658452	3.07091e-05	420.716	638.951	down	309	473	477	678	579	680	chr3:112263912-112272638	-	2175	protein-coding	ssc:100513079	centromere protein A	5e-54	CENPA	centromere protein A
SAC3D1	-0.601572	0.659035	9.92756e-09	238.644	362.117	down	205	244	263	351	386	357	chr2:7138409-7142294	-	1716	protein-coding	ssc:100519293	SAC3 domain containing 1	1e-156	SAC3D1	SAC3 domain containing 1
KNSTRN	-0.601162	0.659223	2.42441e-10	421.947	640.073	down	398	407	451	578	686	673	chr1:130916956-130930172	-	2330	protein-coding	ssc:100520414	kinetochore-localized astrin/SPAG5 binding protein	5e-124	KNSTRN	kinetochore-localized astrin/SPAG5 binding protein
LOC100515171	-0.601139	0.659233	0.000604163	95.6175	145.049	down	74	117	94	142	138	160	chr15:71864753-71999219	+	9554	protein-coding
KLHL17	-0.600713	0.659428	2.59812e-08	370.052	561.177	down	332	411	357	608	501	592	chr6:63320898-63328093	+	3772	protein-coding		Uncharacterized protein
C3H16orf59	-0.600404	0.659569	0.000521086	251.547	381.385	down	200	309	240	381	339	439	chr3:39580181-39584414	-	1877	protein-coding	ssc:100518420	chromosome 3 open reading frame, human C16orf59	3e-157	C16orf59	chromosome 16 open reading frame 59
MCM2	-0.600339	0.659599	0.0122413	2254.25	3417.62	down	1659	2643	2436	2958	3694	3698	chr13:72630378-72651270	-	4061	protein-coding	ssc:100519111	minichromosome maintenance complex component 2	0	MCM2	minichromosome maintenance complex component 2
ARMCX2	-0.600278	0.659627	0	959.427	1454.5	down	856	1001	1000	1380	1436	1594	chrX:83213939-83218601	-	3192	protein-coding	ssc:100521941	armadillo repeat containing, X-linked 2	0	ARMCX2	armadillo repeat containing, X-linked 2
AFF2	-0.600275	0.659628	0	3194.57	4842.99	down	2931	3267	3309	4808	4653	5219	chrX:120777559-121263574	+	14911	protein-coding	ssc:100512515	AF4/FMR2 family, member 2	0	AFF2	AF4/FMR2 family, member 2
ZNF444	-0.599575	0.659948	6.90034e-05	642.549	973.64	down	516	725	676	1032	819	1108	chr6:60458007-60471159	+	2248	protein-coding
SCD5	-0.599462	0.66	0.00388691	729.532	1105.36	down	606	822	746	1269	911	1173	chr8:135507346-135634031	+	2474	protein-coding	ssc:100135661	stearoyl-CoA desaturase 5	3e-170	SCD5	stearoyl-CoA desaturase 5
DBN1	-0.598859	0.660276	0.00593116	1868.49	2829.86	down	1295	2296	1997	2646	2867	3062	chr2:80480603-80495797	+	3404	protein-coding		Uncharacterized protein
BRAT1	-0.598633	0.660379	7.27894e-10	521.205	789.256	down	405	584	568	798	742	853	chr3:1905648-1918229	+	2935	protein-coding	ssc:100623177	BRCA1-associated ATM activator 1	0	BRAT1	BRCA1-associated ATM activator 1
ATP5G2	-0.598002	0.660668	1.09618e-05	3689.68	5584.77	down	2781	4269	3974	5663	5063	6227	chr5:18871025-18879933	-	4478	protein-coding	ssc:100037988	ATP synthase, H+ transporting, mitochondrial Fo complex, subunit C2 (subunit 9)	6e-83	ATP5G2	ATP synthase, H+ transporting, mitochondrial Fo complex, subunit C2 (subunit 9)
SERINC5	-0.597797	0.660762	0	5913.55	8949.59	down	5386	6044	6174	8269	9167	9680	chr2:88843003-88992077	-	6370	protein-coding	ssc:100624743	serine incorporator 5	0	SERINC5	serine incorporator 5
LOC100737060	-0.597724	0.660796	6.86118e-14	830.928	1257.47	down	892	736	836	1217	1246	1347	chr16:33971490-34113679	-	19155	protein-coding	ssc:100737060	chondroitin sulfate proteoglycan 4-like	0	CSPG4	chondroitin sulfate proteoglycan 4
STK40	-0.597601	0.660852	2.26046e-11	1550.85	2346.75	down	1266	1753	1605	2276	2360	2470	chr6:92441231-92484363	-	3826	protein-coding	ssc:100625215	serine/threonine kinase 40	2e-153	STK40	serine/threonine kinase 40
HTRA3	-0.597032	0.661113	0.00585406	2875.09	4348.87	down	2133	3349	3111	4810	3730	4651	chr8:2794780-2819686	-	1362	protein-coding	ssc:100337673	HtrA serine peptidase 3	0	HTRA3	HtrA serine peptidase 3
SERPING1	-0.596584	0.661318	1.9984e-15	9147.15	13831.7	down	8284	9133	9834	14448	12092	15462	chr2:13324160-13338826	-	1892	protein-coding	ssc:100144304	serpin peptidase inhibitor, clade G (C1 inhibitor), member 1	6e-174	SERPING1	serpin peptidase inhibitor, clade G (C1 inhibitor), member 1
LOC100516084	-0.596284	0.661456	9.87704e-06	575.895	870.653	down	497	631	587	970	749	921	chr6:58388646-58396509	-	5541	protein-coding	ssc:100516084	cytoplasmic tRNA 2-thiolation protein 1-like	5e-138	CTU1	cytosolic thiouridylase subunit 1
CHST14	-0.596242	0.661475	1.22125e-15	1454.61	2199.05	down	1190	1611	1538	2140	2169	2354	chr1:130845103-130847203	-	2101	protein-coding	ssc:100520059	carbohydrate (N-acetylgalactosamine 4-0) sulfotransferase 14	0	CHST14	carbohydrate (N-acetylgalactosamine 4-0) sulfotransferase 14
SPI1	-0.596161	0.661512	2.22276e-09	198.141	299.533	down	168	209	214	281	317	308	chr2:15227850-15245679	+	1433	protein-coding	ssc:414912	spleen focus forming virus (SFFV) proviral integration oncogene spi1	3e-154	SPI1	Spi-1 proto-oncogene
BID	-0.596043	0.661566	0.00230966	1312.75	1984.31	down	1064	1470	1382	1675	2171	2164	chr5:69849007-69874647	-	1423	protein-coding	ssc:594852	BH3 interacting domain death agonist	3e-60	BID	BH3 interacting domain death agonist
NFATC2	-0.595933	0.661616	2.37023e-06	392.085	592.622	down	351	415	401	513	638	644	chr17:52743570-52907373	-	7828	protein-coding	ssc:100134969	nuclear factor of activated T-cells, cytoplasmic, calcineurin-dependent 2	0	NFATC2	nuclear factor of activated T-cells, cytoplasmic, calcineurin-dependent 2
SPSB2	-0.595916	0.661624	1.88738e-15	297.571	449.763	down	287	301	296	483	416	463	chr5:63836785-63839075	+	1169	protein-coding	ssc:100152120	splA/ryanodine receptor domain and SOCS box containing 2	1e-140	SPSB2	splA/ryanodine receptor domain and SOCS box containing 2
COQ8B	-0.595794	0.66168	1.9984e-15	790.135	1194.14	down	642	853	864	1177	1116	1331	chr6:48919000-48939194	-	2379	protein-coding
ITGB8	-0.595785	0.661684	0.00842079	1002	1514.32	down	1204	739	1022	1510	1521	1551	chr9:89342245-89450701	+	9155	protein-coding	ssc:100037284	integrin, beta 8	0	ITGB8	integrin, beta 8
EXOSC2	-0.594457	0.662294	4.10783e-15	439.727	663.95	down	355	462	497	680	627	705	chr1:270748534-270757717	+	1406	protein-coding	ssc:100523112	exosome component 2	2e-169	EXOSC2	exosome component 2
SIVA1	-0.594293	0.662369	0.0456674	723.487	1092.28	down	656	814	679	989	1277	1027	NW_018084979:3029782-3034647	+	736	protein-coding
GNAZ	-0.594141	0.662439	1.97243e-08	617.221	931.745	down	529	655	656	883	999	934	chr14:49132012-49174114	+	2972	protein-coding	ssc:100151867	guanine nucleotide binding protein (G protein), alpha z polypeptide	0	GNAZ	guanine nucleotide binding protein (G protein), alpha z polypeptide
ST3GAL4	-0.593706	0.662638	0.000243941	3772.84	5693.67	down	3530	3715	3984	6443	4661	6179	chr9:53442795-53491847	+	11371	protein-coding	ssc:396602	ST3 beta-galactoside alpha-2,3-sialyltransferase 4	1e-174	ST3GAL4	ST3 beta-galactoside alpha-2,3-sialyltransferase 4
ITPKC	-0.593272	0.662838	6.91523e-05	797.558	1203.25	down	592	939	852	1265	1114	1267	chr6:48943207-48962101	+	4120	protein-coding	ssc:100524376	inositol-trisphosphate 3-kinase C	0	ITPKC	inositol-trisphosphate 3-kinase C
WDR27	-0.592873	0.663021	3.80717e-06	208.066	313.82	down	192	170	260	323	295	333	chr1:578491-720106	+	3469	protein-coding	ssc:100736968	WD repeat domain 27	2e-136	WDR27	WD repeat domain 27
GLB1L	-0.592561	0.663165	5.76095e-13	1438.53	2169.2	down	1271	1476	1540	1946	2243	2386	chr15:121271844-121285091	-	4219	protein-coding	ssc:100154356	galactosidase, beta 1-like	0	GLB1L	galactosidase, beta 1-like
LOC100153925	-0.592513	0.663187	0.00225049	549.781	829.004	down	395	667	581	884	784	841	chr14:50658328-50664549	-	1389	protein-coding
GATA4	-0.592465	0.663209	0	5135.55	7743.5	down	4626	5374	5286	7980	7184	8312	chr14:14858470-14938156	+	5367	protein-coding	ssc:397555	GATA binding protein 4	0	GATA4	GATA binding protein 4
TRPT1	-0.592198	0.663332	0.000157035	305.418	460.436	down	231	345	337	466	398	536	chr2:7876028-7887589	+	1784	protein-coding	ssc:100521427	tRNA phosphotransferase 1	7e-124	TRPT1	tRNA phosphotransferase 1
C2H11orf24	-0.591698	0.663561	0.0058353	1052.33	1585.89	down	954	1050	1131	1286	1786	1730	chr2:4682204-4692016	+	2354	protein-coding	ssc:100738698	chromosome 2 open reading frame, human C11orf24
TMEM44	-0.591685	0.663567	0	736.415	1109.79	down	634	781	780	1108	1070	1185	chr13:131578848-131613780	-	2764	protein-coding	ssc:100153715	transmembrane protein 44	0	TMEM44	transmembrane protein 44
MOCS1	-0.591129	0.663823	1.08741e-05	397.137	598.263	down	304	459	423	548	596	671	chr7:35286565-35320935	-	2826	protein-coding	ssc:100154835	molybdenum cofactor synthesis 1	0	MOCS1	molybdenum cofactor synthesis 1
LOC110259234	-0.59105	0.66386	6.6156e-05	122.121	183.961	down	99	141	124	193	183	180	chr2:5152681-5181635	-	1924	protein-coding
TNS3	-0.590745	0.664	6.94395e-08	9351.03	14082.9	down	7320	10776	9811	14309	13264	15117	chr18:48960938-49192434	+	7633	protein-coding	ssc:100524966	tensin 3	0	TNS3	tensin 3
KCNH2	-0.590546	0.664091	0.0250597	802.376	1208.24	down	677	871	844	1431	972	1261	chr18:6242826-6279154	+	4340	protein-coding		potassium voltage-gated channel, subfamily H (eag-related), member 2
SLC1A4	-0.590531	0.664098	2.44355e-11	2137.47	3218.61	down	2028	2106	2224	3500	2812	3450	chr3:76938102-76970519	-	5525	protein-coding	ssc:100518245	neutral amino acid transporter A-like	3e-114	SLC1A4	solute carrier family 1 (glutamate/neutral amino acid transporter), member 4
CENPU	-0.590252	0.664227	0.00197488	128.101	192.863	down	152	99	128	182	189	214	chr15:45818562-45851461	-	2180	protein-coding
RPSA	-0.590041	0.664324	2.34223e-05	30324.3	45646.8	down	22703	35600	32284	45087	44238	49015	chr13:24072551-24081536	+	1012	protein-coding	ssc:641351	ribosomal protein SA	5e-173	RPSA	ribosomal protein SA
PHF19	-0.589796	0.664437	0.000141385	1573.54	2368.23	down	1158	1879	1664	2269	2377	2528	chr1:260899462-260919776	-	4206	protein-coding	ssc:100156643	PHD finger protein 19	0	PHF19	PHD finger protein 19
PDLIM1	-0.589712	0.664476	0.0332362	3598.35	5415.33	down	2783	4164	3795	4602	6030	5755	chr14:106744320-106793606	-	1206	protein-coding	ssc:100155592	PDZ and LIM domain 1	1e-136	PDLIM1	PDZ and LIM domain 1
KBTBD7	-0.58971	0.664476	0.0162123	394.819	594.186	down	396	384	392	693	459	653	chr11:25643661-25647662	+	4000	protein-coding	ssc:100511833	kelch repeat and BTB (POZ) domain containing 7	0	KBTBD7	kelch repeat and BTB (POZ) domain containing 7
ZNF768	-0.589015	0.664797	1.75961e-06	2243.14	3374.17	down	1747	2607	2340	3517	3122	3588	chr3:17811334-17814391	+	2772	protein-coding	ssc:100620993	zinc finger protein 768	0	ZNF768	zinc finger protein 768
MOB3C	-0.589014	0.664797	0.0102617	844.089	1269.7	down	764	810	943	1032	1442	1369	chr6:164874591-164884327	+	3379	protein-coding	ssc:100738460	MOB kinase activator 3C	3e-125	MOB3C	MOB kinase activator 3C
NDN	-0.588497	0.665035	3.96602e-09	829.291	1246.99	down	665	954	854	1227	1240	1309	chr1:142412688-142413665	+	978	protein-coding	ssc:100144475	necdin	8e-155	NDN	necdin, melanoma antigen (MAGE) family member
TMEM98	-0.588255	0.665147	3.94532e-06	4486.32	6744.86	down	3381	5209	4813	6814	6321	7318	chr12:42087691-42101152	-	1775	protein-coding	ssc:100520269	transmembrane protein 98	9e-127	TMEM98	transmembrane protein 98
NEK2	-0.587937	0.665294	4.44089e-16	326.764	491.163	down	284	312	380	494	448	549	chr9:131547044-131560527	+	2219	protein-coding	ssc:397258	NIMA (never in mitosis gene a)-related kinase 2	0	NEK2	NIMA-related kinase 2
EML2	-0.587352	0.665563	4.52456e-11	1522.1	2286.94	down	1201	1671	1675	2207	2281	2440	chr6:51988084-52013394	-	3014	protein-coding	ssc:100626537	echinoderm microtubule associated protein like 2	0	EML2	echinoderm microtubule associated protein like 2
TOLLIP	-0.587124	0.665668	0.00564462	3442.6	5171.64	down	2662	4087	3521	4601	5582	5469	chr2:852198-864337	-	819	protein-coding		Uncharacterized protein
HDGF	-0.586997	0.665727	1.23333e-05	3825.54	5746.41	down	3200	4037	4179	5009	6146	6252	chr4:93341081-93351809	+	2466	protein-coding	ssc:100153512	hepatoma-derived growth factor	1e-111	HDGF	hepatoma-derived growth factor
LMBR1L	-0.586828	0.665805	0.00047677	603.157	905.911	down	520	650	627	993	730	1031	chr5:15121550-15137625	-	4828	protein-coding	ssc:100525991	limb development membrane protein 1-like	0	LMBR1L	limb development membrane protein 1-like
LPIN3	-0.58666	0.665882	0	677.664	1017.7	down	596	708	715	1046	932	1109	chr17:43993710-44006188	+	2860	protein-coding	ssc:100170771	lipin 3	0	LPIN3	lipin 3
FAM69B	-0.586437	0.665986	0.00914559	1282.74	1926.08	down	900	1530	1408	2077	1694	2071	NW_018084833:1063879-1072082	-	2023	protein-coding	ssc:100513642	family with sequence similarity 69, member B	0	FAM69B	family with sequence similarity 69, member B
WDR25	-0.586164	0.666112	0.0172162	560.859	841.994	down	426	668	580	716	919	915	chr7:121238199-121384294	+	2669	protein-coding	ssc:100513744	WD repeat domain 25	1e-93	WDR25	WD repeat domain 25
TSPYL5	-0.585669	0.66634	2.61415e-06	1471.88	2208.91	down	1350	1525	1504	2468	1885	2346	chr4:39362945-39367405	+	3030	protein-coding
LOC102165318	-0.58544	0.666446	6.67799e-12	552.271	828.685	down	475	603	567	756	837	920	chr12:8204840-8585992	+	8572	protein-coding	ssc:102165318	uncharacterized LOC102165318
TESK1	-0.585201	0.666556	0	1213.23	1820.15	down	1103	1224	1286	1766	1738	2018	chr1:236341160-236345964	+	2483	protein-coding	ssc:100155632	testis-specific kinase 1	0	TESK1	testis-specific kinase 1
GGN	-0.585182	0.666565	0.000382608	121.382	182.106	down	95	129	139	197	154	202	chr6:47297570-47301576	-	2356	protein-coding	ssc:100515664	gametogenetin	9e-178	GGN	gametogenetin
FGD1	-0.585072	0.666616	0	984.645	1477.08	down	966	967	992	1405	1477	1594	chrX:47191838-47231656	-	4850	protein-coding	ssc:100518103	FYVE, RhoGEF and PH domain containing 1	0	FGD1	FYVE, RhoGEF and PH domain containing 1
PARD6B	0.5852	1.50025	0.000118453	430.279	286.802	up	396	416	470	218	329	322	chr17:52195360-52211504	+	1119	protein-coding	ssc:100151957	par-6 partitioning defective 6 homolog beta	0	PARD6B	par-6 family cell polarity regulator beta
DHRS7	0.585896	1.50097	6.60826e-05	853.076	568.346	up	879	776	878	640	452	635	chr1:189153579-189170745	-	1542	protein-coding	ssc:100152785	dehydrogenase/reductase (SDR family) member 7	2e-160	DHRS7	dehydrogenase/reductase (SDR family) member 7
KBTBD2	0.587337	1.50247	0	3581.97	2384.05	up	3470	3377	3809	2197	2484	2538	chr18:40604458-40636401	+	3950	protein-coding	ssc:100624023	kelch repeat and BTB (POZ) domain containing 2	0	KBTBD2	kelch repeat and BTB (POZ) domain containing 2
PPP2R2C	0.588373	1.50355	0.00310717	167.082	111.122	up	184	146	165	105	118	113	chr8:4218228-4352043	+	5154	protein-coding	ssc:100521101	protein phosphatase 2, regulatory subunit B, gamma
ZRANB1	0.588705	1.5039	0	4230.71	2813.16	up	4092	3956	4541	2864	2651	3012	chr14:134253927-134327835	+	4349	protein-coding	ssc:100155662	zinc finger, RAN-binding domain containing 1	0	ZRANB1	zinc finger, RAN-binding domain containing 1
TTC25	0.590795	1.50608	1.59809e-09	587.998	390.413	up	592	545	610	348	426	407	chr12:20766088-20791527	-	3663	protein-coding	ssc:100525074	tetratricopeptide repeat domain 25	0	TTC25	tetratricopeptide repeat domain 25
ERO1A	0.591502	1.50681	1.27714e-08	2286.51	1517.44	up	2364	2010	2419	1569	1425	1604	chr1:182268651-182318147	-	1448	protein-coding
PRKAB2	0.59158	1.5069	0.00193493	2383.31	1581.6	up	2612	2031	2423	1693	1480	1615	chr4:100378047-100394346	+	5534	protein-coding	ssc:100157793	protein kinase, AMP-activated, beta 2 non-catalytic subunit	3e-158	PRKAB2	protein kinase, AMP-activated, beta 2 non-catalytic subunit
LGALS8	0.591669	1.50699	0.00020921	8038.13	5333.9	up	7998	7498	8395	6389	4212	5577	chr14:54867014-54892188	-	6489	protein-coding	ssc:100156193	lectin, galactoside-binding, soluble, 8	1e-172	LGALS8	lectin, galactoside-binding, soluble, 8
AGK	0.592429	1.50778	0.0182388	5477.48	3632.8	up	4702	5798	5829	2676	4373	3942	chr18:8263761-8369060	-	3058	protein-coding	ssc:100233170	acylglycerol kinase	0	AGK	acylglycerol kinase
FITM2	0.592771	1.50814	0.0001407	3054.35	2025.24	up	2621	3284	3197	1651	2312	2165	chr17:46742662-46745898	-	814	protein-coding	ssc:100158013	fat storage-inducing transmembrane protein 2	4e-142	FITM2	fat storage-inducing transmembrane protein 2
SLC5A4	0.592941	1.50832	0.017593	614.703	407.538	up	597	572	660	290	507	435	chr14:48708047-48741440	-	2033	protein-coding	ssc:397376	solute carrier family 5 (low affinity glucose cotransporter), member 4	0	SLC5A4	solute carrier family 5 (glucose activated ion channel), member 4
DPH6	0.593528	1.50893	0.0110529	1622.06	1074.97	up	1702	1408	1707	1287	827	1149	chr1:135577558-136022910	+	21482	protein-coding
RAB21	0.593768	1.50918	0.0133062	3183.66	2109.52	up	3475	2592	3382	2310	1893	2188	chr5:35757273-35788754	+	4157	protein-coding	ssc:100736618	RAB21, member RAS oncogene family	3e-121	RAB21	RAB21, member RAS oncogene family
CLN8	0.594268	1.50971	0.00516158	6469.87	4285.51	up	4947	7407	6973	4266	4093	4633	chr15:33282524-33325598	+	2187	protein-coding	ssc:100624678	ceroid-lipofuscinosis, neuronal 8 (epilepsy, progressive with mental retardation)	5e-124	CLN8	ceroid-lipofuscinosis, neuronal 8 (epilepsy, progressive with mental retardation)
VPS4B	0.594456	1.5099	0.000657043	3884.06	2572.39	up	4176	3263	4090	2724	2355	2717	chr1:158233039-158273533	+	5833	protein-coding	ssc:100520820	vacuolar protein sorting-associated protein 4B-like	0	VPS4B	vacuolar protein sorting 4 homolog B (S. cerevisiae)
AMOT	0.594464	1.50991	9.32131e-05	9461.48	6266.25	up	10120	8256	9694	5773	6508	6696	chrX:92581995-92647872	-	13499	protein-coding	ssc:100158213	angiomotin	0	AMOT	angiomotin
ACADL	0.594841	1.51031	1.82433e-11	3830.09	2535.97	up	3958	3470	3944	2577	2435	2670	chr15:112935631-112969381	-	1703	protein-coding	ssc:396931	acyl-CoA dehydrogenase, long chain	0	ACADL	acyl-CoA dehydrogenase, long chain
PON2	0.594877	1.51034	4.2376e-05	3993.2	2643.9	up	4262	3427	4163	2742	2479	2790	chr9:75027270-75051441	-	1413	protein-coding	ssc:100142663	paraoxonase 2	0	PON2	paraoxonase 2
INTS13	0.595849	1.51136	4.66668e-07	1033.89	684.076	up	1056	898	1120	718	598	761	chr5:46823746-46860552	+	2978	protein-coding
UBL3	0.596199	1.51173	4.92823e-05	9593	6345.71	up	10181	8173	10130	6471	5907	6864	chr11:6698003-6763612	-	4290	protein-coding
POLR2K	0.596377	1.51191	2.44748e-07	499.264	330.217	up	515	445	523	362	291	348	chr4:36849729-36852622	-	491	protein-coding	ssc:100524560	polymerase (RNA) II (DNA directed) polypeptide K, 7.0kDa	1e-28	POLR2K	polymerase (RNA) II (DNA directed) polypeptide K, 7.0kDa
API5	0.597057	1.51263	0	12008.2	7938.64	up	11978	11072	12646	7514	8022	8514	chr2:18962262-18994235	-	3777	protein-coding	ssc:100522006	apoptosis inhibitor 5	0	API5	apoptosis inhibitor 5
NPAS2	0.597769	1.51337	2.02201e-06	4334.89	2864.38	up	4172	4194	4526	2333	3307	3023	chr3:53298805-53490375	-	5759	protein-coding	ssc:100521893	neuronal PAS domain protein 2	0	NPAS2	neuronal PAS domain protein 2
INHBA	0.59794	1.51355	5.56665e-05	1061.05	701.026	up	953	1104	1102	846	551	729	chr12:52889684-53117128	+	3889	protein-coding	ssc:397093	inhibin, beta A	0	INHBA	inhibin, beta A
EFNA5	0.598013	1.51363	0.000363562	6384.53	4218.02	up	6869	5371	6710	4060	4189	4532	chr2:112533124-112821293	-	10697	protein-coding	ssc:100513721	ephrin-A5	2e-86	EFNA5	ephrin-A5
ZMAT3	0.59837	1.514	0	3006.56	1985.83	up	2910	2857	3176	2140	1793	2085	chr13:117113272-117147639	-	9032	protein-coding	ssc:100621584	zinc finger matrin-type protein 3-like	3e-89	ZMAT3	zinc finger, matrin-type 3
SLC38A6	0.598981	1.51465	0.00990639	842.387	556.157	up	946	697	853	546	520	622	chr1:189923385-189988562	+	2746	protein-coding	ssc:100519583	solute carrier family 38, member 6	0	SLC38A6	solute carrier family 38, member 6
THSD7A	0.599074	1.51474	2.87849e-11	2164	1428.62	up	2063	2127	2246	1222	1594	1506	chr9:81071840-81518200	-	10658	protein-coding	ssc:100512249	thrombospondin, type I, domain containing 7A	0	THSD7A	thrombospondin, type I, domain containing 7A
PRTG	0.599576	1.51527	8.52067e-06	1860.86	1228.07	up	1691	1874	1977	1459	951	1318	chr1:116132269-116275678	+	10594	protein-coding	ssc:100154460	protogenin	0	PRTG	protogenin
MKKS	0.600532	1.51628	7.30519e-10	1598.57	1054.27	up	1622	1480	1646	969	1147	1071	chr17:19341024-19363007	-	3592	protein-coding	ssc:100157552	McKusick-Kaufman syndrome	0	MKKS	McKusick-Kaufman syndrome
MMADHC	0.60131	1.51709	0	4862.69	3205.26	up	4905	4483	5060	3152	3100	3464	chr15:2499080-2517361	+	1511	protein-coding	ssc:100521690	methylmalonic aciduria and homocystinuria type D homolog, mitochondrial-like	9e-172	MMADHC	methylmalonic aciduria (cobalamin deficiency) cblD type, with homocystinuria
AKAP2	0.602324	1.51816	0	26484.8	17445.3	up	25399	25461	27929	15583	18586	18652	chr1:250984658-251190244	+	8717	protein-coding	ssc:100153149	A kinase (PRKA) anchor protein 2	0	PALM2-AKAP2	PALM2-AKAP2 readthrough
GABPA	0.602403	1.51824	0.0162821	2789.9	1837.58	up	2978	2402	2900	2166	1421	1993	chr13:189289513-189327501	+	5128	protein-coding	ssc:100737779	GA binding protein transcription factor, alpha subunit 60kDa	5e-111	GABPA	GA binding protein transcription factor, alpha subunit 60kDa
CACUL1	0.602523	1.51837	0.000531056	8244.54	5429.86	up	8893	6947	8627	5151	5484	5814	chr14:128681905-128749105	-	7123	protein-coding	ssc:100737227	CDK2-associated, cullin domain 1	7e-86	CACUL1	CDK2-associated, cullin domain 1
GHITM	0.602938	1.51881	1.90847e-13	13582.6	8942.97	up	13866	12355	14126	8551	9055	9477	chr14:85385578-85401680	+	2632	protein-coding	ssc:100156458	growth hormone inducible transmembrane protein	0	GHITM	growth hormone inducible transmembrane protein
TXNDC9	0.603036	1.51891	0.000870508	1532.9	1009.21	up	1553	1365	1639	1221	805	1033	chr3:54931758-54944153	+	1621	protein-coding	ssc:100520954	thioredoxin domain containing 9	7e-121	TXNDC9	thioredoxin domain containing 9
CAMK2D	0.603207	1.51909	0	5532.69	3642.11	up	5523	5234	5680	3369	3850	3802	chr8:108916019-109221317	+	2288	protein-coding	ssc:397674	calcium/calmodulin-dependent protein kinase II delta	0	CAMK2D	calcium/calmodulin-dependent protein kinase II delta
CNNM2	0.603303	1.51919	0	8375.43	5513.09	up	7797	8387	8739	5015	5775	5906	chr14:113888970-114060369	+	10380	protein-coding	ssc:100155831	cyclin M2	0	CNNM2	cyclin and CBS domain divalent metal cation transport mediator 2
ACO1	0.603972	1.5199	0.0055129	20413.4	13430.8	up	17084	22601	21158	10875	15459	14297	chr10:33937833-34001895	-	3603	protein-coding	ssc:100628006	aconitase 1, soluble	0	ACO1	aconitase 1, soluble
TTC17	0.603987	1.51991	2.28047e-09	7006.37	4609.72	up	7050	6307	7473	4093	4915	4951	chr2:18807521-18954667	-	6771	protein-coding	ssc:100521838	tetratricopeptide repeat domain 17	0	TTC17	tetratricopeptide repeat domain 17
LOC100511937	0.60406	1.51999	0.00012158	2257.77	1485.38	up	1970	2340	2420	1172	1738	1583	chr6:165268260-165402668	+	5907	protein-coding
RNF111	0.604072	1.52	8.53724e-09	5976.46	3931.88	up	6146	5381	6224	3550	4125	4234	chr1:112961466-113059606	-	4949	protein-coding	ssc:100155446	ring finger protein 111	0	RNF111	ring finger protein 111
PRDM1	0.605063	1.52105	0.00271755	683.793	449.551	up	627	714	693	330	543	487	chr1:72309096-72335474	+	6916	protein-coding	ssc:100154284	PR domain containing 1, with ZNF domain	0	PRDM1	PR domain containing 1, with ZNF domain
FASTKD5	0.605102	1.52109	0	1949.19	1281.44	up	1738	1997	2072	1196	1300	1387	chr17:32520625-32532786	+	2942	protein-coding	ssc:102167168	FAST kinase domains 5	0	FASTKD5	FAST kinase domains 5
IMMT	0.606146	1.52219	0.000402997	14174.6	9311.99	up	12509	15037	14664	7476	10955	9718	chr3:58575175-58632337	+	2728	protein-coding	ssc:100738124	inner membrane protein, mitochondrial	0	IMMT	inner membrane protein, mitochondrial
PLCL2	0.607425	1.52354	4.27805e-07	3151.46	2068.51	up	2608	3472	3318	1889	2112	2269	chr13:3992230-4201574	+	4399	protein-coding	ssc:100625981	phospholipase C-like 2	5e-66	PLCL2	phospholipase C-like 2
STAM	0.607509	1.52363	0	5261.87	3453.52	up	5167	5013	5461	3139	3565	3761	chr10:43946990-44016064	+	2932	protein-coding	ssc:100523271	signal transducing adaptor molecule (SH3 domain and ITAM motif) 1	0	STAM	signal transducing adaptor molecule (SH3 domain and ITAM motif) 1
HDAC2	0.608279	1.52444	4.50663e-07	5580.16	3660.47	up	5762	5023	5786	4054	3161	3885	chr1:79867713-79901597	-	2077	protein-coding	ssc:100156170	histone deacetylase 2	0	HDAC2	histone deacetylase 2
MAN1A2	0.609161	1.52537	0.000151714	8403.86	5509.38	up	8889	7189	8877	4937	5843	5903	chr4:103214929-103377132	-	9081	protein-coding	ssc:100154147	mannosidase, alpha, class 1A, member 2	0	MAN1A2	mannosidase, alpha, class 1A, member 2
MEF2A	0.609659	1.5259	3.86134e-11	4282.37	2806.46	up	4400	3809	4514	2708	2711	3093	chr1:138398270-138508639	+	2417	protein-coding	ssc:100037273	myocyte enhancer factor 2A	0	MEF2A	myocyte enhancer factor 2A
DBI	0.609691	1.52593	0.000982938	5154.2	3377.73	up	5607	4486	5187	3023	3595	3609	chr15:24895575-24900710	+	514	protein-coding	ssc:397212	diazepam binding inhibitor (GABA receptor modulator, acyl-CoA binding protein)	5e-41	DBI	diazepam binding inhibitor (GABA receptor modulator, acyl-CoA binding protein)
TFB2M	0.61022	1.52649	6.14937e-05	859.412	562.995	up	721	912	931	457	640	607	chr10:19028813-19046343	-	2157	protein-coding
C3H16orf52	0.610265	1.52654	0	1875.8	1228.79	up	1886	1790	1894	1241	1162	1322	chr3:24107878-24176161	-	4490	protein-coding
SLC40A1	0.610526	1.52682	0	34072.4	22316	up	31602	33990	35822	19976	23867	23711	chr15:94140635-94161793	-	3503	protein-coding	ssc:100512076	solute carrier family 40 (iron-regulated transporter), member 1	0	SLC40A1	solute carrier family 40 (iron-regulated transporter), member 1
DPY19L3	0.611318	1.52765	6.17952e-05	6990.85	4576.2	up	7462	6074	7208	4141	4764	4959	chr6:42335462-42414834	+	6039	protein-coding	ssc:100621064	dpy-19-like 3 (C. elegans)	0	DPY19L3	dpy-19-like 3 (C. elegans)
PAK2	0.611424	1.52777	1.1712e-09	20727.6	13567.2	up	21412	18279	21887	13549	13034	14535	chr13:133276122-133383506	-	11594	protein-coding	ssc:100511837	p21 protein (Cdc42/Rac)-activated kinase 2	0	PAK2	p21 protein (Cdc42/Rac)-activated kinase 2
LANCL2	0.611429	1.52777	4.86278e-14	5398.05	3533.28	up	5491	4915	5631	3323	3604	3775	chr18:48550752-48593055	+	7746	protein-coding	ssc:100620078	LanC lantibiotic synthetase component C-like 2 (bacterial)	0	LANCL2	LanC lantibiotic synthetase component C-like 2 (bacterial)
C1D	0.61346	1.52992	1.3944e-09	2142.21	1400.21	up	2129	2019	2218	1598	1182	1465	chr3:74133665-74153756	+	2571	protein-coding	ssc:100515656	C1D nuclear receptor corepressor	1e-76	C1D	C1D nuclear receptor corepressor
PM20D2	0.613525	1.52999	2.47132e-11	3594.4	2349.29	up	3423	3455	3818	1999	2623	2486	chr1:57188019-57219243	+	7013	protein-coding	ssc:100157591	peptidase M20 domain containing 2	0	PM20D2	peptidase M20 domain containing 2
PHC1	0.613862	1.53035	0.00150538	2576.13	1683.36	up	2820	2153	2668	1571	1724	1804	chr5:62557774-62580640	-	3982	protein-coding	ssc:100155344	polyhomeotic homolog 1 (Drosophila)	0	PHC1	polyhomeotic homolog 1 (Drosophila)
SYPL1	0.614638	1.53117	0.00381827	7385.51	4823.43	up	8079	6081	7753	4987	4447	5191	chr9:105952898-105985172	-	2158	protein-coding
CANX	0.614673	1.53121	2.29091e-10	57087	37282.3	up	58165	50725	60783	34623	37586	40805	chr2:78879031-78915828	-	4373	protein-coding	ssc:100519184	calnexin	0	CANX	calnexin
SLC35A1	0.615034	1.53159	0.0198937	2903.25	1895.57	up	3199	2435	2974	2175	1581	1992	chr1:55859619-55895785	+	2076	protein-coding	ssc:100517983	solute carrier family 35 (CMP-sialic acid transporter), member A1	0	SLC35A1	solute carrier family 35 (CMP-sialic acid transporter), member A1
TXNL1	0.615763	1.53237	0.000194218	7604.38	4962.5	up	8121	6374	8085	4991	4565	5504	chr1:105974021-106013408	-	3375	protein-coding	ssc:100512385	thioredoxin-like 1	1e-171	TXNL1	thioredoxin-like 1
B3GNT2	0.616371	1.53301	0	2627.5	1713.94	up	2314	2743	2771	1603	1767	1820	chr3:79671393-79704049	-	4533	protein-coding	ssc:100524195	UDP-GlcNAc:betaGal beta-1,3-N-acetylglucosaminyltransferase 2	0	B3GNT2	UDP-GlcNAc:betaGal beta-1,3-N-acetylglucosaminyltransferase 2
RAP1B	0.616509	1.53316	3.31118e-05	7379.93	4813.53	up	7855	6359	7691	5139	4411	5034	chr5:32910181-32961972	+	2147	protein-coding	ssc:100152555	RAP1B, member of RAS oncogene family	6e-106	RAP1B	RAP1B, member of RAS oncogene family
BSN	0.616776	1.53344	4.88851e-06	1183.59	771.844	up	1058	1253	1212	628	886	821	chr13:32106967-32203461	+	15968	protein-coding	ssc:100626129	bassoon presynaptic cytomatrix protein	0	BSN	bassoon presynaptic cytomatrix protein
IGSF9B	0.617146	1.53384	1.52699e-06	399.864	260.691	up	419	355	413	230	274	286	chr9:60467321-60521463	-	16206	protein-coding	ssc:100626754	immunoglobulin superfamily, member 9B	0	np_055802
LOC100627422	0.617656	1.53438	0.000172772	7210.47	4699.26	up	7678	6105	7626	4999	4179	5076	chr14:108304010-108443576	+	17389	protein-coding	ssc:100627422	ligand-dependent corepressor-like	0	C10orf12	chromosome 10 open reading frame 12
PCSK1N	0.617888	1.53463	3.08493e-08	1760.41	1147.12	up	1471	1953	1823	1180	1081	1215	chrX:42947688-42952222	-	1041	protein-coding	ssc:102164539	proprotein convertase subtilisin/kexin type 1 inhibitor	3e-88	PCSK1N	proprotein convertase subtilisin/kexin type 1 inhibitor
TOMM7	0.619081	1.5359	0	616.514	401.4	up	592	592	650	411	339	471	chr9:91570069-91578991	-	427	protein-coding	ssc:100037982	mitochondrial TOMM7	4e-25	TOMM7	translocase of outer mitochondrial membrane 7 homolog (yeast)
SEZ6L2	0.619526	1.53637	4.10725e-06	216.007	140.592	up	206	233	202	123	149	154	chr3:18098109-18119522	-	3804	protein-coding	ssc:100622262	seizure related 6 homolog (mouse)-like 2	0	SEZ6L2	seizure related 6 homolog (mouse)-like 2
ALDH5A1	0.620158	1.53704	2.7849e-09	1982.72	1289.96	up	2061	1773	2053	1198	1320	1390	chr7:19351485-19375515	+	1754	protein-coding	ssc:100157072	aldehyde dehydrogenase 5 family, member A1	0	ALDH5A1	aldehyde dehydrogenase 5 family, member A1
ZNF608	0.620269	1.53716	8.71254e-06	2390.45	1555.1	up	2227	2381	2506	1220	1824	1660	chr2:128048247-128156769	-	5350	protein-coding	ssc:100512589	zinc finger protein 608	0	ZNF608	zinc finger protein 608
TAOK1	0.620379	1.53728	8.57754e-09	13838.9	9002.22	up	14454	12215	14423	9007	8600	9680	chr12:45597067-45750117	+	12609	protein-coding	ssc:100516577	TAO kinase 1	0	TAOK1	TAO kinase 1
RAB27A	0.620955	1.53789	0.00430515	1654.14	1075.59	up	1831	1349	1726	1029	1074	1156	chr1:116532816-116606477	+	4867	protein-coding	ssc:606749	RAB27A, member RAS oncogene family	1e-123	RAB27A	RAB27A, member RAS oncogene family
DNAJA1	0.622949	1.54002	2.88525e-12	63802.8	41429.9	up	64437	58277	66884	37476	43431	44575	chr10:33432529-33445556	-	2700	protein-coding	ssc:100512008	DnaJ (Hsp40) homolog, subfamily A, member 1	0	DNAJA1	DnaJ (Hsp40) homolog, subfamily A, member 1
NUFIP2	0.623272	1.54036	0.00199039	17588	11418.1	up	19227	14667	18279	11612	10782	12214	chr12:45473687-45506587	-	10566	protein-coding	ssc:100519109	nuclear fragile X mental retardation protein interacting protein 2	0	NUFIP2	nuclear fragile X mental retardation protein interacting protein 2
ADHFE1	0.625255	1.54248	0.0105707	656.213	425.423	up	729	534	683	369	445	476	chr4:68251970-68285436	-	2081	protein-coding	ssc:100521620	alcohol dehydrogenase, iron containing, 1	0	ADHFE1	alcohol dehydrogenase, iron containing, 1
MCL1	0.6257	1.54296	0	28708.1	18605.8	up	27295	27848	30273	17848	18510	20021	chr4:98562092-98567014	+	3944	protein-coding	ssc:397648	myeloid cell leukemia sequence 1 (BCL2-related)	7e-168	MCL1	myeloid cell leukemia 1
SELENOI	0.62636	1.54366	0	3194.09	2069.16	up	3009	3172	3321	1851	2211	2202	chr3:112632985-112671127	-	1551	protein-coding
AKIRIN1	0.626658	1.54398	0	2255.44	1460.79	up	2116	2353	2234	1431	1513	1473	chr6:94891409-94902700	+	871	protein-coding
RWDD2B	0.627245	1.54461	0	1214.67	786.39	up	1160	1155	1300	722	832	826	chr13:192359972-192374354	-	8310	protein-coding	ssc:100623558	RWD domain containing 2B	1e-153	RWDD2B	RWD domain containing 2B
YPEL5	0.627737	1.54514	0.00194836	4315.23	2792.77	up	4680	3576	4551	2994	2450	3029	chr3:109178093-109196643	-	2718	protein-coding	ssc:100620823	yippee-like 5 (Drosophila)	5e-68	YPEL5	yippee-like 5 (Drosophila)
LMAN1	0.628032	1.54546	0.015414	15043.5	9733.99	up	16476	12237	15929	8703	10178	10613	chr1:161607122-161631650	+	4246	protein-coding	ssc:100153007	lectin, mannose-binding, 1	0	LMAN1	lectin, mannose-binding, 1
GNS	0.628398	1.54585	2.22045e-16	64306.1	41599.3	up	59751	64221	67412	36009	45476	44436	chr5:29128754-29190283	-	4569	protein-coding	ssc:100623722	glucosamine (N-acetyl)-6-sulfatase	0	GNS	glucosamine (N-acetyl)-6-sulfatase
AAGAB	0.62857	1.54603	0.0467004	4260.8	2755.96	up	4706	3379	4560	2421	3032	2884	chr1:165123006-165193002	-	9771	protein-coding	ssc:100517743	alpha- and gamma-adaptin binding protein	7e-166	AAGAB	alpha- and gamma-adaptin binding protein
HBS1L	0.628703	1.54617	0.000423582	4320.24	2794.15	up	4643	3687	4490	3084	2438	2949	chr1:28968778-29052427	+	2902	protein-coding	ssc:100158211	HBS1-like (S. cerevisiae)	0	HBS1L	HBS1-like translational GTPase
ANO10	0.629523	1.54705	0	6247.38	4038.24	up	6242	5787	6539	3773	4090	4374	chr13:26734098-27006163	-	2754	protein-coding	ssc:100511155	anoctamin 10	0	ANO10	anoctamin 10
TRAPPC13	0.629639	1.54718	0.00881816	3094.96	2000.38	up	3402	2544	3235	1749	2149	2160	chr16:44146574-44186346	+	4584	protein-coding
PAAF1	0.630079	1.54765	6.78188e-07	1686.69	1089.83	up	1722	1436	1859	1038	1015	1258	chr9:8279618-8334526	+	3171	protein-coding	ssc:100514355	proteasomal ATPase-associated factor 1	0	PAAF1	proteasomal ATPase-associated factor 1
ELOVL7	0.630899	1.54853	0.0190635	2580.99	1666.73	up	2875	2143	2632	1443	1841	1759	chr16:39588122-39680273	-	4171	protein-coding	ssc:100524592	ELOVL fatty acid elongase 7	3e-115	ELOVL7	ELOVL fatty acid elongase 7
SLC30A7	0.631175	1.54883	3.46935e-08	3689.84	2382.34	up	3659	3363	3952	1993	2625	2597	chr4:117320229-117396383	-	1361	protein-coding	ssc:100156498	solute carrier family 30 (zinc transporter), member 7	0	SLC30A7	solute carrier family 30 (zinc transporter), member 7
CLN5	0.631742	1.54943	0	4588.17	2961.19	up	4439	4356	4853	3003	2840	3128	chr11:49105822-49128425	+	2901	protein-coding	ssc:100152208	ceroid-lipofuscinosis, neuronal 5	7e-175	CLN5	ceroid-lipofuscinosis, neuronal 5
PDCD10	0.63216	1.54988	0	1584.19	1022.13	up	1584	1442	1684	999	1031	1064	chr13:106517408-106558959	-	2272	protein-coding	ssc:100157978	programmed cell death 10	5e-121	PDCD10	programmed cell death 10
MTFR1	0.633102	1.5509	0.000427627	2950.96	1902.74	up	3163	2487	3110	2068	1637	2069	chr4:68902854-68969998	-	4000	protein-coding	ssc:100522611	mitochondrial fission regulator 1	4e-145	MTFR1	mitochondrial fission regulator 1
SERINC3	0.633764	1.55161	3.31957e-14	28078.1	18096.2	up	28826	25624	28929	17603	18145	19049	chr17:46904841-46924842	-	4123	protein-coding	ssc:100152356	serine incorporator 3	8e-173	SERINC3	serine incorporator 3
PCDH19	0.634541	1.55244	0.000815975	1248.01	803.896	up	1346	1018	1342	746	827	862	chrX:82031365-82153159	-	10201	protein-coding	ssc:100515639	protocadherin 19	0	PCDH19	protocadherin 19
SLC25A5	0.634801	1.55272	0	12187.8	7849.32	up	11774	11967	12488	7273	8288	8191	chrX:97919295-97922245	+	1303	protein-coding	ssc:100158185	solute carrier family 25 (mitochondrial carrier; adenine nucleotide translocator), member 5	1e-171	SLC25A5	solute carrier family 25 (mitochondrial carrier; adenine nucleotide translocator), member 5
GCNT4	0.635091	1.55304	0.0439671	1170.19	753.48	up	1267	973	1233	917	561	810	chr2:84105652-84135122	-	5262	protein-coding	ssc:100518180	glucosaminyl (N-acetyl) transferase 4, core 2	0	GCNT4	glucosaminyl (N-acetyl) transferase 4, core 2
GDE1	0.635543	1.55352	1.52946e-10	5936.4	3821.25	up	5704	5774	6176	3229	4323	4005	chr3:26190261-26205851	+	1652	protein-coding	ssc:100624000	glycerophosphodiester phosphodiesterase 1	4e-177	GDE1	glycerophosphodiester phosphodiesterase 1
ZNF706	0.636035	1.55405	2.60226e-08	2730.66	1757.12	up	2678	2505	2941	2015	1433	1884	chr4:35768087-35777048	+	2762	protein-coding	ssc:100521722	zinc finger protein 706	3e-38	ZNF706	zinc finger protein 706
NUS1	0.636879	1.55496	0.000162046	5284.81	3398.67	up	5732	4533	5409	3181	3533	3574	chr1:44156771-44186224	-	3777	protein-coding	ssc:100154658	nuclear undecaprenyl pyrophosphate synthase 1 homolog (S. cerevisiae)	8e-153	NUS1	nuclear undecaprenyl pyrophosphate synthase 1 homolog (S. cerevisiae)
PHLDA1	0.637171	1.55528	4.84805e-06	6150.56	3954.64	up	5981	5862	6447	4726	3067	4209	chr5:39309701-39319313	-	9166	protein-coding	ssc:100523904	pleckstrin homology-like domain, family A, member 1	2e-134	PHLDA1	pleckstrin homology-like domain, family A, member 1
MFSD4B	0.638769	1.557	0.00141549	2286.75	1468.69	up	2448	1966	2372	1689	1192	1576	chr1:77159351-77176921	+	11362	protein-coding
LARP4	0.639015	1.55727	1.4056e-05	6642.43	4265.44	up	7032	5678	7014	4526	3829	4580	chr5:16177245-16353548	+	6741	protein-coding	ssc:100626466	La ribonucleoprotein domain family, member 4	0	LARP4	La ribonucleoprotein domain family, member 4
HACD4	0.64041	1.55877	0.00309551	1169.35	750.167	up	1260	991	1219	610	839	823	chr1:201885874-201910667	+	2771	protein-coding
SNX30	0.641196	1.55962	2.45393e-12	5501.33	3527.34	up	5542	4991	5819	3223	3765	3685	chr1:253428461-253555463	+	7466	protein-coding	ssc:100516535	sorting nexin family member 30	0	SNX30	sorting nexin family member 30
AMBN	0.641294	1.55973	0.0346005	146.811	94.1228	up	133	152	152	64	124	96	chr8:67381137-67394394	+	1908	protein-coding	ssc:397102	ameloblastin (enamel matrix protein)	7e-155	AMBN	ameloblastin (enamel matrix protein)
LANCL3	0.641399	1.55984	0.0010753	457.081	293.027	up	457	401	502	232	354	299	chrX:33426731-33543506	+	11386	protein-coding	ssc:100626898	LanC lantibiotic synthetase component C-like 3 (bacterial)	7e-134	LANCL3	LanC lantibiotic synthetase component C-like 3 (bacterial)
CPT1C	0.642305	1.56082	4.78325e-05	2812.32	1801.81	up	2235	3193	2964	1847	1684	1931	chr6:54732701-54747706	+	2838	protein-coding	ssc:100519258	carnitine palmitoyltransferase 1C	0	CPT1C	carnitine palmitoyltransferase 1C
RAP1GDS1	0.642365	1.56089	0	6207.94	3977.19	up	5729	6356	6385	3779	4076	4186	chr8:121866803-122007492	-	3756	protein-coding	ssc:100622342	RAP1, GTP-GDP dissociation stimulator 1	0	RAP1GDS1	RAP1, GTP-GDP dissociation stimulator 1
FBXO28	0.642975	1.56155	0	10084.7	6458.15	up	8551	10722	10801	6435	6177	6965	chr10:19936217-19968960	+	5355	protein-coding	ssc:100520046	F-box protein 28	6e-179	FBXO28	F-box protein 28
MKLN1	0.643515	1.56213	0.0135186	15818.8	10126.4	up	17649	12873	16379	9854	9933	10902	chr18:17493806-17832519	-	19227	protein-coding	ssc:414428	muskelin 1	0	MKLN1	muskelin 1, intracellular mediator containing kelch motifs
ITFG1	0.643808	1.56245	0.0384098	9464.17	6057.27	up	10652	7487	9924	6005	5893	6455	chr6:37193632-37430910	+	3423	protein-coding	ssc:100521970	integrin alpha FG-GAP repeat containing 1	0	ITFG1	integrin alpha FG-GAP repeat containing 1
ZEB2	0.64412	1.56279	1.19914e-05	28745.3	18393.6	up	30538	24620	30181	19179	17113	19447	chr15:7498879-7631347	+	9128	protein-coding	ssc:100739669	zinc finger E-box binding homeobox 2	0	ZEB2	zinc finger E-box binding homeobox 2
PLA2G12A	0.644251	1.56293	9.57166e-07	2318.01	1483.12	up	2473	2020	2385	1517	1440	1533	chr8:112483322-112512520	+	1241	protein-coding	ssc:100517106	phospholipase A2, group XIIA	7e-99	PLA2G12A	phospholipase A2, group XIIA
LRP11	0.644982	1.56372	5.20695e-14	5737.09	3668.87	up	5705	5399	5945	4069	3142	3917	chr1:16139227-16198974	+	3619	protein-coding	ssc:100153355	low density lipoprotein receptor-related protein 11	0	LRP11	low density lipoprotein receptor-related protein 11
RSPRY1	0.645676	1.56447	3.24203e-06	3158.14	2018.66	up	3400	2765	3201	1959	1999	2158	chr6:19154413-19204827	+	3862	protein-coding	ssc:100515835	ring finger and SPRY domain containing 1	0	RSPRY1	ring finger and SPRY domain containing 1
ARRDC3	0.645695	1.56449	0.00410169	23303.4	14895.2	up	25128	19559	24476	16717	12611	15850	chr2:98430451-98444835	-	4225	protein-coding	ssc:100520233	arrestin domain containing 3	0	ARRDC3	arrestin domain containing 3
MAPK1IP1L	0.646038	1.56486	3.72508e-06	10917.6	6976.72	up	11485	9436	11500	7517	6246	7386	chr1:184401333-184416405	+	5177	protein-coding	ssc:100526089	mitogen-activated protein kinase 1 interacting protein 1-like	4e-69	MAPK1IP1L	mitogen-activated protein kinase 1 interacting protein 1-like
PPT2	0.646432	1.56529	0	4264.13	2724.17	up	3928	4186	4586	2767	2522	2974	chr7:24188335-24200707	+	2012	protein-coding	ssc:100144537	palmitoyl-protein thioesterase 2	1e-164	PPT2	palmitoyl-protein thioesterase 2
TGM5	0.6481	1.5671	4.21885e-14	2897.58	1849	up	2490	3019	3132	1638	1949	2015	chr1:128191647-128217249	+	2694	protein-coding	ssc:100158178	transglutaminase 5	0	TGM5	transglutaminase 5
UBLCP1	0.648118	1.56712	0.0181099	1723.63	1099.87	up	1789	1513	1818	1373	774	1195	chr16:64182918-64205684	-	2351	protein-coding	ssc:100519748	ubiquitin-like domain-containing CTD phosphatase 1-like	0	UBLCP1	ubiquitin-like domain containing CTD phosphatase 1
NAA25	0.648344	1.56737	0.000216708	3961.45	2527.45	up	4282	3310	4165	2646	2309	2708	chr14:39606799-39682787	+	5678	protein-coding	ssc:100155417	N(alpha)-acetyltransferase 25, NatB auxiliary subunit
DCAF6	0.648488	1.56752	0	9231.36	5889.13	up	9136	8478	9839	5316	6068	6466	chr4:82911576-83069718	-	3644	protein-coding	ssc:100514228	DDB1 and CUL4 associated factor 6	0	DCAF6	DDB1 and CUL4 associated factor 6
EGFLAM	0.648875	1.56795	4.54021e-05	1896.09	1209.28	up	2006	1641	1982	1369	1048	1247	chr16:23402937-23606234	+	3981	protein-coding	ssc:100518875	EGF-like, fibronectin type III and laminin G domains	0	EGFLAM	EGF-like, fibronectin type III and laminin G domains
TNFRSF21	0.649368	1.56848	0.0134685	2163.99	1379.67	up	2376	1774	2270	1156	1548	1471	chr7:42020219-42091521	-	3669	protein-coding	ssc:100513161	tumor necrosis factor receptor superfamily, member 21	0	TNFRSF21	tumor necrosis factor receptor superfamily, member 21
ARPC3	0.650609	1.56983	0.00545858	4429.89	2821.89	up	4881	4158	4065	3160	2759	2598	chr14:31814382-31823452	-	531	protein-coding	ssc:100154518	actin related protein 2/3 complex, subunit 3, 21kDa	6e-104	np_005710
BPGM	0.651268	1.57055	0	1452.06	924.554	up	1358	1427	1537	988	857	955	chr18:14555919-14593321	-	2890	protein-coding
PTPN3	0.65341	1.57288	0.000120095	2805.1	1783.41	up	3015	2334	2979	1835	1620	1956	chr1:250418131-250583148	-	7509	protein-coding	ssc:100157184	protein tyrosine phosphatase, non-receptor type 3	0	PTPN3	protein tyrosine phosphatase, non-receptor type 3
LEPROTL1	0.65422	1.57376	0.00160273	8682.55	5517.06	up	9402	7086	9290	5810	4973	5949	chr15:54916037-54929858	-	5537	protein-coding	ssc:100622960	leptin receptor overlapping transcript-like 1	2e-54	LEPROTL1	leptin receptor overlapping transcript-like 1
TMED7	0.655158	1.57479	2.77556e-15	9239.02	5866.83	up	9302	8535	9615	5345	6220	6193	chr2:119794608-119804406	-	1418	protein-coding	ssc:100522183	transmembrane emp24 protein transport domain containing 7	5e-123	TMED7	transmembrane emp24 protein transport domain containing 7
PRKACB	0.655481	1.57514	0	8877.04	5635.71	up	8780	8327	9281	5191	5936	5931	chr6:129520397-129636207	-	5564	protein-coding		protein kinase, cAMP-dependent, catalytic, beta
PPP2R3C	0.655648	1.57532	2.61791e-06	1376.32	873.671	up	1429	1212	1447	982	729	940	chr7:64762863-64789919	+	2353	protein-coding
ABCE1	0.655942	1.57564	0.0215194	7234.71	4591.58	up	8171	5834	7436	4762	4292	4860	chr8:83302055-83353208	-	4035	protein-coding	ssc:100524881	ATP-binding cassette, sub-family E (OABP), member 1	0	ABCE1	ATP-binding cassette, sub-family E (OABP), member 1
KCND1	0.656906	1.5767	1.36252e-08	501.743	318.22	up	416	555	525	306	327	330	chrX:43032355-43043310	-	6314	protein-coding	ssc:100620758	potassium voltage-gated channel, Shal-related subfamily, member 1	0	KCND1	potassium voltage-gated channel, Shal-related subfamily, member 1
DGKE	0.657475	1.57732	0	1727.8	1095.4	up	1709	1578	1852	1100	1020	1203	chr12:33141439-33172412	+	7364	protein-coding	ssc:100312967	diacylglycerol kinase, epsilon 64kDa	0	DGKE	diacylglycerol kinase, epsilon 64kDa
DAAM1	0.659569	1.57961	0.0158068	8558.34	5418	up	9621	6880	8870	5343	5328	5741	chr1:188335335-188511094	+	5965	protein-coding	ssc:100517445	dishevelled associated activator of morphogenesis 1	0	DAAM1	dishevelled associated activator of morphogenesis 1
ENKUR	0.659669	1.57972	0.00477738	559.104	353.922	up	617	463	578	395	288	392	chr10:50310497-50364311	+	8745	protein-coding	ssc:100738267	enkurin, TRPC channel interacting protein	2e-56	ENKUR	enkurin, TRPC channel interacting protein
CSTF2	0.660811	1.58097	3.03291e-06	2317.52	1465.88	up	2432	1943	2512	1505	1400	1535	chrX:82508739-82540861	+	4643	protein-coding	ssc:100515986	cleavage stimulation factor, 3' pre-RNA, subunit 2, 64kDa	0	CSTF2	cleavage stimulation factor, 3' pre-RNA, subunit 2, 64kDa
ERC1	0.661482	1.58171	0	11472.3	7253.1	up	10923	11214	11989	6862	7307	7807	chr5:68223722-68608705	+	8743	protein-coding	ssc:100513988	ELKS/RAB6-interacting/CAST family member 1	0	ERC1	ELKS/RAB6-interacting/CAST family member 1
OSTC	0.662197	1.58249	0.000349514	7410.58	4682.86	up	7520	6796	7699	3566	5505	5102	chr8:113435983-113447196	-	1080	protein-coding	ssc:100517665	oligosaccharyltransferase complex subunit (non-catalytic)	1e-82	OSTC	oligosaccharyltransferase complex subunit (non-catalytic)
NT5DC3	0.663081	1.58346	0.00121497	1113.93	703.471	up	1194	920	1194	786	578	772	chr5:80625669-80692481	+	5663	protein-coding	ssc:100738320	5'-nucleotidase domain containing 3	0	NT5DC3	5'-nucleotidase domain containing 3
COLEC12	0.663483	1.5839	0.0347664	8485.29	5357.21	up	8441	7876	8906	3626	6753	5822	chr6:105808157-106000197	+	3959	protein-coding		Collectin sub-family member 12
SERINC1	0.665654	1.58629	0.00732703	15347.5	9675.13	up	16299	13327	15926	11671	7519	10162	chr1:40099323-40141552	+	2995	protein-coding
ANO1	0.665728	1.58637	0.00770802	962.138	606.5	up	925	895	1044	408	759	668	chr2:3202269-3373409	-	4820	protein-coding	ssc:100738137	anoctamin 1, calcium activated chloride channel	0	ANO1	anoctamin 1, calcium activated chloride channel
RAP2A	0.666517	1.58724	0.00388418	7963.14	5016.98	up	8833	6486	8297	5136	4689	5384	chr11:66679162-66718565	+	4275	protein-coding	ssc:100144507	RAP2A, member of RAS oncogene family	5e-105	RAP2B	RAP2B, member of RAS oncogene family
NFE2L1	0.666719	1.58746	0	95926.1	60427.4	up	91703	92758	100907	53629	64321	65049	chr12:24303381-24316765	+	5870	protein-coding
SH3KBP1	0.66674	1.58748	5.9156e-11	3405.63	2145.3	up	3207	3360	3566	1757	2428	2308	chrX:15887131-16229212	-	4629	protein-coding	ssc:100522530	SH3-domain kinase binding protein 1	0	SH3KBP1	SH3-domain kinase binding protein 1
SLC26A10	0.666835	1.58759	0.000495441	153.727	96.8268	up	131	154	174	79	119	94	chr5:22881630-22889552	+	3363	protein-coding	ssc:100627333	solute carrier family 26, member 10	1e-48	SLC26A10	solute carrier family 26, member 10
PAPPA	0.667254	1.58805	0.00186989	20507.1	12913.4	up	20563	18884	21501	9550	15520	13999	chr1:256544496-256784813	+	11108	protein-coding	ssc:397219	pregnancy-associated plasma protein-A	0	PAPPA	pregnancy-associated plasma protein A, pappalysin 1
RASAL1	0.668287	1.58918	8.05059e-07	15643.2	9843.53	up	14694	15345	16516	7634	11434	10728	chr14:38598901-38633190	-	5526	protein-coding	ssc:100525129	RAS protein activator like 1 (GAP1 like)	0	RASAL1	RAS protein activator like 1 (GAP1 like)
RP2	0.671071	1.59225	0	3939.36	2474.07	up	3686	3902	4135	2197	2663	2629	chrX:41488866-41534810	+	4133	protein-coding	ssc:100622983	retinitis pigmentosa 2 (X-linked recessive)	0	RP2	retinitis pigmentosa 2 (X-linked recessive)
DUOX1	0.67157	1.59281	0.0135455	1315.39	825.826	up	1050	1414	1466	596	1008	894	chr1:126572533-126603084	-	4954	protein-coding	ssc:397177	dual oxidase 1	0	DUOX1	dual oxidase 1
TDRP	0.673011	1.5944	0	2472.77	1550.91	up	2361	2370	2627	1600	1454	1646	chr15:32415443-32476069	-	3211	protein-coding
PARM1	0.673928	1.59541	1.00492e-05	573.464	359.442	up	576	546	581	277	419	392	chr8:70788134-70892642	+	1267	protein-coding	ssc:100511208	prostate androgen-regulated mucin-like protein 1	6e-95	PARM1	prostate androgen-regulated mucin-like protein 1
RBM47	0.674029	1.59552	0.000173385	14158	8873.57	up	14178	13088	14811	6759	10504	9585	chr8:31508133-31690757	-	9441	protein-coding	ssc:100513606	RNA binding motif protein 47	0	RBM47	RNA binding motif protein 47
PBX4	0.674122	1.59563	0.043056	226.651	142.042	up	189	231	257	92	187	150	chr2:58303066-58363919	+	2652	protein-coding	ssc:100514093	pre-B-cell leukemia homeobox 4	3e-146	PBX4	pre-B-cell leukemia homeobox 4
CCSAP	0.675213	1.59683	0	597.988	374.48	up	603	577	595	402	338	395	chr14:60445052-60465761	+	4392	protein-coding	ssc:100521297	centriole, cilia and spindle-associated protein	2e-99	CCSAP	centriole, cilia and spindle-associated protein
DESI1	0.676373	1.59812	1.52153e-10	8790.88	5500.77	up	8587	8286	9270	4532	6142	5982	chr5:6929302-6954040	+	4992	protein-coding	ssc:100152991	desumoylating isopeptidase 1	8e-94	DESI1	desumoylating isopeptidase 1
RMDN2	0.676394	1.59814	0.0088518	2257.44	1412.54	up	2369	2030	2300	1781	1016	1491	chr3:102210367-102307355	-	6733	protein-coding	ssc:100521083	regulator of microtubule dynamics 2	0	RMDN2	regulator of microtubule dynamics 2
DDT	0.677394	1.59925	0.0217945	4551.83	2846.23	up	4330	4327	4892	1891	3653	3059	chr14:49790794-49793196	-	564	protein-coding	ssc:100155535	D-dopachrome tautomerase	3e-52	DDT	D-dopachrome tautomerase
DPY19L1	0.677596	1.59947	0.00994241	7773.98	4860.34	up	8645	6248	8165	4418	5078	5225	chr18:38801343-39084190	+	15003	protein-coding	ssc:100525550	dpy-19-like 1 (C. elegans)	0	DPY19L1	dpy-19-like 1 (C. elegans)
NHSL2	0.678215	1.60016	0	1930.63	1206.52	up	1890	1833	2017	1082	1283	1288	chrX:57741172-58028266	+	6573	protein-coding	ssc:100151779	NHS-like 2	0	NHSL2	NHS-like 2
IP6K2	0.678557	1.60054	0	1975.71	1234.4	up	1875	1987	2012	1145	1305	1285	chr13:31379516-31406989	-	1823	protein-coding	ssc:100523922	inositol hexakisphosphate kinase 2	0	IP6K2	inositol hexakisphosphate kinase 2
ENTPD4	0.678761	1.60076	0.00024392	16053.9	10028.9	up	16744	14098	16835	8113	11467	10769	chr14:7565610-7604464	-	6435	protein-coding	ssc:100155254	ectonucleoside triphosphate diphosphohydrolase 4	0	ENTPD4	ectonucleoside triphosphate diphosphohydrolase 4
ACYP2	0.679029	1.60106	0.00273712	280.414	175.139	up	319	237	274	183	169	178	chr3:86945635-87231376	-	1035	protein-coding		Acylphosphatase-2
SNAP23	0.679374	1.60144	3.79522e-08	2801.04	1749.07	up	2955	2434	2927	1811	1622	1869	chr1:128849465-128888972	-	2461	protein-coding	ssc:100512755	synaptosomal-associated protein, 23kDa	2e-105	SNAP23	synaptosomal-associated protein, 23kDa
ATP6V0D1	0.679435	1.60151	0.0124334	24298	15171.9	up	19165	27635	25721	12179	17301	16446	chr6:28090180-28132080	-	1694	protein-coding	ssc:100525048	ATPase, H+ transporting, lysosomal 38kDa, V0 subunit d1	0	ATP6V0D1	ATPase, H+ transporting, lysosomal 38kDa, V0 subunit d1
HM13	0.681698	1.60403	1.56046e-10	6605.41	4118.01	up	6130	6576	6955	3357	4704	4399	chr17:35248575-35288431	+	1753	protein-coding	ssc:100523032	histocompatibility (minor) 13	0	HM13	histocompatibility (minor) 13
LOC100152690	0.683359	1.60587	1.04793e-10	1495.36	931.175	up	1465	1416	1565	1080	756	989	chr14:48862818-48877236	-	4879	protein-coding
CHP1	0.683648	1.6062	1.84122e-07	13855.3	8626.15	up	13353	13470	14376	6856	10086	9147	chr1:130073919-130112461	-	2753	protein-coding		Uncharacterized protein
SLC25A36	0.683836	1.60641	0.0177388	8901.83	5541.46	up	9508	7613	9301	6832	4173	5809	chr13:81750189-81791869	+	4863	protein-coding	ssc:100513238	solute carrier family 25 (pyrimidine nucleotide carrier ), member 36	3e-180	SLC25A36	solute carrier family 25 (pyrimidine nucleotide carrier ), member 36
PTPN4	0.686046	1.60887	0.0013902	5295.84	3291.65	up	5825	4314	5573	3453	3002	3525	chr15:31305394-31502978	-	10929	protein-coding	ssc:100522902	protein tyrosine phosphatase, non-receptor type 4 (megakaryocyte)	0	PTPN4	protein tyrosine phosphatase, non-receptor type 4 (megakaryocyte)
CHD6	0.6861	1.60893	0.000863546	11150.1	6930.11	up	12258	9438	11361	6272	7391	7312	chr17:44048056-44265472	-	10323	protein-coding		chromodomain helicase DNA binding protein 6
PLAA	0.686237	1.60908	0	5053.72	3140.75	up	5181	4614	5213	3066	3128	3318	chr1:196176004-196219614	+	3229	protein-coding	ssc:100511733	phospholipase A2-activating protein	0	PLAA	phospholipase A2-activating protein
SLC26A6	0.688657	1.61178	3.64515e-05	13434.6	8335.25	up	10768	15332	13972	7800	8547	8898	chr13:31319287-31330649	-	2877	protein-coding	ssc:497236	solute carrier family 26, member 6	0	SLC26A6	solute carrier family 26 (anion exchanger), member 6
TNFSF4	0.689835	1.6131	0	390.187	241.883	up	337	412	414	261	227	244	chr9:115535185-115857457	-	10037	protein-coding	ssc:574053	tumor necrosis factor (ligand) superfamily, member 4	3e-47	TNFSF4	tumor necrosis factor (ligand) superfamily, member 4
GOLT1B	0.690193	1.6135	0.000857708	5812.53	3602.43	up	6407	4781	6052	3386	3654	3874	chr5:51939480-51953314	-	3010	protein-coding	ssc:100154676	golgi transport 1B	4e-70	GOLT1B	golgi transport 1B
DAPK2	0.690529	1.61387	1.55431e-15	729.1	451.766	up	687	738	743	386	502	479	chr1:107997274-108131723	+	5183	protein-coding	ssc:100155578	death-associated protein kinase 2	0	DAPK2	death-associated protein kinase 2
STARD6	0.69054	1.61389	9.9119e-07	317.194	196.537	up	340	276	325	187	184	226	chr1:103833070-103861514	-	4778	protein-coding	ssc:100157201	StAR-related lipid transfer (START) domain containing 6	3e-102	STARD6	StAR-related lipid transfer (START) domain containing 6
PTPRK	0.692466	1.61604	9.51882e-09	14237.5	8810.12	up	13208	14286	14877	7040	10215	9397	chr1:34693363-35258699	+	6136	protein-coding	ssc:100153609	protein tyrosine phosphatase, receptor type, K	0	PTPRK	protein tyrosine phosphatase, receptor type, K
SLC25A17	0.692549	1.61614	0	8285.15	5126.51	up	7446	8553	8672	4485	5568	5465	chr5:7622638-7669980	+	1760	protein-coding	ssc:100517713	solute carrier family 25 (mitochondrial carrier; peroxisomal membrane protein, 34kDa), member 17	5e-175	SLC25A17	solute carrier family 25 (mitochondrial carrier; peroxisomal membrane protein, 34kDa), member 17
ARHGEF3	0.692611	1.61621	8.27917e-07	7102.73	4394.69	up	7543	6068	7477	4171	4464	4675	chr13:38582618-38925599	-	3888	protein-coding	ssc:100627663	Rho guanine nucleotide exchange factor (GEF) 3	0	ARHGEF3	Rho guanine nucleotide exchange factor (GEF) 3
ACER2	0.693497	1.6172	1.04699e-05	351.409	217.291	up	277	383	390	196	238	223	chr1:203387669-203415018	-	1681	protein-coding	ssc:100155321	alkaline ceramidase 2	2e-154	ACER2	alkaline ceramidase 2
WDR89	0.693886	1.61764	6.57529e-05	451.198	278.92	up	489	405	443	317	233	296	chr1:194439825-194475876	+	2349	protein-coding
AGTPBP1	0.69398	1.61774	4.45806e-07	2118.47	1309.52	up	2189	1876	2228	1102	1446	1417	chr10:29440150-29590457	+	4505	protein-coding	ssc:100518857	ATP/GTP binding protein 1	0	AGTPBP1	ATP/GTP binding protein 1
FAM161B	0.694591	1.61843	1.27339e-08	474.86	293.405	up	454	454	505	298	280	311	chr7:97244203-97258675	-	3773	protein-coding	ssc:100512240	family with sequence similarity 161, member B	0	FAM161B	family with sequence similarity 161, member B
ABCG4	0.695015	1.6189	4.949e-09	892.633	551.378	up	762	968	930	487	613	567	chr9:46364546-46380545	+	4865	protein-coding	ssc:100518504	ATP-binding cassette, sub-family G (WHITE), member 4	0	ABCG4	ATP-binding cassette, sub-family G (WHITE), member 4
MPZL1	0.695984	1.61999	0	17462.3	10779.3	up	16985	16517	18434	9651	11436	11554	chr4:83235712-83309620	-	4708	protein-coding	ssc:100153553	myelin protein zero-like 1	9e-131	MPZL1	myelin protein zero-like 1
TES	0.696013	1.62002	0.0237914	1202.1	742.023	up	1380	936	1246	686	753	810	chr18:29895878-29936248	-	2507	protein-coding	ssc:100125376	testis derived transcript (3 LIM domains)	0	TES	testis derived transcript (3 LIM domains)
ACADM	0.69996	1.62446	0.00108717	4057.77	2497.91	up	4476	3337	4222	2239	2544	2793	chr6:137541481-137575544	-	1830	protein-coding	ssc:397104	acyl-CoA dehydrogenase, C-4 to C-12 straight chain	0	ACADM	acyl-CoA dehydrogenase, C-4 to C-12 straight chain
NIPA1	0.700179	1.62471	0.000105679	2106.65	1296.63	up	2262	1763	2229	1116	1352	1465	chr15:32208857-32260064	-	6265	protein-coding
KITLG	0.700869	1.62548	0.00019251	3328.56	2047.73	up	3608	2743	3529	1862	2123	2219	chr5:94016992-94110219	+	5803	protein-coding	ssc:397509	KIT ligand	4e-129	KITLG	KIT ligand
LOC100624785	0.702149	1.62693	3.74187e-10	3263.08	2005.67	up	3082	3331	3287	1652	2301	2113	chr7:1910585-1914668	-	1636	protein-coding	ssc:100624785	tubulin beta-2A chain-like	0	TUBB2A	tubulin, beta 2A class IIa
GPR63	0.702236	1.62702	0.000425361	1271.46	781.458	up	1380	1030	1365	833	688	850	chr1:63911304-63974415	-	6340	protein-coding	ssc:100152431	G protein-coupled receptor 63	0	GPR63	G protein-coupled receptor 63
ARF6	0.702576	1.62741	8.01688e-08	19743.2	12131.7	up	20476	17227	20953	13228	10470	13109	chr1:179697582-179717299	+	4863	protein-coding	ssc:780425	ADP-ribosylation factor 6	2e-101	ARF6	ADP-ribosylation factor 6
EIF2AK4	0.704332	1.62939	0	5779.17	3546.82	up	5597	5603	5982	3770	3290	3683	chr1:131244818-131355240	-	7151	protein-coding	ssc:102161528	eukaryotic translation initiation factor 2-alpha kinase 4-like	3e-101	EIF2AK4	eukaryotic translation initiation factor 2 alpha kinase 4
MYO10	0.704883	1.63001	0	14222	8725.1	up	14022	13491	14759	9165	8050	9227	chr16:5907111-6145485	-	8074	protein-coding	ssc:396902	myosin	0	MYO10	myosin X
GLCE	0.705684	1.63092	0.00628919	4929.67	3022.63	up	5502	3934	5185	2771	3166	3215	chr1:167007930-167122196	+	5318	protein-coding	ssc:100154444	glucuronic acid epimerase	0	GLCE	glucuronic acid epimerase
TMX1	0.707327	1.63278	0.0036645	7063.14	4325.84	up	7868	5704	7374	4584	3924	4606	chr1:180933678-180950826	+	4832	protein-coding	ssc:100152543	thioredoxin-related transmembrane protein 1	3e-135	TMX1	thioredoxin-related transmembrane protein 1
ENPP5	0.709152	1.63484	1.22125e-15	347.204	212.373	up	295	374	366	200	210	234	chr7:40920030-40936380	-	4245	protein-coding		ectonucleotide pyrophosphatase/phosphodiesterase 5 (putative)
KRCC1	0.709852	1.63564	0	1399.77	855.791	up	1294	1409	1463	927	773	893	chr3:57928263-57946294	+	1970	protein-coding	ssc:100515537	lysine-rich coiled-coil 1	3e-95	KRCC1	lysine-rich coiled-coil 1
STAG3	0.710268	1.63611	0.000410792	135.943	83.0853	up	116	149	140	103	63	86	chr3:8175908-8211898	+	4500	protein-coding	ssc:100515304	stromal antigen 3	0	STAG3	stromal antigen 3
PRKAA1	0.711034	1.63698	0.000553671	3915.34	2391.81	up	4275	3252	4089	2665	2070	2516	chr16:25745902-25783524	-	4078	protein-coding	ssc:100145903	protein kinase, AMP-activated, alpha 1 catalytic subunit	0	PRKAA1	protein kinase, AMP-activated, alpha 1 catalytic subunit
LIX1	0.712043	1.63812	1.67321e-08	489.7	298.936	up	484	470	501	351	230	327	chr2:103741379-103801879	-	9952	protein-coding	ssc:100511371	Lix1 homolog (chicken)	1e-164	LIX1	Lix1 homolog (chicken)
LSM1	0.712118	1.63821	0	896.159	547.033	up	873	821	973	531	510	620	chr15:48348653-48360004	+	1207	protein-coding	ssc:100627320	U6 snRNA-associated Sm-like protein LSm1-like	5e-71	LSM1	LSM1, U6 small nuclear RNA associated
ATP6V0E1	0.71265	1.63881	2.13598e-08	7325.93	4470.26	up	7265	6882	7627	3591	5145	4790	chr16:51225719-51260712	-	883	protein-coding	ssc:733646	lysosomal 9kDa H+ transporting ATPase V0 subunit e	9e-41	ATP6V0E1	ATPase, H+ transporting, lysosomal 9kDa, V0 subunit e1
CLDN12	0.712902	1.6391	6.91573e-09	2179.8	1329.87	up	2214	1961	2303	1527	1105	1401	chr9:70499770-70510082	+	3557	protein-coding	ssc:100294674	claudin 12	3e-139	CLDN12	claudin 12
TMEM62	0.716036	1.64266	0	1510.43	919.5	up	1449	1398	1650	920	923	939	chr1:128269590-128306128	-	2772	protein-coding	ssc:100624103	transmembrane protein 62	1e-149	TMEM62	transmembrane protein 62
ATP10D	0.71801	1.64491	1.04139e-13	12491.1	7593.75	up	12193	11889	13058	6386	8515	8077	chr8:37407677-37531707	+	7156	protein-coding	ssc:100520087	ATPase, class V, type 10D	0	ATP10D	ATPase, class V, type 10D
NPTN	0.718212	1.64514	5.67951e-10	20568.4	12502.5	up	20888	18771	21449	10610	13786	13454	chr7:59768414-59840594	+	4624	protein-coding	ssc:100155307	neuroplastin	0	NPTN	neuroplastin
CMAH	0.718413	1.64537	3.12241e-05	590.824	359.079	up	554	557	649	252	419	418	chr7:19879367-19917761	-	1726	protein-coding	ssc:396918	cytidine monophosphate-N-acetylneuraminic acid hydroxylase
ADSS	0.718489	1.64546	0	4346.15	2641.3	up	3954	4407	4580	2558	2658	2782	chr10:17220081-17259141	-	2295	protein-coding	ssc:100048942	adenylosuccinate synthase	0	ADSS	adenylosuccinate synthase
C1H9orf85	0.718966	1.646	1.82003e-06	215.553	130.952	up	224	193	223	148	103	147	chr1:225193422-225258927	+	2763	protein-coding	ssc:100620586	chromosome 1 open reading frame, human C9orf85	4e-68	C9orf85	chromosome 9 open reading frame 85
LRBA	0.720631	1.6479	4.60773e-05	13130	7967.72	up	14297	10980	13677	7883	7916	8325	chr8:77970087-78680307	+	9419	protein-coding	ssc:100519671	LPS-responsive vesicle trafficking, beach and anchor containing	0	LRBA	LPS-responsive vesicle trafficking, beach and anchor containing
RBM18	0.721397	1.64878	2.9665e-05	3808.22	2309.72	up	4132	3229	3936	2500	2047	2456	chr1:262333529-262356280	-	2643	protein-coding	ssc:100154045	RNA binding motif protein 18	6e-109	RBM18	RNA binding motif protein 18
NCK1	0.722137	1.64962	0.00834406	3303.75	2002.72	up	3702	2560	3540	2046	1886	2138	chr13:77863655-77940944	+	2291	protein-coding	ssc:100192438	NCK adaptor protein 1	0	NCK1	NCK adaptor protein 1
ACE	0.72314	1.65077	4.44089e-16	6476.09	3923.07	up	6194	6381	6682	3346	4423	4095	chr12:15394487-15414609	-	4163	protein-coding	ssc:613133	angiotensin I converting enzyme (peptidyl-dipeptidase A) 1	0	ACE	angiotensin I converting enzyme
RAB5A	0.724481	1.65231	0.00182529	4175.24	2526.91	up	4519	3514	4356	2951	1968	2755	chr13:6905302-6940165	+	2777	protein-coding	ssc:100144499	RAB5A, member RAS oncogene family	2e-124	RAB5A	RAB5A, member RAS oncogene family
FLT1	0.724845	1.65272	3.87268e-12	9536.63	5770.25	up	8740	9581	10073	4680	6568	6216	chr11:5620698-5797095	-	6740	protein-coding	ssc:396763	fms-related tyrosine kinase 1 (vascular endothelial growth factor/vascular permeability factor receptor)	0	FLT1	fms-related tyrosine kinase 1
LOC100520923	0.725258	1.6532	0.00216818	2762.85	1671.21	up	3076	2210	2909	1779	1513	1774	chr8:131472582-131541113	+	3434	protein-coding
CA4	0.725741	1.65375	3.72446e-06	2082.58	1259.3	up	1803	2211	2192	970	1484	1356	chr12:37962951-37972443	-	1150	protein-coding	ssc:100511956	carbonic anhydrase IV	5e-122	CA4	carbonic anhydrase IV
CFH	0.726134	1.6542	0	2990.02	1807.53	up	2827	2847	3228	1916	1627	1938	NW_018085100:2468667-2570975	+	4301	protein-coding	ssc:397525	complement factor H	0	CFH	complement factor H
PANK1	0.726689	1.65484	0	1898.62	1147.31	up	1905	1743	1995	1106	1177	1189	chr14:101410139-101512498	-	5876	protein-coding	ssc:100154650	pantothenate kinase 1	0	PANK1	pantothenate kinase 1
SOS2	0.729733	1.65833	0.000397079	4700.66	2834.57	up	5063	4047	4835	3303	2242	3060	chr1:179907578-180014941	-	5542	protein-coding	ssc:100156602	son of sevenless homolog 2 (Drosophila)	0	SOS2	son of sevenless homolog 2 (Drosophila)
RNF11	0.730326	1.65901	0.0321675	13060	7872.12	up	14022	11076	13663	9931	5625	8345	chr6:160875868-160911713	-	2945	protein-coding	ssc:100736575	RING finger protein 11-like	3e-88	RNF11	ring finger protein 11
PPTC7	0.731031	1.65982	1.1856e-08	4143.99	2496.64	up	4405	3598	4296	2556	2347	2664	chr14:31905379-31946555	-	5163	protein-coding	ssc:100513685	PTC7 protein phosphatase homolog (S. cerevisiae)	5e-173	PPTC7	PTC7 protein phosphatase homolog (S. cerevisiae)
ING2	0.732845	1.66191	3.48775e-06	1229.13	739.582	up	1314	1067	1266	837	640	764	chr15:44917595-44925900	+	3271	protein-coding	ssc:100516113	inhibitor of growth family, member 2	6e-163	ING2	inhibitor of growth family, member 2
NEDD4L	0.733662	1.66285	0	6187.39	3720.94	up	5383	6493	6564	4048	3263	3973	chr1:162364053-162736515	-	11823	protein-coding	ssc:100512083	neural precursor cell expressed, developmentally down-regulated 4-like, E3 ubiquitin protein ligase	0	NEDD4L	neural precursor cell expressed, developmentally down-regulated 4-like, E3 ubiquitin protein ligase
XIAP	0.733695	1.66289	0.000475043	14299.5	8599.15	up	15690	11697	15039	7951	8788	9317	chrX:101399374-101440021	+	6113	protein-coding	ssc:100037300	X-linked inhibitor of apoptosis	0	XIAP	X-linked inhibitor of apoptosis, E3 ubiquitin protein ligase
TROVE2	0.734383	1.66369	0.000900709	18962.2	11397.7	up	20796	15254	20229	10926	11266	12354	chr10:694335-725378	-	9332	protein-coding	ssc:100526238	TROVE domain family, member 2
CAB39	0.735042	1.66445	2.51635e-05	5652.48	3396.01	up	6039	4750	5994	3780	2945	3570	chr15:131492575-131584963	+	3854	protein-coding	ssc:100157453	calcium binding protein 39	0	CAB39	calcium binding protein 39
SLC25A24	0.735755	1.66527	0.000118726	6530.38	3921.51	up	6073	6473	6892	2769	4850	4241	chr4:111580186-111632390	+	1434	protein-coding
ADAM23	0.737805	1.66764	0	748.81	449.02	up	770	690	763	466	408	488	chr15:109695250-109886154	+	6540	protein-coding	ssc:100518044	ADAM metallopeptidase domain 23	0	ADAM23	ADAM metallopeptidase domain 23
PLSCR1	0.739279	1.66934	1.11022e-16	1068.28	639.936	up	1106	1020	1042	628	627	684	chr13:86836288-86869569	-	2606	protein-coding	ssc:100620055	phospholipid scramblase 1	6e-133	PLSCR1	phospholipid scramblase 1
TMEM178A	0.741047	1.67139	0.0176188	897.405	536.918	up	665	1078	937	434	595	598	chr3:100613878-100887023	-	5711	protein-coding	ssc:100738444	transmembrane protein 178A	1e-91	TMEM178A	transmembrane protein 178A
SLC16A9	0.741588	1.67202	8.74634e-13	1115.75	667.305	up	962	1234	1126	693	607	724	chr14:63026661-63109137	-	4512	protein-coding	ssc:100155871	solute carrier family 16, member 9	0	SLC16A9	solute carrier family 16, member 9
AP1AR	0.742756	1.67337	5.91206e-05	1269.63	758.725	up	1369	1083	1315	850	611	844	chr8:110386145-110420548	-	3534	protein-coding	ssc:100513805	adaptor-related protein complex 1 associated regulatory protein	2e-165	AP1AR	adaptor-related protein complex 1 associated regulatory protein
VEGFA	0.742846	1.67347	2.08285e-11	7476.7	4467.77	up	7330	7096	7802	3618	5072	4834	chr7:38746393-38762282	+	3069	protein-coding	ssc:397157	vascular endothelial growth factor A	1e-101	VEGFA	vascular endothelial growth factor A
SCP2	0.743667	1.67443	3.3006e-06	2229.69	1331.61	up	2371	1840	2413	1255	1307	1477	chr6:159191045-159314985	-	1608	protein-coding	ssc:397439	sterol carrier protein 2	0	SCP2	sterol carrier protein 2
SIPA1L2	0.745306	1.67633	0	3273.97	1953.05	up	2985	3286	3479	1633	2169	2111	chr14:58116906-58352507	+	7409	protein-coding	ssc:100158048	signal-induced proliferation-associated 1 like 2	0	SIPA1L2	signal-induced proliferation-associated 1 like 2
HPRT1	0.74629	1.67747	2.44677e-05	2837.03	1691.25	up	3028	2441	2951	1958	1401	1769	chrX:110321144-110357902	+	1692	protein-coding	ssc:397351	hypoxanthine phosphoribosyltransferase 1	5e-124	HPRT1	hypoxanthine phosphoribosyltransferase 1
FNDC3A	0.746777	1.67804	0	46825.9	27905.1	up	47750	42333	49037	28220	26642	29698	chr11:18564280-18757742	-	8490	protein-coding		fibronectin type III domain containing 3A
ADRB1	0.747291	1.67864	0.00146094	2320.13	1382.15	up	1949	2486	2485	963	1720	1497	chr14:124400330-124401739	+	1410	protein-coding	ssc:397355	adrenoceptor beta 1	0	ADRB1	adrenoceptor beta 1
AMACR	0.747711	1.67913	3.62265e-11	3619.76	2155.73	up	3647	3287	3825	1803	2373	2353	chr16:20005741-20023339	-	1603	protein-coding	ssc:100512020	alpha-methylacyl-CoA racemase	0	AMACR	alpha-methylacyl-CoA racemase
CCDC107	0.749674	1.68141	1.32158e-08	546.958	325.292	up	557	467	603	285	324	379	chr1:236380572-236383671	+	855	protein-coding	ssc:100153992	coiled-coil domain containing 107	4e-84	CCDC107	coiled-coil domain containing 107
CUL2	0.749899	1.68168	3.50493e-07	4332.75	2576.44	up	4587	3698	4581	2368	2755	2671	chr10:57700667-57829388	-	3288	protein-coding	ssc:100512186	cullin 2	0	CUL2	cullin 2
MINPP1	0.750832	1.68276	0	5130.5	3048.85	up	5245	4639	5357	3155	2864	3219	chr14:99574426-99628388	+	4493	protein-coding	ssc:100152243	multiple inositol-polyphosphate phosphatase 1	0	MINPP1	multiple inositol-polyphosphate phosphatase 1
NUPL2	0.752185	1.68434	2.77556e-15	925.067	549.212	up	958	829	960	532	553	578	chr9:91981713-92001798	+	2473	protein-coding	ssc:100621146	nucleoporin like 2	1e-156	NUPL2	nucleoporin like 2
ITGA2	0.752327	1.68451	0.0315828	7724.15	4585.4	up	8763	5930	8214	4093	4954	4829	chr16:32336240-32440311	+	10702	protein-coding	ssc:397483	integrin, alpha 2 (CD49B, alpha 2 subunit of VLA-2 receptor)	0	ITGA2	integrin, alpha 2 (CD49B, alpha 2 subunit of VLA-2 receptor)
FST	0.752329	1.68451	6.11501e-05	15512.9	9209.14	up	14316	15713	16137	6554	11330	9970	chr16:32806341-32811382	+	1037	protein-coding	ssc:445002	follistatin	0	FST	follistatin
BNIP3L	0.752779	1.68504	1.21524e-07	11417.5	6775.8	up	12005	9898	12001	7501	5888	7154	chr14:10318688-10345689	+	5508	protein-coding	ssc:100152675	BCL2/adenovirus E1B 19kDa interacting protein 3-like	1e-121	BNIP3L	BCL2/adenovirus E1B 19kDa interacting protein 3-like
DRAM2	0.754277	1.68679	0.000214289	3094.47	1834.53	up	3458	2577	3135	1890	1709	1962	chr4:109183389-109205735	+	3344	protein-coding	ssc:100158051	DNA-damage regulated autophagy modulator 2	1e-138	DRAM2	DNA-damage regulated autophagy modulator 2
KIAA0040	0.755707	1.68846	1.88738e-15	1676.17	992.715	up	1598	1620	1769	830	1133	1039	chr9:117253805-117288348	-	10468	protein-coding
FAM109A	0.756111	1.68893	0.000142391	18802.9	11133	up	19084	17190	19588	8172	13465	12041	chr14:32585108-32600708	-	11539	protein-coding	ssc:100156507	family with sequence similarity 109, member A	4e-87	FAM109A	family with sequence similarity 109, member A
LTN1	0.756945	1.68991	9.11325e-05	5902.67	3492.89	up	6441	4866	6208	3734	3099	3761	chr13:192295764-192358762	-	7873	protein-coding		Uncharacterized protein
SPRY1	0.757326	1.69035	0.0264889	5022.34	2971.17	up	4633	5023	5295	1815	4000	3158	chr8:100449476-100863780	-	5329	protein-coding	ssc:100623283	sprouty homolog 1, antagonist of FGF signaling (Drosophila)	4e-164	SPRY1	sprouty homolog 1, antagonist of FGF signaling (Drosophila)
RCAN1	0.757987	1.69113	2.22045e-16	3588.24	2121.8	up	3221	3578	3895	1791	2386	2242	chr13:198106256-198205727	-	2559	protein-coding	ssc:100511902	regulator of calcineurin 1	5e-126	RCAN1	regulator of calcineurin 1
PLCL1	0.758275	1.69147	0.0429717	742.602	439.024	up	867	543	791	417	434	480	chr15:101602336-102424225	+	13399	protein-coding	ssc:100521161	phospholipase C-like 1	0	PLCL1	phospholipase C-like 1
F2RL2	0.75888	1.69218	3.55271e-15	539.672	318.918	up	476	574	557	270	339	358	chr2:85534188-85542062	-	3069	protein-coding	ssc:100519355	coagulation factor II (thrombin) receptor-like 2	0	F2RL2	coagulation factor II (thrombin) receptor-like 2
APH1B	0.75891	1.69221	0.000334157	5168.71	3054.41	up	5613	4328	5395	3479	2471	3323	chr1:108549297-108763279	-	4196	protein-coding	ssc:100624829	APH1B gamma secretase subunit	1e-76	APH1B	APH1B gamma secretase subunit
BLNK	0.761388	1.69512	0.049985	120.753	71.2314	up	146	92	119	69	69	78	chr14:107630477-107715421	-	1901	protein-coding	ssc:100152350	B-cell linker	0	BLNK	B-cell linker
TBC1D8	0.765632	1.70011	0.0114237	12822.2	7541.99	up	12894	11858	13348	4938	9799	8052	chr3:53149059-53289249	+	4240	protein-coding	ssc:100519950	TBC1 domain family, member 8 (with GRAM domain)	0	TBC1D8	TBC1 domain family, member 8 (with GRAM domain)
ROBO2	0.766148	1.70072	9.85044e-11	8628.79	5073.6	up	8923	7616	9094	5491	4358	5550	chr13:177365712-179040027	-	10197	protein-coding	ssc:100739586	roundabout, axon guidance receptor, homolog 2 (Drosophila)	0	ROBO2	roundabout, axon guidance receptor, homolog 2 (Drosophila)
FBXO16	0.766799	1.70149	0.00259891	84.5526	49.6891	up	76	84	92	68	39	43	chr14:12218979-12277165	-	6427	protein-coding	ssc:100154295	F-box protein 16	3e-154	FBXO16	F-box protein 16
VPS54	0.76682	1.70152	0.00349413	5428.21	3190.22	up	6087	4302	5709	3430	2807	3440	chr3:77856093-77978194	+	7520	protein-coding	ssc:100621212	vacuolar protein sorting 54 homolog (S. cerevisiae)	0	VPS54	vacuolar protein sorting 54 homolog (S. cerevisiae)
RAB10	0.767759	1.70262	0	15983.5	9387.55	up	16444	14295	16740	9487	8966	9994	chr3:112842190-112924188	-	3569	protein-coding	ssc:100526104	RAB10, member RAS oncogene family	1e-115	RAB10	RAB10, member RAS oncogene family
LOC110260929	0.768453	1.70344	0.00525374	79.5901	46.719	up	70	85	82	59	32	51	chr6:27217926-27222783	+	4063	protein-coding
TGM1	0.769075	1.70418	0.0199767	153.481	90.0576	up	170	128	157	63	115	94	chr7:75030123-75045157	+	2867	protein-coding	ssc:100156489	transglutaminase 1	0	TGM1	transglutaminase 1
ABCC5	0.770978	1.70643	1.46685e-08	5993.46	3512.28	up	6306	5268	6218	3881	3002	3772	chr13:121868614-121957901	-	10964	protein-coding	ssc:100513626	ATP-binding cassette, sub-family C (CFTR/MRP), member 5	0	ABCC5	ATP-binding cassette, sub-family C (CFTR/MRP), member 5
LOC100620627	0.773796	1.70976	0.00173143	171.64	100.384	up	194	148	166	81	113	110	chr3:45628541-45671071	-	3177	protein-coding	ssc:100620627	two pore calcium channel protein 2-like	1e-20	TPCN2	two pore segment channel 2
LYST	0.774121	1.71015	7.55718e-05	12447	7278.33	up	13431	10458	13051	6198	8021	7814	chr14:55433163-55634011	+	13898	protein-coding	ssc:100049676	lysosomal trafficking regulator	0	LYST	lysosomal trafficking regulator
TMEM254	0.774406	1.71049	8.18113e-06	9854.34	5761.13	up	10689	8197	10358	5439	5791	6228	chr14:81931294-81940443	-	2324	protein-coding	ssc:100524529	transmembrane protein 254	7e-50	TMEM254	transmembrane protein 254
SARAF	0.774904	1.71108	0	10082.5	5892.49	up	10339	9069	10543	5939	5405	6539	chr15:54933990-54953086	+	3105	protein-coding	ssc:100154322	transmembrane protein 66	5e-140	SARAF	store-operated calcium entry-associated regulatory factor
IL7	0.774911	1.71108	0.0322949	102.488	59.8924	up	98	112	94	36	80	65	chr4:57677895-57744713	+	8821	protein-coding	ssc:397253	interleukin 7	3e-65	IL7	interleukin 7
FAM117A	0.774952	1.71113	0.000203548	1698.66	992.705	up	1314	1935	1824	834	1121	1048	chr12:25890871-25945436	-	2275	protein-coding	ssc:100623099	family with sequence similarity 117, member A	0	FAM117A	family with sequence similarity 117, member A
SLC16A6	0.775917	1.71228	9.606e-08	690.795	403.432	up	562	765	734	460	359	402	chr12:11857832-11875317	+	3943	protein-coding	ssc:100739042	solute carrier family 16, member 6	0	SLC16A6	solute carrier family 16, member 6
EXTL2	0.776407	1.71286	0	3806.43	2222.26	up	3735	3627	3953	1926	2391	2414	chr4:117396601-117420707	+	5290	protein-coding	ssc:100155305	exostoses (multiple)-like 2	6e-166	EXTL2	exostosin-like glycosyltransferase 2
ADAM9	0.77663	1.71312	0.00143983	14030.2	8189.82	up	15754	11286	14554	8120	7832	8878	chr15:47523768-47601722	-	3767	protein-coding	ssc:397344	cellular disintegrin precursor	0	ADAM9	ADAM metallopeptidase domain 9
PAK1	0.777674	1.71436	0.0434733	6558.46	3825.59	up	6873	5732	6870	2440	5032	4086	chr9:11830095-11973074	-	3527	protein-coding	ssc:100525766	p21 protein (Cdc42/Rac)-activated kinase 1	0	PAK1	p21 protein (Cdc42/Rac)-activated kinase 1
TAF13	0.778172	1.71496	0.000127509	2051.12	1196.01	up	2261	1667	2157	1269	1073	1285	chr4:110980816-110991941	+	1732	protein-coding	ssc:100157095	TAF13 RNA polymerase II, TATA box binding protein (TBP)-associated factor, 18kDa	1e-67	TAF13	TAF13 RNA polymerase II, TATA box binding protein (TBP)-associated factor, 18kDa
DKKL1	0.77899	1.71593	1.32769e-07	1123.16	654.547	up	1017	1065	1268	487	761	735	chr6:54462367-54468363	+	1013	protein-coding
FOXJ2	0.77908	1.71604	0	6866.39	4001.31	up	6584	6321	7541	3579	4165	4382	chr5:63061978-63087689	+	5536	protein-coding	ssc:100625827	forkhead box J2	2e-64	FOXJ2	forkhead box J2
RNF170	0.779674	1.71674	0	4166.31	2426.87	up	4066	3877	4451	2697	2056	2610	chr17:11777942-11817920	-	3633	protein-coding	ssc:100622013	ring finger protein 170	2e-81	RNF170	ring finger protein 170
IL15	0.780948	1.71826	0.0346886	66.7647	38.8518	up	59	68	72	24	55	38	chr8:85666963-85740980	-	3313	protein-coding	ssc:397683	interleukin 15	2e-64	IL15	interleukin 15
SGIP1	0.781732	1.71919	0.0154081	216.954	126.191	up	237	175	232	90	161	130	chr6:145815658-146051621	-	11831	protein-coding	ssc:100620397	SH3-domain GRB2-like (endophilin) interacting protein 1	0	SGIP1	SH3-domain GRB2-like (endophilin) interacting protein 1
ZCCHC10	0.782859	1.72054	0.0430774	488.918	284.162	up	558	383	508	362	207	293	chr2:135305854-135328718	+	2645	protein-coding	ssc:100524672	zinc finger CCHC domain-containing protein 10-like	8e-44	ZCCHC10	zinc finger, CCHC domain containing 10
ARAF	0.783543	1.72135	0.00226852	34637.1	20122	up	30706	35198	37329	13164	25518	22192	chrX:42078202-42090250	+	3226	protein-coding	ssc:397601	v-raf murine sarcoma 3611 viral oncogene homolog	0	ARAF	A-Raf proto-oncogene, serine/threonine kinase
NOP16	0.784697	1.72273	0.000354307	1713.25	994.49	up	1622	1609	1871	661	1267	1079	chr2:81488191-81498623	+	4544	protein-coding	ssc:100624555	NOP16 nucleolar protein	4e-93	NOP16	NOP16 nucleolar protein
EFR3B	0.786047	1.72434	1.02787e-10	8890.83	5156.06	up	9349	7680	9374	5048	5042	5535	chr3:113670750-113758956	-	7106	protein-coding	ssc:100621843	EFR3 homolog B (S. cerevisiae)	0	EFR3B	EFR3 homolog B (S. cerevisiae)
ST6GALNAC4	0.786066	1.72437	1.55874e-07	6879.28	3989.45	up	7244	6117	7055	3317	4430	4333	chr1:268391851-268402449	-	1673	protein-coding
ASPN	0.78646	1.72484	2.50407e-06	154.399	89.5108	up	162	127	170	82	94	95	chr3:42165553-42192902	-	2791	protein-coding	ssc:100511749	asporin	0	ASPN	asporin
OPTN	0.78678	1.72522	8.6562e-05	4911.14	2846.67	up	5429	4061	5073	2621	2975	3023	chr10:48532029-48582952	-	2246	protein-coding	ssc:397011	optineurin	0	OPTN	optineurin
CALCRL	0.786797	1.72524	0.0101233	8905.08	5161.64	up	9804	7238	9378	6252	3924	5491	chr15:92233264-92332459	-	8072	protein-coding	ssc:397172	calcitonin receptor-like	0	CALCRL	calcitonin receptor-like
MGAT4A	0.788082	1.72678	0.000195414	5537.91	3207.07	up	6111	4535	5780	2866	3393	3454	chr3:55560076-55667221	+	8295	protein-coding	ssc:100524079	mannosyl (alpha-1,3-)-glycoprotein beta-1,4-N-acetylglucosaminyltransferase, isozyme A	0	MGAT4A	mannosyl (alpha-1,3-)-glycoprotein beta-1,4-N-acetylglucosaminyltransferase, isozyme A
OPA1	0.78904	1.72792	1.47945e-06	6310.68	3652.17	up	6821	5320	6585	3791	3266	4027	chr13:130624771-130718345	+	6780	protein-coding	ssc:100522705	optic atrophy 1 (autosomal dominant)	0	OPA1	optic atrophy 1 (autosomal dominant)
LOC110261659	0.789166	1.72807	0.0106292	136.488	78.9783	up	157	112	135	81	60	100	chr7:21236141-21239032	+	2039	protein-coding
TTC13	0.791876	1.73132	4.57621e-06	3460.46	1998.73	up	3766	2933	3565	1795	2120	2137	chr14:59409128-59491966	+	3310	protein-coding	ssc:100157092	tetratricopeptide repeat domain 13	0	TTC13	tetratricopeptide repeat domain 13
ENTPD7	0.791944	1.73141	6.2323e-06	6934.2	4004.95	up	7511	5731	7340	4162	3679	4302	chr14:110827833-110877972	+	8436	protein-coding	ssc:100157585	ectonucleoside triphosphate diphosphohydrolase 7	0	ENTPD7	ectonucleoside triphosphate diphosphohydrolase 7
WDR44	0.794405	1.73436	2.99068e-06	2274.58	1311.48	up	2456	1871	2426	1272	1329	1369	chrX:96950288-97027069	+	5523	protein-coding
RRM2B	0.794636	1.73464	0.0288645	2069.65	1193.13	up	2381	1583	2170	1380	969	1271	chr4:34823869-34859777	+	4888	protein-coding	ssc:100157205	ribonucleotide reductase M2 B (TP53 inducible)	0	RRM2B	ribonucleotide reductase M2 B (TP53 inducible)
COL15A1	0.795221	1.73534	0.000146699	87070.2	50174.6	up	75879	91560	92023	35574	61704	54495	chr1:240718128-240829188	+	5277	protein-coding	ssc:100512644	collagen, type XV, alpha 1	2e-100	COL15A1	collagen, type XV, alpha 1
ACER3	0.795814	1.73606	0	7658.86	4411.64	up	7598	6979	8201	4748	3930	4698	chr9:10985078-11167386	+	11083	protein-coding	ssc:100524160	alkaline ceramidase 3	6e-97	ACER3	alkaline ceramidase 3
ALDH6A1	0.796404	1.73677	0.000517878	9625.88	5542.41	up	10809	7829	9893	5316	5562	5911	chr7:97360583-97381885	-	4621	protein-coding	ssc:100153301	aldehyde dehydrogenase 6 family, member A1	0	ALDH6A1	aldehyde dehydrogenase 6 family, member A1
SYT11	0.796581	1.73698	4.88883e-07	3145.35	1810.81	up	2554	3510	3319	1546	2016	1917	chr4:94139345-94163091	-	4730	protein-coding	ssc:100154741	synaptotagmin XI	0	SYT11	synaptotagmin XI
GALC	0.797963	1.73864	9.59738e-10	1399	804.646	up	1487	1202	1464	809	757	874	chr7:109894576-109961407	-	2667	protein-coding	ssc:100156917	galactosylceramidase	0	GALC	galactosylceramidase
COQ10B	0.798512	1.73931	6.47593e-12	2040.29	1173.04	up	2043	1765	2264	1256	1012	1293	chr15:101338012-101354714	+	1861	protein-coding	ssc:100152647	coenzyme Q10 homolog B (S. cerevisiae)	3e-127	COQ10B	coenzyme Q10 homolog B (S. cerevisiae)
RAPH1	0.799023	1.73992	0.0143215	23058.3	13252.5	up	25110	19146	24162	9789	16134	14149	chr15:106900826-106997795	-	9728	protein-coding	ssc:100515060	Ras association (RalGDS/AF-6) and pleckstrin homology domains 1	0	RAPH1	Ras association (RalGDS/AF-6) and pleckstrin homology domains 1
EMILIN2	0.801966	1.74347	1.22725e-11	13140.8	7537.1	up	11211	14099	13860	6348	8371	8096	chr6:103730618-103786921	-	3970	protein-coding	ssc:100522875	elastin microfibril interfacer 2	0	EMILIN2	elastin microfibril interfacer 2
ATP11A	0.802213	1.74377	4.0741e-07	19048.8	10923.9	up	19250	17391	19964	8409	12921	11715	chr11:78292734-78402108	+	12007	protein-coding		Phospholipid-translocating ATPase
BAG4	0.802663	1.74432	0.000125493	7337.31	4206.4	up	8130	5949	7684	4274	3962	4515	chr15:48299456-48348810	-	8493	protein-coding	ssc:100738485	BCL2-associated athanogene 4	7e-173	BAG4	BCL2-associated athanogene 4
IGIP	0.803162	1.74492	3.02922e-06	207.489	118.906	up	210	168	240	125	104	132	chr2:141899334-141900161	+	828	protein-coding	ssc:100626068	IgA-inducing protein	2e-24	IGIP	IgA-inducing protein
B2M	0.803605	1.74546	0.00514295	4391.72	2516.08	up	5077	3533	4391	2479	2603	2525	chr1:126865767-126878501	-	514	protein-coding	ssc:397033	beta-2-microglobulin	5e-43	B2M	beta-2-microglobulin
NMRK1	0.806085	1.74846	0.00017145	305.508	174.726	up	327	257	323	214	134	182	chr1:228113323-228141890	-	1426	protein-coding	ssc:100518171	nicotinamide riboside kinase 1	2e-103	NMRK1	nicotinamide riboside kinase 1
CXH4orf3	0.806391	1.74883	0.000387254	1557.54	890.613	up	1681	1387	1549	1106	650	948	chrX:12139795-12141315	-	1521	protein-coding
C1QTNF3	0.806651	1.74915	6.06978e-07	712.382	407.27	up	771	597	746	422	365	449	chr16:20032973-20059905	-	3178	protein-coding	ssc:100270814	C1q and tumor necrosis factor related protein 3	4e-167	C1QTNF3	C1q and tumor necrosis factor related protein 3
C4H8orf59	0.808049	1.75084	0	964.259	550.736	up	932	965	968	528	564	575	chr4:51468985-51479506	+	1798	protein-coding	ssc:100522371	chromosome 4 open reading frame, human C8orf59	1e-35	C8orf59	chromosome 8 open reading frame 59
GOT1	0.808323	1.75117	0.000673809	8874.64	5067.81	up	6986	10071	9434	3947	5979	5402	chr14:110608422-110635825	-	1986	protein-coding	ssc:396967	glutamic-oxaloacetic transaminase 1, soluble (aspartate aminotransferase 1)	0	GOT1	glutamic-oxaloacetic transaminase 1, soluble
TP53BP2	0.808724	1.75166	2.03163e-05	44210.4	25239.1	up	41274	44608	45638	17833	31500	26965	chr10:19823932-19889883	-	4897	protein-coding	ssc:100519863	tumor protein p53 binding protein, 2	0	TP53BP2	tumor protein p53 binding protein 2
PCDH17	0.810884	1.75429	0	9635.27	5492.42	up	8888	9626	10170	4811	5888	5935	chr11:30510779-30611732	+	9230	protein-coding	ssc:100157362	protocadherin 17	0	PCDH17	protocadherin 17
AMN1	0.810884	1.75429	0.0154272	4454.2	2539.04	up	5043	3403	4766	2814	2064	2836	chr5:42518566-42567946	+	2996	protein-coding
SAMHD1	0.81108	1.75452	0	10141.5	5780.2	up	9774	9800	10586	5337	5951	6222	chr17:40117348-40171935	-	5466	protein-coding	ssc:100625064	SAM domain and HD domain 1	0	SAMHD1	SAM domain and HD domain 1
FRMD5	0.811492	1.75502	0	486.951	277.457	up	463	470	516	262	303	273	chr1:127317660-127653112	+	6659	protein-coding	ssc:100152168	FERM domain containing 5	0	FRMD5	FERM domain containing 5
GINM1	0.812696	1.75649	0.000710745	6676.33	3800.95	up	7448	5268	7090	3637	3680	4213	chr1:16362777-16381897	-	1346	protein-coding	ssc:100518635	uncharacterized LOC100518635
SLC23A2	0.812768	1.75658	1.37448e-07	26201.2	14916.1	up	26933	23243	27671	11948	17094	16102	chr17:13848726-14012054	-	9391	protein-coding	ssc:397367	solute carrier family 23 (nucleobase transporters), member 2	0	SLC23A2	solute carrier family 23 (ascorbic acid transporter), member 2
SLC12A2	0.813489	1.75746	0.023606	3594.83	2045.47	up	4196	2714	3739	1936	2082	2177	chr2:131016430-131109307	+	6858	protein-coding	ssc:100516960	solute carrier family 12 (sodium/potassium/chloride transporter), member 2	0	SLC12A2	solute carrier family 12 (sodium/potassium/chloride transporter), member 2
LAPTM4B	0.813654	1.75766	2.2593e-13	85534.2	48663.7	up	72012	93313	89653	43881	51282	52210	chr4:38932735-39015219	-	2022	protein-coding	ssc:100522993	lysosomal protein transmembrane 4 beta	6e-119	LAPTM4B	lysosomal protein transmembrane 4 beta
SPAG9	0.81368	1.75769	0.0142286	9159.69	5211.21	up	10475	7026	9653	4692	5476	5616	chr12:27225377-27370337	-	6702	protein-coding	ssc:100518147	sperm associated antigen 9	2e-143	SPAG9	sperm associated antigen 9
KCNAB2	0.818452	1.76351	0	1891.72	1072.69	up	1699	1970	1963	929	1164	1155	chr6:66928374-67016846	+	10591	protein-coding	ssc:397248	potassium voltage-gated channel, shaker-related subfamily, beta member 2	5e-116	KCNAB2	potassium voltage-gated channel, shaker-related subfamily, beta member 2
GSTO1	0.818573	1.76366	1.93556e-12	5472.2	3102.75	up	5751	4831	5662	2941	3208	3242	chr14:115206434-115216624	+	877	protein-coding	ssc:397117	glutathione S-transferase omega 1	4e-116	GSTO1	glutathione S-transferase omega 1
MSANTD3	0.819366	1.76463	1.38813e-07	1156.79	655.538	up	1253	979	1200	615	640	734	chr1:242168922-242194873	+	2173	protein-coding	ssc:100513775	Myb/SANT-like DNA-binding domain containing 3	2e-159	MSANTD3	Myb/SANT-like DNA-binding domain containing 3
IL33	0.819749	1.7651	4.4641e-10	3941.82	2233.2	up	4074	3450	4188	1903	2437	2423	chr1:215899830-215941944	-	7780	protein-coding	ssc:100518643	interleukin 33	4e-80	IL33	interleukin 33
ARHGEF10L	0.819919	1.76531	0.00645677	3900.53	2209.54	up	2792	4702	4166	2098	2165	2438	chr6:76064212-76229310	+	4759	protein-coding	ssc:100525994	Rho guanine nucleotide exchange factor (GEF) 10-like	0	ARHGEF10L	Rho guanine nucleotide exchange factor (GEF) 10-like
FBXO45	0.821127	1.76679	0.000385227	856.857	484.976	up	917	719	908	602	358	512	chr13:133544915-133560687	-	4101	protein-coding
NPY1R	0.822713	1.76873	0.0216822	34498.9	19504.9	up	26925	39817	36222	14051	24135	20778	chr8:52152649-52163080	-	3433	protein-coding	ssc:397547	neuropeptide Y receptor Y1	0	NPY1R	neuropeptide Y receptor Y1
TM9SF2	0.824806	1.7713	0	20460.1	11550.9	up	20570	18670	21573	11494	11147	12364	chr11:68407834-68469956	+	3307	protein-coding		Uncharacterized protein
GDAP1L1	0.825407	1.77203	4.44089e-16	1884.66	1063.55	up	1698	1967	1945	879	1206	1133	chr17:46709260-46733275	+	1341	protein-coding	ssc:100625236	ganglioside induced differentiation associated protein 1-like 1	0	GDAP1L1	ganglioside induced differentiation associated protein 1-like 1
C1GALT1	0.825436	1.77207	1.70768e-05	6670.21	3764.07	up	7310	5535	6941	3374	3974	4052	chr9:77509342-77549545	+	7467	protein-coding	ssc:100525767	core 1 synthase, glycoprotein-N-acetylgalactosamine 3-beta-galactosyltransferase, 1	0	C1GALT1	core 1 synthase, glycoprotein-N-acetylgalactosamine 3-beta-galactosyltransferase 1
METAP1	0.825602	1.77227	0	6898.13	3892.24	up	6534	6668	7327	3749	3871	4173	chr8:121285793-121352612	-	9258	protein-coding	ssc:100513747	methionyl aminopeptidase 1	0	METAP1	methionyl aminopeptidase 1
GEMIN5	0.826279	1.77311	0	7135.31	4024.18	up	7358	6517	7309	3809	4016	4372	chr16:68279221-68330029	+	8745	protein-coding	ssc:100524914	gem (nuclear organelle) associated protein 5	0	GEMIN5	gem (nuclear organelle) associated protein 5
ERGIC1	0.828495	1.77583	0	24078.5	13559	up	23507	22436	25683	11297	14982	14784	chr16:51283763-51403513	-	2895	protein-coding	ssc:100523931	endoplasmic reticulum-golgi intermediate compartment (ERGIC) 1	4e-171	ERGIC1	endoplasmic reticulum-golgi intermediate compartment (ERGIC) 1
NABP1	0.829472	1.77703	0.000946222	4148.44	2334.47	up	4555	3406	4346	2798	1821	2464	chr15:96313884-96322108	+	1691	protein-coding	ssc:100155066	nucleic acid binding protein 1	3e-107	NABP1	nucleic acid binding protein 1
TMCO1	0.829936	1.77761	1.73427e-09	1814.52	1020.76	up	1934	1585	1865	1110	900	1085	chr4:84961912-85011139	+	735	protein-coding	ssc:100151809	transmembrane and coiled-coil domains 1	7e-108	TMCO1	transmembrane and coiled-coil domains 1
THBS4	0.830256	1.778	0.0427358	188.683	106.117	up	198	154	209	153	63	106	chr2:88729531-88780759	+	3209	protein-coding	ssc:100513005	thrombospondin 4	0	THBS4	thrombospondin 4
TMEM167A	0.830297	1.77805	6.03718e-07	3204.92	1802.49	up	3366	2756	3397	2099	1443	1928	chr2:91321398-91358270	-	7256	protein-coding	ssc:100514704	transmembrane protein 167A	1e-35	TMEM167A	transmembrane protein 167A
CPEB2	0.830404	1.77818	4.77396e-14	21055	11840.7	up	21906	18460	22172	11196	11776	12922	chr8:10401350-10472141	+	8565	protein-coding	ssc:100462674	cytoplasmic polyadenylation element binding protein 2	0	CPEB2	cytoplasmic polyadenylation element binding protein 2
NDFIP2	0.832299	1.78052	0.00122686	4050.07	2274.65	up	4566	3207	4235	2450	1970	2483	chr11:51493981-51560305	+	4709	protein-coding	ssc:100152028	Nedd4 family interacting protein 2	6e-145	NDFIP2	Nedd4 family interacting protein 2
LRP4	0.83591	1.78498	0.00297419	4950.49	2773.41	up	5314	4269	5105	1922	3490	2972	chr2:15616137-15672876	+	8086	protein-coding	ssc:100518645	low density lipoprotein receptor-related protein 4
CDKN2B	0.837662	1.78715	0.0102311	209.98	117.49	up	196	207	222	62	164	129	chr1:200666250-200770880	+	8057	protein-coding	ssc:397227	cyclin-dependent kinase inhibitor 2B (p15, inhibits CDK4)	4e-59	CDKN2B	cyclin-dependent kinase inhibitor 2B (p15, inhibits CDK4)
LOC106504851	0.83813	1.78773	2.44208e-10	1406.15	786.55	up	1234	1451	1506	935	580	876	chr9:25917950-25983084	-	2451	protein-coding
EPB41L4B	0.838544	1.78824	8.10463e-15	656.662	367.206	up	613	626	717	437	290	387	chr1:250226592-250368897	-	5318	protein-coding	ssc:100510946	erythrocyte membrane protein band 4.1 like 4B	0	EPB41L4B	erythrocyte membrane protein band 4.1 like 4B
GFRA1	0.841501	1.79191	5.92415e-13	5090.28	2840.69	up	5105	4693	5330	3346	2303	2965	chr14:126273558-126499957	-	9381	protein-coding	ssc:100152565	GDNF family receptor alpha 1	0	GFRA1	GDNF family receptor alpha 1
OSGIN2	0.841982	1.79251	1.28021e-05	2395.39	1336.33	up	2657	2081	2357	1488	1133	1433	chr4:46886961-46912941	-	2899	protein-coding	ssc:100157701	oxidative stress induced growth inhibitor family member 2	0	OSGIN2	oxidative stress induced growth inhibitor family member 2
ITPR2	0.843344	1.7942	0.000110049	22243.8	12397.6	up	24861	18199	22878	12304	12213	13028	chr5:46935923-47465681	+	11107	protein-coding	ssc:102161905	inositol 1,4,5-trisphosphate receptor, type 2	0	ITPR2	inositol 1,4,5-trisphosphate receptor, type 2
IPMK	0.844779	1.79599	0.0113759	2410.55	1342.18	up	2791	1830	2522	1474	1160	1437	chr14:92383471-92428732	+	6668	protein-coding
SEMA3E	0.845339	1.79669	0.000264133	704.544	392.131	up	758	566	769	307	453	427	chr9:96682178-96941074	+	5843	protein-coding	ssc:100524100	sema domain, immunoglobulin domain (Ig), short basic domain, secreted, (semaphorin) 3E	0	SEMA3E	sema domain, immunoglobulin domain (Ig), short basic domain, secreted, (semaphorin) 3E
SRP54	0.845874	1.79735	0.0143167	5829.29	3243.26	up	6801	4438	6027	3315	3113	3395	chr7:64829625-64877574	-	2571	protein-coding	ssc:100154361	signal recognition particle 54kDa	0	SRP54	signal recognition particle 54kDa
LACTB2	0.848917	1.80115	0.000197336	2189.97	1215.87	up	2434	1785	2275	1384	1013	1291	chr4:64710777-64748951	+	1809	protein-coding	ssc:100153212	lactamase, beta 2	7e-147	LACTB2	lactamase, beta 2
ADGRL4	0.84911	1.80139	0	4838.8	2686.15	up	4557	4747	5095	2752	2553	2833	chr6:134362714-134462697	+	3933	protein-coding
PTGER2	0.849446	1.80181	0	289.259	160.534	up	242	308	313	168	153	165	chr1:181993961-182009959	+	6048	protein-coding	ssc:100127164	prostaglandin E receptor 2 subtype EP2	1e-156	PTGER2	prostaglandin E receptor 2 (subtype EP2), 53kDa
HYKK	0.849967	1.80246	6.05295e-06	357.181	198.159	up	371	313	377	244	143	215	chr7:47451822-47474778	-	2502	protein-coding	ssc:100155220	aminoglycoside phosphotransferase domain containing 1	0	HYKK	hydroxylysine kinase
C8H4orf50	0.850066	1.80258	1.11022e-16	616.605	342.063	up	646	568	615	356	315	366	chr8:4613979-4680300	+	6700	protein-coding
ATP1B3	0.850715	1.80339	3.03858e-09	11801.8	6544.24	up	12668	10088	12266	6523	6353	6951	chr13:82680442-82727052	+	1598	protein-coding	ssc:100514493	ATPase, Na+/K+ transporting, beta 3 polypeptide	5e-107	ATP1B3	ATPase, Na+/K+ transporting, beta 3 polypeptide
RAB6A	0.851683	1.8046	3.47466e-05	17433.5	9660.55	up	19340	14339	18013	10044	8869	10378	chr9:8137901-8199212	-	3264	protein-coding	ssc:100514172	RAB6A, member RAS oncogene family
ZC3H12C	0.851895	1.80487	1.28786e-14	5455.2	3022.48	up	5734	4822	5637	2954	2954	3252	chr9:38133440-38209365	+	12556	protein-coding	ssc:100511889	zinc finger CCCH-type containing 12C	0	ZC3H12C	zinc finger CCCH-type containing 12C
LOC102161784	0.852904	1.80613	0.000919215	91.5393	50.678	up	105	75	91	53	52	48	chr4:127222665-127261718	+	9277	protein-coding	ssc:102161784	uncharacterized LOC102161784	8e-50	GBP6	guanylate binding protein family, member 6
ME2	0.85345	1.80682	1.44478e-08	7662.82	4241.05	up	8230	6489	8024	3998	4178	4686	chr1:100419404-100475778	+	3001	protein-coding	ssc:100524659	malic enzyme 2, NAD(+)-dependent, mitochondrial	0	ME2	malic enzyme 2, NAD(+)-dependent, mitochondrial
KLHL2	0.854039	1.80755	0	2645.83	1463.76	up	2597	2534	2733	1298	1575	1558	chr8:43749423-43871011	-	3103	protein-coding	ssc:100511391	kelch-like family member 2	0	KLHL2	kelch-like family member 2
FBXW2	0.8548	1.80851	5.44009e-15	3765.8	2082.26	up	3760	3441	3995	1720	2330	2254	chr1:260812764-260840227	-	1942	protein-coding	ssc:100155830	F-box and WD repeat domain containing 2	0	FBXW2	F-box and WD repeat domain containing 2
SERPINA5	0.855305	1.80914	4.44015e-05	312.864	172.931	up	263	337	333	118	217	188	chr7:115799414-115810825	+	2329	protein-coding	ssc:100153513	serpin peptidase inhibitor, clade A (alpha-1 antiproteinase, antitrypsin), member 5	5e-174	SERPINA5	serpin peptidase inhibitor, clade A (alpha-1 antiproteinase, antitrypsin), member 5
PTP4A1	0.855925	1.80992	0.0064145	14382.9	7946.68	up	16451	11000	15189	7785	7643	8668	chr1:45169913-45180293	+	3577	protein-coding	ssc:100522049	protein tyrosine phosphatase type IVA 1-like	5e-101	PTP4A1	protein tyrosine phosphatase type IVA, member 1
FAM151B	0.856064	1.81009	0	1300.02	718.2	up	1180	1351	1338	800	633	743	chr2:89109259-89144270	+	6087	protein-coding	ssc:100511985	family with sequence similarity 151, member B	1e-142	FAM151B	family with sequence similarity 151, member B
AMDHD1	0.856581	1.81074	4.15741e-09	265.787	146.779	up	220	287	286	169	114	163	chr5:87551887-87569271	-	2456	protein-coding	ssc:100151804	amidohydrolase domain containing 1	0	AMDHD1	amidohydrolase domain containing 1
ERP44	0.85811	1.81266	2.10942e-14	7778.46	4291.18	up	8034	6723	8361	4149	4123	4745	chr1:241788801-241897432	-	1361	protein-coding	ssc:100192437	endoplasmic reticulum protein 44	0	ERP44	endoplasmic reticulum protein 44
PIGW	0.859528	1.81445	4.93827e-13	519.51	286.315	up	493	487	567	350	233	284	chr12:38059674-38065702	+	2384	protein-coding		Phosphatidylinositol-glycan biosynthesis class W protein
BTC	0.860796	1.81604	0.00313572	140.251	77.2247	up	111	153	155	107	52	75	chr8:70645721-70697538	-	3357	protein-coding	ssc:100505411	betacellulin	8e-68	BTC	betacellulin
COMMD6	0.862649	1.81837	0.000202731	3885.61	2136.85	up	4410	3144	3958	2093	2111	2269	chr11:47795110-47818543	-	1899	protein-coding	ssc:100623421	COMM domain containing 6	3e-41	COMMD6	COMM domain containing 6
RAB8B	0.863514	1.81946	0.00863579	7028.96	3863.2	up	7761	5887	7191	4985	2670	4075	chr1:108772851-108840222	-	4909	protein-coding	ssc:100153972	RAB8B, member RAS oncogene family	7e-116	RAB8B	RAB8B, member RAS oncogene family
SORCS1	0.863947	1.82001	0	1048.16	575.903	up	1076	950	1087	605	534	606	chr14:117479817-118009485	-	7115	protein-coding	ssc:100155686	sortilin-related VPS10 domain containing receptor 1	0	SORCS1	sortilin-related VPS10 domain containing receptor 1
CCNJL	0.866581	1.82334	8.79282e-09	447.935	245.663	up	469	394	467	284	194	268	chr16:63226940-63290296	+	3745	protein-coding	ssc:100626618	cyclin J-like	5e-174	CCNJL	cyclin J-like
TPST2	0.866766	1.82357	0	3723.68	2041.97	up	3277	3918	3897	1898	2108	2178	chr14:44122156-44140654	-	1702	protein-coding	ssc:100154448	tyrosylprotein sulfotransferase 2	0	TPST2	tyrosylprotein sulfotransferase 2
PIWIL4	0.870533	1.82834	0.006726	78.6428	43.0087	up	85	57	92	50	39	41	chr9:26679960-26751856	+	3794	protein-coding	ssc:100517358	piwi-like RNA-mediated gene silencing 4	0	PIWIL4	piwi-like RNA-mediated gene silencing 4
LOC100158069	0.870873	1.82877	2.5192e-05	244.985	133.957	up	205	274	251	97	165	143	chr4:92460744-92506002	+	7331	protein-coding
FRS2	0.873079	1.83157	0.00292568	22567.4	12321.4	up	25737	17552	23605	11798	12326	13206	chr5:33725432-33852952	+	7868	protein-coding	ssc:100517823	fibroblast growth factor receptor substrate 2	0	FRS2	fibroblast growth factor receptor substrate 2
GTPBP8	0.873614	1.83225	0.00858484	2860.29	1561.08	up	3327	2182	2964	1731	1371	1629	chr13:146822781-146932864	-	7750	protein-coding	ssc:100515759	GTP-binding protein 8 (putative)	1e-129	GTPBP8	GTP-binding protein 8 (putative)
YIPF1	0.874751	1.83369	1.12973e-11	6674.19	3639.75	up	5514	7315	7078	3134	3918	3974	chr6:158400008-158445516	+	8980	protein-coding	ssc:100621520	Yip1 domain family, member 1	2e-171	YIPF1	Yip1 domain family, member 1
FAS	0.875996	1.83527	0	859.406	468.267	up	834	846	874	526	442	447	chr14:100927305-100954781	+	2864	protein-coding	ssc:396826	Fas (TNF receptor superfamily, member 6)	3e-100	FAS	Fas cell surface death receptor
RNF149	0.87935	1.83955	0	4184.06	2274.5	up	4123	3933	4383	2619	1847	2436	chr3:53032432-53067354	+	6543	protein-coding	ssc:100519085	ring finger protein 149	8e-175	RNF149	ring finger protein 149
CHAC2	0.880158	1.84058	0.0175557	150.693	81.8681	up	151	137	160	125	47	76	chr3:87405937-87417268	-	2465	protein-coding	ssc:100517647	ChaC, cation transport regulator homolog 2 (E. coli)	3e-98	CHAC2	ChaC, cation transport regulator homolog 2 (E. coli)
MLLT11	0.88186	1.84275	2.53395e-08	4975.43	2700	up	4743	4884	5171	1913	3332	2921	chr4:98165990-98171674	-	1503	protein-coding	ssc:100520242	myeloid/lymphoid or mixed-lineage leukemia (trithorax homolog, Drosophila); translocated to, 11	2e-44	MLLT11	myeloid/lymphoid or mixed-lineage leukemia (trithorax homolog, Drosophila); translocated to, 11
PLOD1	0.882186	1.84317	1.45412e-10	52423.4	28442	up	50814	50014	55082	21586	34228	30183	chr6:71987938-72019712	+	4099	protein-coding	ssc:100525583	procollagen-lysine, 2-oxoglutarate 5-dioxygenase 1	0	PLOD1	procollagen-lysine, 2-oxoglutarate 5-dioxygenase 1
CD300LG	0.88356	1.84492	7.59654e-10	4008.21	2172.56	up	3633	3926	4387	1576	2608	2392	chr12:19270969-19284405	-	3750	protein-coding	ssc:100515853	CD300 molecule-like family member g	2e-64	CD300LG	CD300 molecule-like family member g
HPGD	0.884045	1.84554	0.00208805	236.441	128.11	up	276	199	224	101	137	151	chr14:15718261-15773534	+	5751	protein-coding	ssc:100156186	hydroxyprostaglandin dehydrogenase 15-(NAD)	2e-149	HPGD	hydroxyprostaglandin dehydrogenase 15-(NAD)
HSD17B4	0.885556	1.84748	3.50974e-05	19859.5	10749.5	up	22163	16255	20456	10241	10930	11381	chr2:123313445-123401386	+	3266	protein-coding	ssc:397574	hydroxysteroid (17-beta) dehydrogenase 4	0	HSD17B4	hydroxysteroid (17-beta) dehydrogenase 4
KCNAB1	0.885669	1.84762	1.03474e-09	772.285	417.984	up	790	744	757	327	494	443	chr13:95981820-96375089	+	5814	protein-coding	ssc:100125830	potassium voltage-gated channel, shaker-related subfamily, beta member 1	0	KCNAB1	potassium voltage-gated channel, shaker-related subfamily, beta member 1
CHODL	0.886216	1.84832	5.71855e-06	154.053	83.3427	up	142	163	153	109	57	87	chr13:182409113-182829797	+	5599	protein-coding	ssc:100520642	chondrolectin	3e-141	CHODL	chondrolectin
SUPT3H	0.886479	1.84866	0	3345.45	1809.66	up	3395	3017	3530	1636	1881	1966	chr7:39763303-40161123	-	2990	protein-coding	ssc:100154712	suppressor of Ty 3 homolog (S. cerevisiae)	6e-131	SUPT3H	suppressor of Ty 3 homolog (S. cerevisiae)
POLR3G	0.887318	1.84973	1.61157e-05	685.33	370.497	up	758	569	705	423	306	395	chr2:97646112-97688255	+	5404	protein-coding	ssc:100519356	polymerase (RNA) III (DNA directed) polypeptide G (32kD)	3e-95	POLR3G	polymerase (RNA) III (DNA directed) polypeptide G (32kD)
TSPAN33	0.887745	1.85028	2.71427e-07	1346.07	727.489	up	1249	1276	1486	495	898	809	chr18:19493610-19514361	-	2076	protein-coding	ssc:100515287	tetraspanin 33	3e-158	TSPAN33	tetraspanin 33
TMEM135	0.888719	1.85153	0.000868006	4137.95	2234.88	up	4667	3325	4273	2603	1825	2350	chr9:20741085-21020899	+	3674	protein-coding		Uncharacterized protein
TSNAX	0.889518	1.85256	0.00342655	1565.98	845.305	up	1776	1249	1616	1026	630	911	chr14:59027295-59058300	-	2390	protein-coding	ssc:100156036	translin-associated factor X	9e-167	TSNAX	translin-associated factor X
ITIH4	0.890184	1.85341	0.00752022	4980.08	2686.97	up	5772	3873	5105	2251	2972	2913	chr13:34928455-34948250	-	4429	protein-coding	ssc:396799	inter-alpha-trypsin inhibitor heavy chain family, member 4	0	ITIH4	inter-alpha-trypsin inhibitor heavy chain family, member 4
PRKAA2	0.89176	1.85544	5.16791e-10	3268.44	1761.54	up	3522	2799	3376	1737	1715	1886	chr6:155683392-155754283	-	9166	protein-coding	ssc:397504	protein kinase, AMP-activated, alpha 2 catalytic subunit	0	PRKAA2	protein kinase, AMP-activated, alpha 2 catalytic subunit
SOCS6	0.894006	1.85833	0.0205352	5879.51	3163.86	up	6910	4451	6049	3522	2676	3401	chr1:152593647-152636645	-	6281	protein-coding	ssc:100155619	suppressor of cytokine signaling 6	0	SOCS6	suppressor of cytokine signaling 6
SELENOK	0.894732	1.85926	0.00498558	3076.44	1654.65	up	3588	2377	3145	1458	1708	1852	chr13:35989461-35996824	-	775	protein-coding
SPTLC2	0.898558	1.8642	0	13168.8	7064.03	up	12426	13060	13688	5887	7971	7516	chr7:100545360-100638973	-	5766	protein-coding	ssc:100158010	serine palmitoyltransferase, long chain base subunit 2	0	SPTLC2	serine palmitoyltransferase, long chain base subunit 2
RBKS	0.898688	1.86437	0.00525851	6220.96	3336.76	up	6447	5526	6503	2025	4529	3520	chr3:111328758-111426173	+	3284	protein-coding		Uncharacterized protein
DCAF13	0.900802	1.8671	0	4478.21	2398.47	up	3974	4673	4691	2407	2252	2615	chr4:33672867-33704888	-	2724	protein-coding	ssc:100155764	DDB1 and CUL4 associated factor 13	0	DCAF13	DDB1 and CUL4 associated factor 13
LOC100522401	0.904936	1.87246	0.000222402	6323.64	3377.18	up	7079	5158	6508	3871	2739	3640	chr14:90582399-90640494	+	4354	protein-coding	ssc:100522401	family with sequence similarity 21, member C	0	FAM21A	family with sequence similarity 21, member A
GALNT16	0.905238	1.87285	5.19277e-06	466.196	248.918	up	484	421	479	177	314	261	chr7:92928834-93041446	+	3946	protein-coding	ssc:100513992	UDP-N-acetyl-alpha-D-galactosamine:polypeptide N-acetylgalactosaminyltransferase-like 1	0	GALNT16	polypeptide N-acetylgalactosaminyltransferase 16
LHFPL2	0.905288	1.87292	1.15023e-09	22002.9	11747.9	up	23355	18828	23143	12826	10236	12568	chr2:87321119-87498686	-	6922	protein-coding	ssc:100523234	lipoma HMGIC fusion partner-like 2	7e-116	LHFPL2	lipoma HMGIC fusion partner-like 2
NRAP	0.905669	1.87341	5.97004e-10	1247.99	666.152	up	1034	1411	1274	586	725	705	chr14:123928562-124018462	-	6607	protein-coding	ssc:733691	nebulin-related anchoring protein	0	NRAP	nebulin-related anchoring protein
TTC39C	0.906399	1.87436	1.14353e-14	2435.52	1299.38	up	2536	2103	2597	1301	1298	1333	chr6:108859792-108968236	+	4832	protein-coding	ssc:100511088	tetratricopeptide repeat domain 39C	0	TTC39C	tetratricopeptide repeat domain 39C
MAPKAPK2	0.906529	1.87453	1.02349e-10	10311.2	5500.68	up	8930	10824	10981	4179	6493	5974	chr9:67314651-67365060	+	3090	protein-coding	ssc:100521986	mitogen-activated protein kinase-activated protein kinase 2	0	MAPKAPK2	mitogen-activated protein kinase-activated protein kinase 2
RNF125	0.906652	1.87469	0.00180748	4978.13	2655.43	up	5705	3821	5230	2435	2713	2900	chr6:115857697-115905550	+	5881	protein-coding	ssc:100517591	ring finger protein 125, E3 ubiquitin protein ligase	8e-128	RNF125	ring finger protein 125, E3 ubiquitin protein ligase
DCLRE1C	0.910551	1.87976	0.001995	800.544	425.87	up	939	617	814	413	433	443	chr10:46820016-46863848	+	2592	protein-coding	ssc:100512855	DNA cross-link repair 1C	0	DCLRE1C	DNA cross-link repair 1C
ARRDC4	0.911286	1.88072	0.000144403	12590.5	6694.53	up	13856	10160	13344	7772	5463	7071	chr7:81656760-81669584	-	5739	protein-coding	ssc:100155895	arrestin domain containing 4	0	ARRDC4	arrestin domain containing 4
CCDC148	0.912313	1.88206	0.0058278	80.4678	42.7505	up	94	66	78	51	31	48	chr15:65068372-65431071	-	3907	protein-coding	ssc:100522903	coiled-coil domain containing 148	3e-176	CCDC148	coiled-coil domain containing 148
LOC110260316	0.915226	1.88586	0	5321.15	2821.59	up	5335	5042	5428	2377	3125	3040	chr4:92713915-92741151	-	2041	protein-coding
TMBIM4	0.915233	1.88587	8.70026e-06	3129.3	1659.33	up	3453	2502	3331	1733	1536	1760	chr5:30488319-30511558	-	3082	protein-coding	ssc:100738459	transmembrane BAX inhibitor motif containing 4	2e-115	TMBIM4	transmembrane BAX inhibitor motif containing 4
RWDD4	0.916709	1.8878	3.33067e-16	4771.46	2527.51	up	4747	4507	4924	2001	2885	2767	chr15:44975136-44989540	-	3007	protein-coding	ssc:100515930	RWD domain containing 4	2e-105	RWDD4	RWD domain containing 4
SMIM14	0.922447	1.89533	0.00128524	7765.22	4097.03	up	8920	6029	8061	4340	3764	4311	chr8:30765417-30840416	-	3717	protein-coding	ssc:100627474	uncharacterized LOC100627474
TP53INP1	0.925135	1.89886	0.00268333	11209.9	5903.49	up	12830	8622	11777	6467	5080	6363	chr4:41747654-41766688	+	5819	protein-coding	ssc:100157451	tumor protein p53 inducible nuclear protein 1	2e-118	TP53INP1	tumor protein p53 inducible nuclear protein 1
RELL1	0.926077	1.9001	2.59235e-06	5755.8	3029.2	up	5363	5736	6030	1984	3936	3233	chr8:29118511-29190591	-	3727	protein-coding	ssc:100522085	RELT-like 1	9e-119	RELL1	RELT-like 1
CAMKK1	0.927671	1.9022	1.391e-12	5194.05	2730.54	up	4826	5278	5348	2059	3305	2891	chr12:49922837-49950668	-	3708	protein-coding	ssc:100626922	calcium/calmodulin-dependent protein kinase kinase 1, alpha	0	CAMKK1	calcium/calmodulin-dependent protein kinase kinase 1, alpha
LIN7C	0.928692	1.90355	0.0440346	4271.65	2244.04	up	4943	3159	4562	2786	1605	2426	chr2:32844928-32855166	+	4162	protein-coding	ssc:100518294	lin-7 homolog C (C. elegans)	6e-112	LIN7C	lin-7 homolog C (C. elegans)
FGB	0.92879	1.90368	9.57623e-05	110.658	58.1239	up	118	87	124	64	44	69	chr8:74598170-74607409	-	1991	protein-coding	ssc:100514354	fibrinogen beta chain	0	FGB	fibrinogen beta chain
BRPF3	0.929095	1.90408	1.68936e-06	10286.6	5402.41	up	10062	9716	10810	3576	6877	5884	chr7:31926313-31966006	+	6065	protein-coding	ssc:100155440	bromodomain and PHD finger containing, 3	1e-79	BRPF3	bromodomain and PHD finger containing, 3
PELI1	0.930028	1.90531	0.000183755	5854.26	3072.59	up	6697	4749	5891	3310	2796	3203	chr3:77740460-77796911	+	6960	protein-coding	ssc:100519952	pellino E3 ubiquitin protein ligase 1	0	PELI1	pellino E3 ubiquitin protein ligase 1
HSD17B12	0.931039	1.90665	0	15928.6	8354.25	up	15333	15302	16744	7425	8946	8922	chr2:18461487-18611761	-	2029	protein-coding	ssc:100312972	hydroxysteroid (17-beta) dehydrogenase 12	8e-151	HSD17B12	hydroxysteroid (17-beta) dehydrogenase 12
FOXN2	0.931591	1.90738	1.06826e-12	3639.97	1908.36	up	3863	3130	3813	1877	1904	1997	chr3:92268780-92337117	-	5583	protein-coding	ssc:100519769	forkhead box N2	0	FOXN2	forkhead box N2
TSPAN7	0.932011	1.90793	0.00623789	945.09	495.343	up	1072	752	977	353	637	505	chrX:34522899-34660216	+	1791	protein-coding	ssc:100526026	tetraspanin 7	7e-130	TSPAN7	tetraspanin 7
IBSP	0.932611	1.90873	0.000316145	3946.44	2067.57	up	4428	3103	4174	1766	2309	2180	chr8:131208281-131222048	-	1572	protein-coding	ssc:397137	integrin-binding sialoprotein	2e-93	IBSP	integrin-binding sialoprotein
GALR1	0.932654	1.90878	0.00348589	2104.63	1102.6	up	2428	1636	2171	878	1268	1191	chr1:147442977-147466731	-	12222	protein-coding	ssc:100736969	galanin receptor 1	8e-167	GALR1	galanin receptor 1
LRRC1	0.933378	1.90974	0	3064.95	1604.9	up	2857	3127	3132	1384	1776	1696	chr7:26860138-26989664	-	5387	protein-coding	ssc:100154780	leucine rich repeat containing 1	0	LRRC1	leucine rich repeat containing 1
PLAUR	0.935316	1.91231	8.27888e-07	3393.33	1774.46	up	3282	3279	3529	1155	2265	1947	chr6:50489773-50505453	-	1439	protein-coding	ssc:100521017	plasminogen activator, urokinase receptor	2e-121	PLAUR	plasminogen activator, urokinase receptor
AHI1	0.936752	1.91421	0.0138505	2726.75	1424.47	up	3221	1994	2862	1534	1268	1517	chr1:28566279-28760471	+	5228	protein-coding	ssc:100514806	Abelson helper integration site 1	0	AHI1	Abelson helper integration site 1
OSTM1	0.936922	1.91444	0.00751705	5124.23	2676.61	up	6025	3838	5313	2770	2524	2815	chr1:74139326-74181165	-	3377	protein-coding	ssc:100049681	osteopetrosis-associated transmembrane protein 1	8e-143	OSTM1	osteopetrosis associated transmembrane protein 1
LOC100622606	0.937017	1.91457	0.0103632	59.8858	31.2743	up	49	61	69	46	17	32	chr3:24608816-24809712	-	5287	protein-coding	ssc:100622606	ATP-binding cassette sub-family A member 3-like	0	ABCA3	ATP-binding cassette, sub-family A (ABC1), member 3
PLD1	0.937872	1.9157	0.00339032	10869.3	5673.81	up	11693	9079	11494	7536	3626	6081	chr13:110152268-110376319	-	11303	protein-coding	ssc:100519446	phospholipase D1, phosphatidylcholine-specific	0	PLD1	phospholipase D1, phosphatidylcholine-specific
RIMS2	0.938101	1.916	0	2396.02	1250.53	up	2480	2150	2485	1273	1174	1344	chr4:32999615-33613413	-	7499	protein-coding	ssc:100155765	regulating synaptic membrane exocytosis 2
BTBD3	0.939123	1.91736	0	8126.04	4238.13	up	7863	7738	8569	3580	4768	4473	chr17:20844760-20878217	+	5168	protein-coding	ssc:100156598	BTB (POZ) domain containing 3	0	BTBD3	BTB (POZ) domain containing 3
AMFR	0.939698	1.91813	8.58029e-11	51377	26785	up	52782	46146	53684	21261	31023	28761	chr6:29366812-29417800	+	6651	protein-coding	ssc:100516197	autocrine motility factor receptor, E3 ubiquitin protein ligase	6e-151	AMFR	autocrine motility factor receptor, E3 ubiquitin protein ligase
AARS	0.942412	1.92174	0	21683.9	11283.5	up	19990	21692	22870	8806	13131	12210	chr6:13298336-13321423	-	3479	protein-coding	ssc:100525399	alanyl-tRNA synthetase	0	AARS	alanyl-tRNA synthetase
ARHGEF4	0.943198	1.92279	8.77065e-12	312.985	162.772	up	304	295	332	171	144	179	chr15:57260772-57378634	+	8005	protein-coding
PRKCQ	0.943636	1.92337	0.0445061	90.7584	47.1824	up	63	103	106	70	28	45	chr10:64442588-64596528	+	7359	protein-coding	ssc:100621326	protein kinase C, theta	0	PRKCQ	protein kinase C, theta
KIAA1324L	0.943917	1.92374	2.55669e-11	372.984	193.879	up	377	360	370	150	233	203	chr9:93540846-93724739	+	5782	protein-coding	ssc:100523199	KIAA1324-like ortholog	0	KIAA1324L	KIAA1324-like
BBS10	0.944058	1.92393	0.0145287	1227.84	638.189	up	1337	1023	1283	910	365	664	chr5:39557716-39566350	-	8205	protein-coding	ssc:100737698	Bardet-Biedl syndrome 10	0	BBS10	Bardet-Biedl syndrome 10
LGI3	0.945284	1.92557	0.000797947	5342.65	2774.58	up	6166	4173	5487	2574	2874	2954	chr14:6419100-6429266	-	4751	protein-coding	ssc:100512015	leucine-rich repeat LGI family, member 3	0	LGI3	leucine-rich repeat LGI family, member 3
DSG2	0.946279	1.9269	0.0029135	1441.49	748.086	up	1590	1147	1541	986	514	770	chr6:115400223-115453763	+	5151	protein-coding	ssc:100625833	desmoglein 2	0	DSG2	desmoglein 2
MPHOSPH6	0.946478	1.92716	0.00106551	875.433	454.256	up	993	661	943	374	494	509	chr6:6254522-6271021	+	1099	protein-coding		Uncharacterized protein
SCTR	0.94909	1.93065	3.54744e-10	195.35	101.179	up	190	214	175	110	96	100	chr15:31707755-31782193	+	1614	protein-coding	ssc:100521045	secretin receptor	0	SCTR	secretin receptor
MPP5	0.949955	1.93181	0.00430609	2937.3	1520.48	up	3418	2167	3121	1570	1414	1625	chr7:90955524-91055923	+	5397	protein-coding	ssc:100152635	membrane protein, palmitoylated 5 (MAGUK p55 subfamily member 5)	0	MPP5	membrane protein, palmitoylated 5 (MAGUK p55 subfamily member 5)
NAMPT	0.950255	1.93221	4.19579e-08	4403.77	2279.13	up	4755	3744	4567	2567	1877	2474	chr9:106119896-106162126	-	4780	protein-coding	ssc:595123	nicotinamide phosphoribosyltransferase	0	NAMPT	nicotinamide phosphoribosyltransferase
MTTP	0.952233	1.93486	0.0262643	151.108	78.0927	up	162	121	166	43	116	76	chr8:120820660-120871468	-	3911	protein-coding	ssc:397381	microsomal triglyceride transfer protein	0	MTTP	microsomal triglyceride transfer protein
GABRB2	0.952829	1.93566	0.000263713	89.8772	46.4274	up	70	93	106	61	31	49	chr16:61984923-62240902	+	7694	protein-coding	ssc:100517063	gamma-aminobutyric acid (GABA) A receptor, beta 2	0	GABRB2	gamma-aminobutyric acid (GABA) A receptor, beta 2
P2RY1	0.952836	1.93567	0	1779.36	919.242	up	1767	1661	1861	937	929	913	chr13:92991150-92997702	+	5947	protein-coding	ssc:503666	purinergic receptor P2Y, G-protein coupled, 1	0	P2RY1	purinergic receptor P2Y, G-protein coupled, 1
CDC37L1	0.955208	1.93886	0.00805127	1496.14	771.657	up	1649	1181	1611	1032	480	834	chr1:217260927-217287996	-	5063	protein-coding	ssc:100522234	cell division cycle 37-like 1	0	CDC37L1	cell division cycle 37-like 1
GAREM1	0.956368	1.94042	0	5670.74	2922.42	up	5777	5178	5890	2426	3266	3155	chr6:116100371-116324853	-	9601	protein-coding
ATP2B3	0.95771	1.94222	1.20942e-10	667.522	343.685	up	542	764	684	330	328	385	chrX:124318874-124357653	+	6521	protein-coding	ssc:100520061	ATPase, Ca++ transporting, plasma membrane 3	0	ATP2B3	ATPase, Ca++ transporting, plasma membrane 3
LRRC20	0.958525	1.94332	1.2175e-05	534.339	274.957	up	587	412	588	277	265	291	chr14:73214201-73296660	-	3298	protein-coding	ssc:100151944	leucine rich repeat containing 20	5e-98	LRRC20	leucine rich repeat containing 20
CISH	0.958784	1.94367	8.27106e-06	979.421	503.898	up	927	974	1012	316	679	526	chr13:33086280-33090540	-	765	protein-coding	ssc:100518866	cytokine inducible SH2-containing protein	4e-79	CISH	cytokine inducible SH2-containing protein
MYO5A	0.95897	1.94392	2.00482e-06	12823.7	6596.83	up	14140	10485	13414	5900	6839	7256	chr1:119165751-119398591	+	11736	protein-coding	ssc:594849	myosin VA (heavy chain 12, myoxin)	0	MYO5A	myosin VA (heavy chain 12, myoxin)
BPI	0.959205	1.94424	0.00219796	370.235	190.422	up	431	278	388	168	218	189	chr17:41344878-41392103	+	1936	protein-coding	ssc:100286800	bactericidal/permeability-increasing protein	0	BPI	bactericidal/permeability-increasing protein
LOC110258617	0.961432	1.94724	0.0128381	347.861	178.638	up	417	249	364	152	195	194	NW_018085120:11334-45129	-	3219	protein-coding
AACS	0.961619	1.94749	0.0207491	4986.24	2560.33	up	3942	5744	5190	1458	3564	2706	chr14:28109845-28169261	-	3305	protein-coding	ssc:100156545	acetoacetyl-CoA synthetase	0	AACS	acetoacetyl-CoA synthetase
LOC100625134	0.96172	1.94763	0.0252053	57.1894	29.3587	up	47	57	67	17	46	25	chr11:3839083-4000588	-	5156	protein-coding
SNX29	0.962968	1.94932	0	4362.89	2238.16	up	4103	4201	4685	2106	2310	2360	chr3:30584707-31133392	-	9340	protein-coding		Uncharacterized protein
TM4SF1	0.964592	1.95151	0	50779.8	26020.7	up	45836	52163	53202	25377	25654	27807	chr13:89591105-89600060	-	2899	protein-coding	ssc:100522035	transmembrane 4 L six family member 1	3e-104	TM4SF1	transmembrane 4 L six family member 1
SLC25A43	0.969978	1.95881	0	2023.06	1032.8	up	1773	2015	2247	1032	949	1154	chrX:97868804-97906771	+	2516	protein-coding	ssc:100156988	solute carrier family 25, member 43	0	SLC25A43	solute carrier family 25, member 43
GCNT3	0.970059	1.95892	0.00123231	132.421	67.594	up	98	166	131	68	72	64	chr1:112424212-112540984	-	4143	protein-coding	ssc:100522112	glucosaminyl (N-acetyl) transferase 3, mucin type	0	GCNT3	glucosaminyl (N-acetyl) transferase 3, mucin type
CSGALNACT2	0.970437	1.95943	0.0113239	5733.82	2926.26	up	6732	4260	5993	2462	3242	3155	chr14:61372289-61415563	+	4721	protein-coding	ssc:100157878	chondroitin sulfate N-acetylgalactosaminyltransferase 2	0	CSGALNACT2	chondroitin sulfate N-acetylgalactosaminyltransferase 2
NOSTRIN	0.970628	1.95969	0	550.902	281.112	up	489	572	580	239	336	273	chr15:75283897-75346901	+	1923	protein-coding	ssc:100518697	nitric oxide synthase trafficking	0	NOSTRIN	nitric oxide synthase trafficking
ERC2	0.971251	1.96054	0.000159352	168.75	86.0683	up	188	128	185	97	73	91	chr13:37388513-38367512	-	8314	protein-coding	ssc:100627254	ELKS/RAB6-interacting/CAST family member 2	0	ERC2	ELKS/RAB6-interacting/CAST family member 2
DNER	0.971871	1.96138	1.31285e-07	1939.45	988.814	up	2068	1732	1952	1216	732	1054	chr15:130414159-130754043	-	3839	protein-coding	ssc:100518938	delta and Notch-like epidermal growth factor-related receptor-like	0	DNER	delta/notch-like EGF repeat containing
MOSPD2	0.972514	1.96226	0.00107928	2403.02	1224.62	up	2747	1784	2597	1138	1227	1348	chrX:11409157-11473969	+	2494	protein-coding	ssc:100153601	motile sperm domain containing 2	0	MOSPD2	motile sperm domain containing 2
TMEM55A	0.972537	1.96229	0.0119684	284.782	145.122	up	339	197	308	154	131	155	chr4:45825415-45891192	+	2405	protein-coding	ssc:100156639	transmembrane protein 55A	3e-147	TMEM55A	transmembrane protein 55A
LMBRD1	0.972566	1.96233	0	3937.89	2006.74	up	3903	3676	4127	1905	2053	2118	chr1:49869184-49977984	-	3155	protein-coding	ssc:100153685	LMBR1 domain containing 1	0	LMBRD1	LMBR1 domain containing 1
HECW2	0.973022	1.96295	0	7309.93	3723.95	up	6808	7247	7702	2956	4320	3991	chr15:100086724-100499566	-	11855	protein-coding	ssc:100155879	HECT, C2 and WW domain containing E3 ubiquitin protein ligase 2	0	HECW2	HECT, C2 and WW domain containing E3 ubiquitin protein ligase 2
CHRM2	0.974653	1.96517	1.62966e-06	246.367	125.362	up	273	196	262	125	120	135	chr18:12455139-12600314	-	6161	protein-coding	ssc:397498	cholinergic receptor, muscarinic 2
ASB15	0.97584	1.96679	1.01817e-09	168.555	85.6959	up	135	189	179	96	72	92	chr18:23826025-23881794	-	4915	protein-coding	ssc:100513190	ankyrin repeat and SOCS box containing 15	0	ASB15	ankyrin repeat and SOCS box containing 15
HIST1H2BD	0.982003	1.97521	2.80858e-07	6584.02	3333.33	up	6824	5662	7081	2393	3955	3749	chr7:20821090-20829491	+	830	protein-coding	ssc:100157327	histone cluster 1, H2bd	2e-68	HIST1H2BD	histone cluster 1, H2bd
STAR	0.982209	1.97549	0	758060	383733	up	788124	681078	781352	363787	391066	407230	chr15:48377597-48385398	+	2526	protein-coding	ssc:396597	steroidogenic acute regulatory protein	3e-154	STAR	steroidogenic acute regulatory protein
GPR176	0.982745	1.97622	0	1193.61	603.982	up	1160	1102	1290	505	702	618	chr1:131355332-131494967	+	5773	protein-coding	ssc:100153995	G protein-coupled receptor 176	0	GPR176	G protein-coupled receptor 176
KLHL23	0.983277	1.97695	0.000310023	2831.2	1432.1	up	3288	2225	2870	1386	1446	1504	chr15:76029145-76051670	+	3864	protein-coding	ssc:100520221	kelch-like family member 23	0	PHOSPHO2-KLHL23	PHOSPHO2-KLHL23 readthrough
ABCC4	0.98391	1.97782	0	5297.02	2678.21	up	5568	4674	5482	2552	2716	2843	chr11:64089149-64309831	-	5521	protein-coding	ssc:100738425	ATP-binding cassette, sub-family C (CFTR/MRP), member 4	0	ABCC4	ATP-binding cassette, sub-family C (CFTR/MRP), member 4
SLC25A16	0.983963	1.97789	0.012031	2434.47	1230.84	up	2943	1818	2439	1144	1284	1298	chr14:71612273-71651341	-	3023	protein-coding	ssc:100153073	solute carrier family 25 (mitochondrial carrier; Graves disease autoantigen), member 16	1e-125	SLC25A16	solute carrier family 25 (mitochondrial carrier), member 16
TMEM169	0.98573	1.98031	1.9792e-06	271.684	137.187	up	219	313	278	101	157	158	chr15:118335915-118352713	+	3151	protein-coding	ssc:100513571	transmembrane protein 169	9e-159	TMEM169	transmembrane protein 169
JAKMIP1	0.986778	1.98175	7.21645e-14	2430.14	1226.25	up	2516	2111	2594	1050	1348	1314	chr8:4472852-4613986	+	6371	protein-coding	ssc:100520203	janus kinase and microtubule interacting protein 1	0	JAKMIP1	janus kinase and microtubule interacting protein 1
MEGF9	0.987505	1.98275	0	11464.9	5782.31	up	11150	10988	11951	5836	5529	6157	chr1:260662355-260756930	-	6393	protein-coding	ssc:100157028	multiple EGF-like-domains 9	0	MEGF9	multiple EGF-like-domains 9
DNAJC24	0.992248	1.98928	2.85771e-05	1468.51	738.203	up	1664	1161	1528	675	715	852	chr2:29305688-29365244	-	2184	protein-coding	ssc:100515252	DnaJ (Hsp40) homolog, subfamily C, member 24	3e-76	DNAJC24	DnaJ (Hsp40) homolog, subfamily C, member 24
SCD	0.993085	1.99044	9.22118e-09	62468.9	31384.5	up	56477	63923	65612	21371	39678	33838	chr14:111461560-111478033	+	5961	protein-coding	ssc:396670	stearoyl-CoA desaturase (delta-9-desaturase)	0	SCD	stearoyl-CoA desaturase (delta-9-desaturase)
MPV17L	0.993201	1.9906	0.000431224	89.0519	44.7313	up	65	108	93	37	45	54	chr3:7423083-7441583	-	8436	protein-coding
TMED5	0.993551	1.99108	0.000132898	3015.78	1514.64	up	3456	2348	3133	1568	1408	1615	chr4:124009825-124027445	+	920	protein-coding	ssc:100157999	transmembrane emp24 protein transport domain containing 5	2e-112	TMED5	transmembrane emp24 protein transport domain containing 5
ADRA2C	0.993702	1.99129	1.16154e-06	103.242	51.8421	up	94	96	118	33	65	59	chr8:2320125-2322162	+	2038	protein-coding	ssc:733706	adrenoceptor alpha 2C	0	ADRA2C	adrenoceptor alpha 2C
NMT2	0.995105	1.99323	0	965.711	484.492	up	821	992	1069	468	463	539	chr10:46647167-46722519	+	6151	protein-coding		N-myristoyltransferase 2
TIGIT	0.995199	1.99336	0.00153088	217.187	108.951	up	228	188	229	55	147	128	chr13:145673646-145799024	-	3875	protein-coding
IL2RB	0.996059	1.99454	0.0123691	450.224	225.723	up	326	563	455	154	289	239	chr5:10610094-10650315	+	4375	protein-coding	ssc:100621776	interleukin 2 receptor, beta	0	IL2RB	interleukin 2 receptor, beta
AHR	0.997124	1.99602	0	7717.47	3866.43	up	7952	6804	8174	3569	3952	4195	chr9:86511866-86555950	+	5063	protein-coding	ssc:396654	aryl hydrocarbon receptor	0	AHR	aryl hydrocarbon receptor
STAMBPL1	1.00002	2.00003	0	313.885	156.935	up	302	282	351	149	162	164	chr14:100798096-100859576	+	3565	protein-coding	ssc:100152651	STAM binding protein-like 1	0	STAMBPL1	STAM binding protein-like 1
PI4K2A	1.00029	2.00041	6.66965e-09	12724.4	6360.93	up	12975	11627	13194	4522	7832	6885	chr14:109008143-109043517	+	4131	protein-coding	ssc:100156818	phosphatidylinositol 4-kinase type 2 alpha	0	PI4K2A	phosphatidylinositol 4-kinase type 2 alpha
CHN2	1.00082	2.00113	1.40918e-09	796.015	397.777	up	642	920	811	431	370	403	chr18:43209186-43509592	-	4334	protein-coding	ssc:100514933	chimerin 2	0	CHN2	chimerin 2
ANO6	1.00326	2.00453	0	30205.8	15068.8	up	27913	30404	31583	12061	17278	16267	chr5:76112428-76337073	+	7141	protein-coding	ssc:100155593	anoctamin 6	0	ANO6	anoctamin 6
POMGNT2	1.00328	2.00455	6.55163e-07	6538.66	3261.9	up	5423	7036	7050	2202	4077	3590	chr13:26503610-26526185	+	2834	protein-coding	ssc:100524525	protein O-linked mannose N-acetylglucosaminyltransferase 2 (beta 1,4-)	0	POMGNT2	protein O-linked mannose N-acetylglucosaminyltransferase 2 (beta 1,4-)
ACE2	1.00455	2.00631	1.81044e-12	812.904	405.168	up	747	832	840	282	490	455	chrX:12099849-12152204	-	3597	protein-coding	ssc:100144303	angiotensin I converting enzyme (peptidyl-dipeptidase A) 2	0	ACE2	angiotensin I converting enzyme 2
THNSL1	1.00495	2.00688	2.71035e-06	1920.08	956.746	up	2141	1606	1943	1124	797	978	chr10:50298549-50310584	-	6049	protein-coding	ssc:100517488	threonine synthase-like 1 (S. cerevisiae)	0	THNSL1	threonine synthase-like 1 (S. cerevisiae)
P3H2	1.00512	2.00711	0	7364.63	3669.26	up	6630	7479	7828	3022	4109	3978	chr13:127414955-127572165	-	3557	protein-coding
PGBD2	1.0062	2.00862	4.16686e-05	226.193	112.606	up	245	178	249	141	89	111	chr2:52169715-52211373	-	3446	protein-coding
KCNC4	1.00778	2.01082	0.00135292	338.203	168.187	up	396	251	355	143	178	189	chr4:109885116-109908518	-	6655	protein-coding
PPM1H	1.00934	2.013	4.70243e-05	1367.65	679.406	up	1569	1075	1408	671	685	700	chr5:27299777-27572303	-	6322	protein-coding
CD4	1.01087	2.01513	0.000735061	216.025	107.196	up	175	219	252	54	142	129	chr5:63892129-63918547	-	3067	protein-coding	ssc:404704	CD4 molecule	1e-136	CD4	CD4 molecule
PIK3IP1	1.01195	2.01663	1.33227e-15	12230.9	6064.99	up	11560	12094	12730	4511	7386	6439	chr14:48040848-48051660	-	2681	protein-coding	ssc:100155147	phosphoinositide-3-kinase interacting protein 1	2e-129	PIK3IP1	phosphoinositide-3-kinase interacting protein 1
FZD3	1.01594	2.02223	7.07262e-06	4202.86	2078.33	up	4752	3361	4344	2026	2032	2241	chr14:12281127-12394768	+	14052	protein-coding	ssc:100153078	frizzled family receptor 3	0	FZD3	frizzled class receptor 3
ARL15	1.01731	2.02414	0.000422334	5367.21	2651.6	up	6195	4100	5610	2786	2514	2728	chr16:33122591-33575548	-	16812	protein-coding	ssc:100516523	ADP-ribosylation factor-like 15	4e-106	ARL15	ADP-ribosylation factor-like 15
PCYT1B	1.0176	2.02455	0	668.669	330.276	up	609	677	705	287	358	355	chrX:20605769-20743081	-	5489	protein-coding	ssc:100152643	phosphate cytidylyltransferase 1, choline, beta	0	PCYT1B	phosphate cytidylyltransferase 1, choline, beta
DDHD1	1.01835	2.0256	1.05262e-07	3495.22	1725.52	up	3841	2880	3647	1914	1518	1797	chr1:182667102-182754526	-	5856	protein-coding	ssc:100518289	DDHD domain containing 1	0	DDHD1	DDHD domain containing 1
ALDOC	1.02084	2.02909	4.29748e-07	2320.7	1143.71	up	1875	2636	2410	852	1372	1236	chr12:44823376-44827273	-	1647	protein-coding	ssc:100512013	aldolase C, fructose-bisphosphate	0	ALDOC	aldolase C, fructose-bisphosphate
EBP	1.02335	2.03263	0.00241984	23453.1	11538.3	up	20560	24586	24732	5965	16482	12384	chrX:42670592-42678571	+	1239	protein-coding	ssc:100312968	emopamil binding protein (sterol isomerase)	9e-116	EBP	emopamil binding protein (sterol isomerase)
SRP14	1.02385	2.03333	5.50225e-09	7221.89	3551.74	up	7654	6050	7748	4134	2875	3766	chr1:131241561-131247693	+	3404	protein-coding
MASP1	1.02991	2.0419	0.000708115	3295.58	1613.97	up	2977	3321	3519	815	2330	1726	chr13:124938469-125028440	-	7771	protein-coding	ssc:100152125	mannan-binding lectin serine peptidase 1 (C4/C2 activating component of Ra-reactive factor)	0	MASP1	mannan-binding lectin serine peptidase 1 (C4/C2 activating component of Ra-reactive factor)
NCEH1	1.03011	2.04218	0	4298.54	2104.88	up	4441	3822	4505	1825	2242	2311	chr13:111148677-111207285	-	1510	protein-coding	ssc:100154209	neutral cholesterol ester hydrolase 1	0	NCEH1	neutral cholesterol ester hydrolase 1
FUT9	1.03134	2.04392	0.0378651	64.778	31.688	up	79	41	72	30	32	34	NW_018085300:51038-65282	-	14245	protein-coding	ssc:102160171	fucosyltransferase 9 (alpha (1,3) fucosyltransferase)	0	FUT9	fucosyltransferase 9 (alpha (1,3) fucosyltransferase)
CACNA2D1	1.03305	2.04634	4.95826e-13	14326.4	7001	up	15228	12493	14795	7833	6080	7306	chr9:97781057-98265925	+	7839	protein-coding	ssc:397377	calcium channel, voltage-dependent, alpha 2/delta subunit 1	0	CACNA2D1	calcium channel, voltage-dependent, alpha 2/delta subunit 1
HMGCR	1.03591	2.05041	0.00554291	89729.5	43761.7	up	77661	96354	93303	22900	62638	46528	chr2:84380245-84401117	+	2851	protein-coding	ssc:100144446	3-hydroxy-3-methylglutaryl-CoA reductase	0	HMGCR	3-hydroxy-3-methylglutaryl-CoA reductase
YEATS4	1.03625	2.05088	0.000512759	531.519	259.161	up	604	425	546	337	185	264	chr5:33626816-33649633	+	1413	protein-coding		Uncharacterized protein
CKM	1.03697	2.05191	1.11022e-16	438.102	213.504	up	437	394	472	170	247	229	chr6:51704021-51716935	-	1913	protein-coding	ssc:397264	creatine kinase, muscle	0	CKM	creatine kinase, muscle
PLCB1	1.03828	2.05378	0	6658.91	3242.26	up	6670	6124	6998	3193	3125	3511	chr17:17007197-17745314	+	7248	protein-coding	ssc:100152679	1-phosphatidylinositol 4,5-bisphosphate phosphodiesterase beta-1-like	0	PLCB1	phospholipase C, beta 1 (phosphoinositide-specific)
SLC16A1	1.03854	2.05415	0	7329.24	3568.01	up	7374	6758	7647	3556	3455	3800	chr4:107510920-107547609	+	4027	protein-coding	ssc:100127159	solute carrier family 16, member 1 (monocarboxylic acid transporter 1)	0	SLC16A1	solute carrier family 16 (monocarboxylate transporter), member 1
RAB3IP	1.03936	2.05532	1.21014e-14	757.806	368.699	up	805	675	768	412	316	390	chr5:34002792-34053893	+	2281	protein-coding	ssc:100152578	RAB3A interacting protein	0	RAB3IP	RAB3A interacting protein
AMPD3	1.04018	2.05648	2.45584e-06	3148.32	1530.92	up	2527	3581	3283	1084	1874	1674	chr2:49026695-49084982	-	8456	protein-coding	ssc:100620914	adenosine monophosphate deaminase 3	0	AMPD3	adenosine monophosphate deaminase 3
MYO7B	1.04193	2.05899	0.000119731	69.0289	33.5206	up	56	76	74	22	46	33	chr15:59709938-59803064	-	6982	protein-coding	ssc:100737623	myosin VIIB	0	MYO7B	myosin VIIB
NT5DC2	1.04251	2.05982	0	8636.17	4192.68	up	8505	8213	8951	3640	4621	4425	chr13:34659249-34679530	-	1853	protein-coding	ssc:100154818	5'-nucleotidase domain containing 2	0	NT5DC2	5'-nucleotidase domain containing 2
UHMK1	1.04336	2.06103	1.22125e-15	19411.7	9418.47	up	20559	16825	20240	9838	8734	9971	chr4:88029332-88052935	-	8263	protein-coding	ssc:100622137	U2AF homology motif (UHM) kinase 1	2e-68	UHMK1	U2AF homology motif (UHM) kinase 1
C14H10orf35	1.04382	2.06168	0.047105	33.9579	16.4658	up	32	34	35	27	7	16	chr14:72636838-72646748	+	1572	protein-coding
KCNIP2	1.04383	2.0617	6.47301e-05	1132	549.055	up	871	1279	1232	367	708	584	chr14:112857058-112876469	-	6045	protein-coding	ssc:100037948	Kv channel interacting protein 2	8e-168	KCNIP2	Kv channel interacting protein 2
MLXIPL	1.04749	2.06694	3.50167e-05	81.7131	39.5283	up	93	67	82	42	43	34	chr3:10898675-10934257	-	3561	protein-coding	ssc:100170769	MLX interacting protein-like	0	MLXIPL	MLX interacting protein-like
HMGCS1	1.0481	2.0678	2.78379e-06	116427	56304.9	up	118189	104938	122870	36041	72908	61283	chr16:27936225-27957261	-	5157	protein-coding	ssc:100524223	3-hydroxy-3-methylglutaryl-CoA synthase 1 (soluble)	0	HMGCS1	3-hydroxy-3-methylglutaryl-CoA synthase 1 (soluble)
ABHD6	1.04872	2.0687	5.30313e-05	7486.56	3618.97	up	7116	7295	7862	1970	5057	3902	chr13:39982536-40055467	+	2533	protein-coding	ssc:100515411	abhydrolase domain containing 6	0	ABHD6	abhydrolase domain containing 6
ZNF275	1.04939	2.06966	1.77636e-15	50723.6	24508.2	up	47763	49481	53716	17679	29917	26538	chrX:124156708-124173566	+	14360	protein-coding	ssc:100623368	zinc finger protein 275	9e-140	ZNF275	zinc finger protein 275
WDR47	1.05155	2.07275	1.81299e-11	4541.48	2191.04	up	4882	3910	4682	1919	2398	2313	chr4:111006338-111076924	+	4803	protein-coding	ssc:100155903	WD repeat domain 47	0	WDR47	WD repeat domain 47
UBR3	1.05712	2.08077	0	34964.8	16803.8	up	35562	31676	36650	14782	18052	18047	chr15:76135456-76360819	+	8048	protein-coding	ssc:100521299	ubiquitin protein ligase E3 component n-recognin 3 (putative)	0	UBR3	ubiquitin protein ligase E3 component n-recognin 3 (putative)
SELENOS	1.05717	2.08085	4.01611e-10	4130.66	1985.08	up	4037	3905	4341	1340	2550	2108	chr1:139829002-139836923	-	947	protein-coding
GNPTAB	1.05822	2.08236	1.10343e-09	13685.2	6571.96	up	14855	11415	14339	5966	6943	6988	chr5:82264640-82460819	+	8387	protein-coding	ssc:100523554	N-acetylglucosamine-1-phosphate transferase, alpha and beta subunits	0	GNPTAB	N-acetylglucosamine-1-phosphate transferase, alpha and beta subunits
ERLEC1	1.05858	2.08287	1.80144e-07	8163.71	3919.44	up	9039	6576	8603	4004	3720	4152	chr3:87362166-87389814	-	2496	protein-coding	ssc:100517335	endoplasmic reticulum lectin 1	0	ERLEC1	endoplasmic reticulum lectin 1
ARNTL2	1.0593	2.08392	0	2179.89	1046.05	up	2182	2025	2271	965	1102	1099	chr5:46289873-46482369	-	6187	protein-coding	ssc:100625791	aryl hydrocarbon receptor nuclear translocator-like 2	0	ARNTL2	aryl hydrocarbon receptor nuclear translocator-like 2
AKAP17B	1.06088	2.0862	0	4142.29	1985.56	up	3844	4161	4322	1494	2343	2173	chrX:97745976-97873665	-	10300	protein-coding	ssc:100513257	A kinase (PRKA) anchor protein 17B	1e-81	AKAP17A	A kinase (PRKA) anchor protein 17A
RGMB	1.06222	2.08815	1.00207e-05	5221.89	2500.72	up	3851	6214	5536	2660	2270	2650	chr2:105042479-105070428	+	4982	protein-coding	ssc:100737299	RGM domain family, member B	0	RGMB	repulsive guidance molecule family member b
RASA2	1.06407	2.09082	0.00624028	4450.26	2128.47	up	5327	3258	4588	2321	1860	2274	chr13:82230138-82352759	+	5606	protein-coding	ssc:100515414	RAS p21 protein activator 2	0	RASA2	RAS p21 protein activator 2
TTC39B	1.06679	2.09477	4.74876e-12	1168.9	558.006	up	1179	1122	1169	390	681	618	chr1:207347345-207490753	+	4163	protein-coding	ssc:100515182	tetratricopeptide repeat domain 39B	0	TTC39B	tetratricopeptide repeat domain 39B
NCCRP1	1.06687	2.09489	0.000370101	103.276	49.294	up	123	87	95	52	40	58	chr6:47925879-47929961	+	1676	protein-coding	ssc:100628094	non-specific cytotoxic cell receptor protein 1 homolog (zebrafish)	9e-111	NCCRP1	non-specific cytotoxic cell receptor protein 1 homolog (zebrafish)
CAMK2N2	1.06791	2.09639	0.000101604	89.7757	42.8188	up	82	95	90	24	62	43	chr13:122156080-122158396	-	1430	protein-coding	ssc:100627130	calcium/calmodulin-dependent protein kinase II inhibitor 2	1e-40	CAMK2N2	calcium/calmodulin-dependent protein kinase II inhibitor 2
LOC106508372	1.06837	2.09706	4.68128e-08	1971.02	939.892	up	1869	1986	2005	570	1238	1034	chr7:91247685-91293171	+	2643	protein-coding
LOC100623656	1.06913	2.09816	3.33067e-16	21425.1	10211.3	up	21534	19578	22568	12371	7693	10938	chr3:47838671-47864646	-	2452	protein-coding	ssc:100623656	sulfotransferase 1C1-like	8e-118	SULT1C3	sulfotransferase family, cytosolic, 1C, member 3
TMEM69	1.07091	2.10075	5.76947e-05	557.257	265.26	up	533	535	590	139	384	277	chr6:165704599-165708983	-	1300	protein-coding
DIRC2	1.07172	2.10194	0	7981.86	3797.38	up	7782	7552	8403	3570	3839	4097	chr13:137633471-137739114	-	9612	protein-coding	ssc:100739789	disrupted in renal carcinoma 2	3e-106	DIRC2	disrupted in renal carcinoma 2
C7H14orf1	1.07484	2.10649	8.29226e-13	12667.8	6013.68	up	11313	12867	13565	4166	7502	6519	chr7:98811710-98822641	-	3056	protein-coding
SERPINF2	1.0767	2.1092	0	1141.85	541.363	up	1162	1058	1171	566	507	567	chr12:47934551-47942283	+	2299	protein-coding	ssc:100525254	serpin peptidase inhibitor, clade F (alpha-2 antiplasmin, pigment epithelium derived factor), member 2	1e-86	SERPINF2	serpin peptidase inhibitor, clade F (alpha-2 antiplasmin, pigment epithelium derived factor), member 2
[truncated: 452 more rows]
