# Supplementary material for: Discovery of differentially expressed lncRNAs in porcine ovaries with smaller and bigger litter size
Source: Front Genet. 2025 Apr 16;16:1498076. doi: 10.3389/fgene.2025.1498076 (PMC12040972; doi:10.3389/fgene.2025.1498076)
Supplement: Supplementary file 4 [file Table3.xls]

## Sheet: potential lncRNA transcripts
Table S3∣LncRNAs transcripts obtained by transcriptome sequencing.
AccID	log2FC	FoldChange	FDR	Normalized_gcz	Normalized_dcz	ZD5	ZD7	ZD8	ZD12	ZD2	ZD3	Location	Strand	IsoLength	GeneType	KeggID	Description	E-Value2human	Blast_Symbol2human	Blast_Description2human
ALAS1	2.27082	4.82599	0	32371.2	6707.68	32022	29747	34500	7000	6024	7327	chr13:34333263-34347435	+	1977	pseudo	ssc:100307125	aminolevulinate, delta-, synthase 1 pseudogene
ARHGAP19	-0.200992	0.869952	0.380926	1355.13	1557.7	1218	1460	1353	1650	1407	1666	chr14:108666228-108739098	-	6335	ncRNA
ATP5E	-0.293367	0.815995	6.20429e-08	5467.62	6700.55	5479	5041	5730	6492	6651	7157	chr17:59163085-59174488	-	2056	miscRNA	ssc:100134963	ATP synthase, H+ transporting, mitochondrial F1 complex, epsilon subunit	1e-22	ATP5E	ATP synthase, H+ transporting, mitochondrial F1 complex, epsilon subunit
B4GALT4	0.0324003	1.02271	0.972273	1783.39	1743.78	1784	1640	1877	1525	1907	1845	chr13:140969561-141003936	+	2062	ncRNA	ssc:397380	UDP-Gal:betaGlcNAc beta 1,4- galactosyltransferase, polypeptide 4
BORCS5	-0.0244307	0.983209	0.96192	825.674	839.775	668	971	821	746	921	873	chr5:59969806-60072976	-	1448	ncRNA
C17H20orf196	-0.214273	0.86198	0.760013	280.481	325.393	296	254	282	347	280	361	chr17:14610723-14706082	+	1298	miscRNA	ssc:100626119	chromosome 17 open reading frame, human C20orf196	3e-17	C20orf196	chromosome 20 open reading frame 196
C1H18orf32	0.484378	1.39898	6.47348e-07	2929.4	2093.95	2998	2632	3073	2221	1923	2201	chr1:99036269-99043229	-	1178	ncRNA	ssc:100738675	chromosome 1 open reading frame, human C18orf32	2e-34	C18orf32	chromosome 18 open reading frame 32
C3H16orf62	0.175599	1.12943	0.270011	7241.71	6411.81	7125	6773	7635	6775	5863	6796	chr3:26039877-26157337	-	8048	miscRNA
C6H1orf185	0.532134	1.44607	0.57373	61.2598	42.36	52	75	55	37	48	43	chr6:160985550-161098997	-	1601	ncRNA	ssc:100625221	chromosome 6 open reading frame, human C1orf185	5e-45	C1orf185	chromosome 1 open reading frame 185
C9H1orf27	0.450535	1.36655	0.231702	1963.85	1437.08	2150	1596	2082	1575	1278	1502	chr9:127540448-127742976	+	3832	miscRNA	ssc:100518390	chromosome 9 open reading frame, human C1orf27	0	C1orf27	chromosome 1 open reading frame 27
CCNB1IP1	0.442637	1.35909	0.000132252	773.01	568.769	782	705	810	616	482	629	chr7:78553680-78576057	+	7254	ncRNA	ssc:100515615	cyclin B1 interacting protein 1, E3 ubiquitin protein ligase
CD99	-0.0997569	0.93319	0.979776	5981.32	6409.54	4766	6700	6387	5586	6654	7199	chrY:5946851-5983610	+	1910	ncRNA
CDK6	0.287732	1.22072	1.59318e-11	6093.63	4991.84	5937	5768	6417	4771	4998	5355	chr9:72510858-72765631	-	12746	ncRNA	ssc:100627476	cyclin-dependent kinase 6-like	4e-40	CDK6	cyclin-dependent kinase 6
CHRNE	-1.01362	0.495302	0.745682	29.2357	59.0362	11	45	32	115	5	60	chr12:51999504-52016592	+	2881	ncRNA	ssc:100515236	cholinergic receptor, nicotinic, epsilon (muscle)	0	CHRNE	cholinergic receptor, nicotinic, epsilon (muscle)
COPS7B	-0.379055	0.768941	2.22045e-15	874.194	1136.88	779	873	954	1177	1048	1222	chr15:132427023-132451199	+	3206	ncRNA		Uncharacterized protein
CUNH21orf58	-2.00591	0.248978	0.419294	1.7832	7.19226	5	0	0	14	0	8	NW_018085356:445842-458505	+	2791	ncRNA
CYP2C91	-0.669666	0.628652	0.00236663	95.1006	151.283	87	98	98	181	127	150	chr14:106696697-106736291	-	1453	pseudo	ssc:100516879	uncharacterized LOC100516879
DOPEY1	0.249358	1.18868	0	4297.54	3615.39	4140	4164	4476	3684	3384	3893	chr1:83029817-83137441	-	8545	miscRNA	ssc:100154796	dopey family member 1	0	DOPEY1	dopey family member 1
EIF2B4	-0.167951	0.890106	0.932766	1765.8	1983.81	1418	2038	1809	1807	2092	2107	chr3:111781661-111786377	+	1721	ncRNA	ssc:100736566	eukaryotic translation initiation factor 2B, subunit 4 delta, 67kDa	5e-52	EIF2B4	eukaryotic translation initiation factor 2B, subunit 4 delta, 67kDa
EIF3B	-0.242191	0.845461	0.40603	6730.11	7960.29	5694	7312	7055	7318	8195	8604	chr3:1645462-1666096	+	4091	ncRNA		Eukaryotic translation initiation factor 3 subunit B
EIF4B	-0.150994	0.90063	0.989803	24476.8	27177.4	21828	25186	25899	32929	20740	28812	chr5:18266471-18298745	+	4137	ncRNA
ELAVL4	0.672468	1.5938	0.0114396	335.467	210.479	344	295	358	144	260	233	chr6:161784146-161928953	-	4699	ncRNA
EPB41L4A	-0.0329502	0.977419	0.976629	2366.47	2421.14	2187	2370	2487	3102	1685	2565	chr2:117235187-117501698	+	3602	ncRNA	ssc:100518651	erythrocyte membrane protein band 4.1 like 4A	0	EPB41L4A	erythrocyte membrane protein band 4.1 like 4A
FAM126B	1.66309	3.16693	3.72136e-05	12424.7	3923.26	15087	8781	12904	3253	4438	4180	chr15:104665720-104747688	-	9742	ncRNA
GIMAP5	-1.243	0.422494	0.215273	28.1235	66.5792	11	52	21	41	90	70	chr18:6363443-6371725	+	4204	ncRNA
GSN	-0.724091	0.605378	0.151672	18718.7	30920.7	12342	23836	19827	35243	25270	33329	chr1:261295711-261372848	+	5190	ncRNA	ssc:396874	gelsolin
HNRNPU	0.0183189	1.01278	0.990459	14047.6	13870.4	14924	11749	15051	14154	12669	15263	chr10:17475266-17497060	-	6226	ncRNA	ssc:100515571	heterogeneous nuclear ribonucleoprotein U (scaffold attachment factor A)	0	HNRNPU	heterogeneous nuclear ribonucleoprotein U (scaffold attachment factor A)
IL3RA	-0.417575	0.748682	0.404829	570.667	762.232	475	606	622	893	590	832	NW_018084901:775386-791980	+	1825	ncRNA
ISYNA1	-0.137371	0.909175	0.895523	4573.06	5029.91	4357	4512	4731	4466	5297	5476	chr2:59363672-59367003	+	2017	ncRNA
ITCH	0.305663	1.23599	0.122762	6214.86	5028.26	6403	5531	6528	5308	4467	5481	chr17:37810113-37918963	+	6196	ncRNA	ssc:100519750	itchy E3 ubiquitin protein ligase	0	ITCH	itchy E3 ubiquitin protein ligase
ITGAX	-0.719898	0.60714	0.16585	136.634	225.051	137	127	142	160	283	237	chr3:17178725-17201388	-	5260	ncRNA		Uncharacterized protein
KIAA1024	0.33232	1.25904	0.924812	373.983	297.037	558	155	388	227	366	304	chr7:48501067-48539300	+	6448	miscRNA	ssc:100622753	KIAA1024 ortholog	0	KIAA1024	KIAA1024
KIAA1468	0.0586534	1.04149	0.974406	3311.28	3179.36	3450	2985	3394	3080	3262	3278	chr1:159207951-159317675	-	5574	miscRNA	ssc:100521354	KIAA1468 ortholog	0	KIAA1468	KIAA1468
KRT7	-0.0282495	0.980609	0.951225	518.958	529.22	286	703	568	583	449	574	chr5:17553192-17570582	+	2005	ncRNA
LOC100152383	0.4975	1.41177	0.847312	33.6286	23.8174	29	39	32	35	16	21	chr14:71049857-71056059	+	626	pseudo		40S ribosomal protein SA-like
LOC100152407	0.179812	1.13274	0.933579	740.367	653.608	852	570	772	732	567	682	chr7:86109966-86124428	-	931	ncRNA	ssc:100152407	uncharacterized LOC100152407
LOC100152856	-3.80131	0.0717287	0.211786	0.35664	5.10149	1	0	0	1	12	2	chr1:216522377-216530383	-	7770	pseudo		40S ribosomal protein S6-like
LOC100152864	2.90536	7.49207	1	4.97387	0.65522	2	7	6	0	1	1	chr1:262920559-262923524	-	2966	pseudo	ssc:100152864	olfactory receptor 1J4-like	1e-144	OR1J4	olfactory receptor, family 1, subfamily J, member 4
LOC100153446	-0.252748	0.839296	0.877769	75.0952	89.4759	42	105	78	86	90	95	NW_018085083:10877-49244	-	1632	pseudo	ssc:100153446	pancreatic alpha-amylase-like
LOC100153492	1.17223	2.25359	0.639795	5.38147	2.38239	8	0	8	0	6	1	chr14:12213075-12214874	-	555	pseudo	ssc:100153492	60S acidic ribosomal protein P1-like	1e-29	RPLP1	ribosomal protein, large, P1
LOC100153663	-2.80548	0.143043	0.018749	1.38597	9.74904	3	0	1	5	9	16	chr7:30746548-30747244	+	697	pseudo		cell division cycle 42 (GTP binding protein, 25kDa) pseudogene
LOC100154249	0.0759887	1.05408	0.893675	8.71849	8.27064	7	10	9	1	14	10	chrX:122935361-122938090	+	2542	ncRNA	ssc:100154249	spermatid nuclear transition protein 4-like
LOC100154267	-0.766014	0.58804	0.664394	11.5574	19.6612	20	0	14	24	12	24	chr17:37149052-37157099	+	2559	pseudo		ATP synthase subunit O, mitochondrial-like
LOC100154467	-0.791763	0.577638	0.728373	5.94656	10.3019	1	10	7	18	6	7	NW_018085257:1239475-1240136	+	662	pseudo		olfactory receptor 1J4-like
LOC100154753	2.19964	4.59364	0.0903126	13.3782	2.9045	16	4	20	3	1	5	chr14:72266683-72267297	+	615	pseudo	ssc:100154753	60S ribosomal protein L23a-like
LOC100154887	-0.192223	0.875256	0.888056	89.7277	102.517	110	55	101	130	75	106	chr4:88682553-88688704	-	6152	pseudo	ssc:100154887	proteasome activator complex subunit 3-like	8e-78	PSME3	proteasome (prosome, macropain) activator subunit 3 (PA28 gamma; Ki)
LOC100155098	0.563017	1.47736	0.790326	9.25618	6.26214	2	15	11	10	3	6	chrX:76457649-76458203	+	555	pseudo	ssc:100155098	NHP2-like protein 1-like	3e-63	SNU13	NHP2 non-histone chromosome protein 2-like 1 (S. cerevisiae)
LOC100155135	-0.42132	0.746741	0.834779	4.91745	6.58861	10	4	0	4	8	8	chr14:50980854-50984623	+	3770	pseudo		beta-1,4-galactosyltransferase 4-like
LOC100155384	-0.969586	0.510653	0.668769	11.1715	21.8866	14	8	11	42	0	25	chr14:91681870-91689127	-	4102	pseudo		14-3-3 protein eta-like
LOC100155517	-0.364441	0.77677	0.893966	34.8003	44.8042	31	31	42	34	58	43	chr5:18651773-18653319	+	1547	pseudo		voltage-dependent anion-selective channel protein 2-like
LOC100155572	-0.794666	0.576477	0.360861	38.2374	66.3368	33	40	41	65	39	100	chr7:76362969-76363844	+	876	pseudo	ssc:100155572	ribosomal protein S3A pseudogene
LOC100155636	1.22408	2.33607	0.606993	6.30603	2.6937	1	12	6	8	0	0	chr17:31418037-31419325	-	1289	pseudo		ras-related C3 botulinum toxin substrate 1-like
LOC100155975	-0.365765	0.776057	0.916535	233.532	300.924	280	174	237	504	92	321	chr7:24980348-24992759	-	10281	ncRNA	ssc:100155975	HLA class II histocompatibility antigen, DO beta chain-like	1e-39	HLA-DOB	major histocompatibility complex, class II, DO beta
LOC100156006	-0.857904	0.551754	0.437376	41.5229	75.2643	57	30	35	41	99	88	chr14:108336772-108337514	+	743	pseudo	ssc:100156006	uncharacterized LOC100156006
LOC100156010	-8.81044	0.00222737	1	0	4.47959	0	0	0	0	4	10	chrX:26308517-26309014	-	498	pseudo	ssc:100156010	40S ribosomal protein S23-like	1e-68	RPS23	ribosomal protein S23
LOC100156055	0.961467	1.94729	1	5.78722	2.96707	7	6	4	4	2	3	chr4:95014975-95019462	+	4330	pseudo		mannose-P-dolichol utilization defect 1 protein-like
LOC100156194	-3.30913	0.100891	0.422986	0.337761	3.4369	0	1	0	2	8	0	chr1:76706944-76709337	+	2394	pseudo		mitogen-activated protein kinase 6-like
LOC100156520	1.72736	3.31122	0.533121	4.59835	1.38174	0	8	6	0	4	0	chr15:7298006-7304996	-	3389	pseudo		40S ribosomal protein S2-like
LOC100156665	-1.67764	0.312593	1	1.74261	5.59667	4	0	1	3	7	7	chrX:57060241-57083985	-	689	pseudo	ssc:100156665	mpv17-like protein-like	2e-56	MPV17L	MPV17 mitochondrial membrane protein-like
LOC100156682	-0.579913	0.669004	1	19.9117	29.7682	21	19	19	37	25	28	chr7:89666218-89668952	+	2735	pseudo	ssc:100156682	transmembrane protein 106B pseudogene
LOC100156960	-0.119324	0.920619	0.91414	31.6153	34.3422	32	28	34	18	46	40	chr4:32937230-32947300	+	2446	ncRNA		40S ribosomal protein SA-like
LOC100157061	-9.05611	0.00187862	1	0	5.31305	0	0	0	0	10	6	chr7:103347001-103351895	+	1477	ncRNA	ssc:100157061	uncharacterized LOC100157061
LOC100157447	-1.95932	0.25715	1	1.34537	5.26072	2	0	2	6	4	6	chr1:113154303-113159021	-	1207	pseudo		uncharacterized LOC100157447
LOC100158021	-0.0955276	0.93593	0.977913	15.2917	16.3392	21	10	14	17	11	22	chr17:32078925-32080846	-	1922	pseudo		60S acidic ribosomal protein P1-like
LOC100158090	-1.29493	0.407556	0.593061	3.48521	8.56603	8	0	2	19	0	7	NW_018085257:1186448-1214669	+	1741	pseudo		olfactory receptor 1J4-like
LOC100158196	-1.45449	0.364884	0.664264	1.06992	2.94963	3	0	0	6	0	3	chr13:22114860-22115384	+	525	pseudo	ssc:100158196	cytochrome c-like	4e-47	CYCS	cytochrome c, somatic
LOC100510918	-0.627051	0.647499	0.368621	35.5334	54.8834	26	45	35	64	40	63	chr8:29837647-30025429	-	2398	ncRNA	ssc:100510918	uncharacterized LOC100510918
LOC100511483	1.57688	2.98324	0.837551	2.95298	0.98321	0	5	4	2	0	1	chr18:15969261-15988025	-	2120	ncRNA	ssc:100511483	uncharacterized LOC100511483
LOC100511509	0.985636	1.98019	0.10489	34.454	17.3944	34	24	45	23	10	20	chr5:42299629-42314018	+	834	ncRNA	ssc:100511509	uncharacterized LOC100511509
LOC100511785	-1.06946	0.476497	0.510319	14.9811	31.451	8	20	17	38	28	29	chr15:52416082-52528692	+	2575	ncRNA	ssc:100511785	heterogeneous nuclear ribonucleoproteins A2/B1-like	3e-122	HNRNPA2B1	heterogeneous nuclear ribonucleoprotein A2/B1
LOC100511794	-1.28446	0.410525	0.360843	8.46945	20.6451	14	0	11	30	9	24	chrX:9641427-9649403	-	4908	ncRNA	ssc:100511794	uncharacterized LOC100511794
LOC100511864	9.49657	722.357	1	7.21357	0	0	12	10	0	0	0	chr2:51931044-51931978	-	935	pseudo	ssc:100511864	olfactory receptor 2L3-like	2e-92	OR2L3	olfactory receptor, family 2, subfamily L, member 3
LOC100511884	-0.677811	0.625113	9.12143e-10	458.575	733.594	351	537	481	722	724	776	chr7:21620931-21621642	+	712	pseudo	ssc:100511884	histone H2A type 1-like	2e-69	HIST1H2AI	histone cluster 1, H2ai
LOC100511891	-1.65266	0.318054	0.415396	7.41088	23.3221	7	8	7	44	4	23	chr9:52858504-52861012	+	1387	ncRNA	ssc:100511891	secreted seminal-vesicle Ly-6 protein 1-like
LOC100512223	-0.633433	0.644641	0.724229	130.862	203.006	173	85	128	289	132	194	chr3:47582694-47587226	-	4265	pseudo		tubulin alpha-1C chain-like
LOC100512449	-0.0618222	0.958053	0.935638	5.06543	5.28765	8	0	7	7	4	5	chrX:35982261-35994241	-	1848	ncRNA	ssc:100512449	uncharacterized LOC100512449
LOC100512560	0.250011	1.18922	0.815299	316.018	265.734	303	291	347	321	199	287	chr13:133969419-133970560	-	755	ncRNA	ssc:100512560	uncharacterized LOC100512560
LOC100512687	-1.36683	0.387743	0.318238	53.8025	138.774	69	20	71	52	169	203	chr16:32332063-32332338	-	276	pseudo	ssc:100512687	ubiquitin-like protein 5 pseudogene
LOC100512700	-0.921852	0.527831	0.000574265	491.993	932.112	366	607	495	1109	743	975	NW_018084833:1058409-1063957	+	1064	ncRNA	ssc:100512700	uncharacterized LOC100512700
LOC100512907	-0.738136	0.599513	0.128703	355.932	593.708	324	387	347	749	412	643	chr7:16946458-17354912	+	6684	ncRNA	ssc:100512907	uncharacterized LOC100512907
LOC100512950	1.67987	3.20398	1	12.6762	3.94952	10	12	16	2	5	5	chr2:128214187-128218977	-	2279	pseudo		elongation factor 1-alpha 1-like
LOC100513133	-0.876001	0.544876	1.02294e-07	5792.56	10631	6049	4851	6318	11685	8669	11950	chr2:6803590-6811708	-	7928	ncRNA	ssc:100513133	uncharacterized LOC100513133
LOC100513188	0.0669894	1.04753	0.947412	118.421	113.048	120	106	126	141	84	118	chr18:8168027-8200215	+	2183	ncRNA	ssc:100513188	uncharacterized LOC100513188
LOC100513313	0.107079	1.07705	1	25.5073	23.682	19	33	24	26	19	27	chr14:131587116-131602771	+	2295	ncRNA	ssc:100513313	uncharacterized LOC100513313
LOC100513397	-0.238561	0.84759	0.833872	1470.64	1735.08	1266	1552	1566	2006	1456	1797	chr2:68654429-68657910	+	2577	ncRNA	ssc:100513397	uncharacterized LOC100513397
LOC100513604	-0.163038	0.893142	0.884399	62.9746	70.5102	36	82	71	97	45	72	chr7:92516504-92518846	-	1962	ncRNA	ssc:100513604	uncharacterized LOC100513604
LOC100513824	-0.053977	0.963277	0.859108	31.2069	32.397	45	14	33	43	16	40	chr14:92113661-92118333	-	4673	pseudo		interferon-related developmental regulator 2 pseudogene
LOC100514051	-1.44993	0.366038	0.60811	235.82	644.266	422	43	224	1022	251	689	chr5:86094295-86240246	-	33891	ncRNA	ssc:100514051	uncharacterized LOC100514051
LOC100514147	0.0275367	1.01927	0.95784	678.977	666.14	497	808	724	615	668	737	chr1:236673817-236694003	+	3234	ncRNA	ssc:100514147	uncharacterized LOC100514147
LOC100514211	-0.496581	0.708785	0.512598	120.385	169.851	149	84	123	198	131	187	chr2:5480791-5488639	+	1958	ncRNA	ssc:100514211	uncharacterized LOC100514211
LOC100514506	0.00286842	1.00199	0.884081	52.4191	52.3149	20	77	61	47	59	52	chr1:208140151-208181529	-	3267	ncRNA	ssc:100514506	uncharacterized LOC100514506
LOC100514559	8.97661	503.767	1	5.02767	0	6	2	7	0	0	0	chr1:236799760-236801497	+	1738	pseudo	ssc:100514559	putative olfactory receptor ENSP00000348552-like	7e-148	OR2S2	olfactory receptor, family 2, subfamily S, member 2 (gene/pseudogene)
LOC100514590	-0.2858	0.820286	0.949259	2.67186	3.25942	3	1	4	6	0	4	chr8:90356208-90358371	-	2164	pseudo		hematopoietically expressed homeobox pseudogene
LOC100514667	-1.68907	0.310126	0.548022	1.42656	4.62219	4	0	0	0	8	6	chr8:110375145-110379116	-	1546	pseudo		translationally-controlled tumor protein-like
LOC100514677	-0.103887	0.930523	0.989782	73.3275	78.8032	69	75	74	64	94	80	chr10:60920852-61085090	-	3355	pseudo		60S ribosomal protein L10a-like
LOC100514807	0.623921	1.54106	1	53.8479	34.9387	53	52	55	37	31	38	chr18:9175274-9187093	-	1963	ncRNA	ssc:100514807	uncharacterized LOC100514807
LOC100514834	-0.515221	0.699686	0.680485	35.912	51.3302	38	40	28	37	65	53	chr4:75294209-75296319	-	756	ncRNA	ssc:100514834	uncharacterized LOC100514834
LOC100514905	-1.40431	0.377798	0.0425502	16.824	44.5481	26	13	10	58	24	54	chr6:111234418-111264810	+	5086	ncRNA	ssc:100514905	uncharacterized LOC100514905
LOC100514924	0.0338731	1.02376	0.965718	1092.48	1067.13	848	1205	1212	987	1077	1171	chr14:141713131-141741455	+	1335	ncRNA	ssc:100514924	uncharacterized LOC100514924
LOC100514932	-0.140111	0.907449	0.892871	92.4265	101.854	89	73	114	41	141	127	chr1:66577876-66580892	-	3017	pseudo		mitochondrial dynamic protein MID51-like
LOC100515112	0.461997	1.37745	0.285905	368.424	267.466	278	437	385	229	291	290	chr18:43667473-43692059	-	1563	ncRNA	ssc:100515112	uncharacterized LOC100515112
LOC100515147	1.89214	3.71185	0.529283	3.87372	1.0363	2	0	10	0	3	0	chr6:141236168-141237004	-	837	pseudo		ATPase, Na+/K+ transporting, beta 3 polypeptide pseudogene
LOC100515156	1.09892	2.14194	0.12294	28.6349	13.3634	34	18	33	14	8	19	chr9:14833333-14834957	+	1625	pseudo		ATPase, Na+/K+ transporting, beta 3 polypeptide pseudogene
LOC100515290	0.199166	1.14803	0.911183	212.979	185.515	270	134	226	239	131	193	chr8:104494162-104497291	+	1699	ncRNA
LOC100515340	0.333556	1.26012	0.94854	1108.03	879.307	879	1252	1176	1386	356	935	chr12:26587046-26622941	-	8660	ncRNA	ssc:100515340	uncharacterized LOC100515340
LOC100515492	-1.31263	0.402585	0.618003	1.72373	4.29648	3	1	1	10	0	3	chr7:19835280-19845450	+	3521	ncRNA	ssc:100515492	uncharacterized LOC100515492
LOC100515685	-0.463747	0.725101	0.892964	311.07	429.006	314	290	320	645	198	463	chr12:21086937-21088914	+	1539	pseudo	ssc:100515685	L antigen family member 3-like	3e-32	LAGE3	L antigen family, member 3
LOC100515693	8.68905	412.73	1	4.1173	0	8	0	4	0	0	0	chr16:21725515-21737922	+	873	ncRNA	ssc:100515693	uncharacterized LOC100515693
LOC100515694	-0.501661	0.706293	0.839249	2.08037	2.94963	4	1	1	6	0	3	chr16:60369873-60372785	+	2913	pseudo		N-acetyllactosaminide beta-1,6-N-acetylglucosaminyl-transferase, isoform A-like
LOC100515766	-1.19749	0.436032	0.628052	2.97186	6.82862	1	4	4	12	0	9	chr1:92484765-92485438	+	674	pseudo		60S ribosomal protein L10a-like
LOC100515792	-0.0931664	0.937463	1	1180.78	1259.55	1087	1128	1304	1230	1199	1392	chr11:5477898-5486849	-	3107	ncRNA	ssc:100515792	uncharacterized LOC100515792
LOC100515804	0.652517	1.57191	1	14.0811	8.95431	14	11	17	10	9	8	chr16:34575374-34576142	+	769	pseudo		ribosomal protein L34 pseudogene
LOC100515809	-8.85897	0.00215369	1	0	4.63319	0	0	0	11	0	3	chrX:23567816-23570915	+	3100	pseudo	ssc:100515809	DDB1- and CUL4-associated factor 8-like	0	DCAF8	DDB1 and CUL4 associated factor 8
LOC100515900	-1.11649	0.461215	0.648399	16.9285	36.7159	24	7	19	8	68	34	chr6:158818218-158820613	+	1580	pseudo		phosphate carrier protein, mitochondrial-like
LOC100516019	-1.3138	0.402259	0.0219582	17.0426	42.382	11	22	18	59	32	37	chr6:58954171-58962044	-	3948	pseudo		heat shock factor 2-binding protein-like
LOC100516105	-1.55913	0.339355	0.0514697	32.1457	94.7453	33	36	26	102	78	108	chr12:4526068-4529313	+	755	ncRNA	ssc:100516105	uncharacterized LOC100516105
LOC100516145	-0.408523	0.753394	0.0359088	375.272	498.112	362	377	376	567	414	530	chr8:47097359-47112734	+	1901	ncRNA	ssc:100516145	uncharacterized LOC100516145
LOC100516261	-1.90121	0.267719	1	3.3285	12.4602	2	4	4	11	11	16	chr4:33728141-33737645	+	821	pseudo	ssc:100516261	60S ribosomal protein L35a-like	1e-46	RPL35A	ribosomal protein L35a
LOC100516279	1.55829	2.94505	0.530833	8.33544	2.82372	0	20	5	0	1	8	chr8:112008544-112009360	-	817	pseudo	ssc:100516279	ribosomal protein S6 pseudogene
LOC100516399	0.862817	1.81859	0.644011	15.7435	8.65249	8	26	13	5	13	8	chr13:63418765-63431048	+	3329	pseudo		PRELI domain-containing protein 1, mitochondrial-like
LOC100516504	-0.837399	0.559652	0.653187	12.1199	21.664	25	2	8	32	10	24	chr9:7970364-8003469	-	1332	pseudo		NFU1 iron-sulfur cluster scaffold homolog, mitochondrial-like
LOC100516569	0.0485141	1.0342	0.847146	4.0767	3.94156	7	0	5	7	1	4	chr10:39185844-39186276	+	433	pseudo		ribosomal protein L35a pseudogene
LOC100516649	-0.237978	0.847933	0.869358	211.216	249.097	142	263	227	259	231	265	chr15:96209046-96313749	-	2501	ncRNA	ssc:100516649	uncharacterized LOC100516649
LOC100516669	-0.287396	0.81938	0.938914	13.2576	16.1822	16	13	10	24	10	15	chr3:18530777-18533229	-	660	ncRNA	ssc:100516669	uncharacterized LOC100516669
LOC100516731	0.186875	1.1383	0.94574	467.909	411.06	651	275	452	662	151	439	chr4:45793437-45807328	+	10691	ncRNA	ssc:100516731	uncharacterized LOC100516731
LOC100516814	-1.25229	0.419781	0.00632554	19.2797	45.9417	21	19	17	62	34	43	NW_018084979:947387-978029	-	1971	pseudo		60S acidic ribosomal protein P1-like
LOC100516935	-2.72192	0.151572	0.203926	0.988728	6.57912	1	0	2	1	10	9	chr12:46094073-46095810	+	1738	pseudo		eukaryotic translation elongation factor 1 alpha 1 pseudogene
LOC100517116	-0.759048	0.590886	0	498.066	842.921	478	459	546	868	752	939	chr12:4953573-4960538	-	4144	ncRNA	ssc:100517116	uncharacterized LOC100517116
LOC100517213	-0.0890898	0.940116	0.891096	90.7435	96.5244	150	27	89	163	21	111	chr2:66718295-66735089	+	1772	pseudo	ssc:100517213	zinc finger protein 709-like	0	ZNF709	zinc finger protein 709
LOC100517224	-2.05428	0.240768	0.388456	2.52835	10.5327	0	0	8	0	0	34	chr7:30672207-30672672	-	466	pseudo	ssc:100517224	ribosomal protein S25 pseudogene
LOC100517320	-1.38416	0.383114	0.0301652	11.6686	30.4735	8	13	14	19	41	32	chr1:152461496-152467143	-	3968	ncRNA	ssc:100517320	uncharacterized LOC100517320
LOC100517479	-1.21594	0.430492	0.084618	23.181	53.8608	32	18	18	31	71	61	chr6:63011904-63013095	+	1192	pseudo		ribosomal protein L27a pseudogene
LOC100517727	0.65327	1.57273	1	108.354	68.8918	90	106	128	60	71	78	chr9:139168724-139187290	+	2905	ncRNA	ssc:100517727	uncharacterized LOC100517727
LOC100517973	-0.110829	0.926056	0.929444	266.127	287.378	271	251	268	350	202	322	chr14:40943932-40950610	+	1462	ncRNA	ssc:100517973	uncharacterized LOC100517973
LOC100518120	-0.233956	0.8503	0.993785	22.6185	26.6024	27	16	24	19	28	34	chr4:87194306-87246779	+	563	ncRNA	ssc:100518120	uncharacterized LOC100518120
LOC100518295	0.327338	1.2547	0.859867	75.9087	60.4976	81	55	90	54	66	63	chr2:66787798-66819125	+	5188	pseudo	ssc:100518295	zinc finger protein 14-like	4e-23	ZNF14	zinc finger protein 14
LOC100518426	3.5196	11.4685	0.316042	3.96626	0.336712	0	8	4	1	0	0	chr5:18655988-18657425	+	1438	pseudo		3-hydroxyisobutyrate dehydrogenase pseudogene
LOC100518705	1.0157	2.02188	0.690184	6.60036	3.25942	1	11	8	6	0	4	chr18:10240142-10244063	+	2668	pseudo		DNA topoisomerase 1-like
LOC100518843	-0.192587	0.875035	0.748897	1.89626	2.1685	0	0	6	0	0	7	chr6:53311733-53332720	+	403	pseudo		60S ribosomal protein L30-like
LOC100519216	0.482538	1.3972	0.843722	4.63327	3.31327	3	4	7	8	0	2	chr13:124824568-124901819	-	3484	ncRNA	ssc:100519216	uncharacterized LOC100519216
LOC100519283	0.122791	1.08884	0.942678	1703.21	1564.25	1780	1492	1786	1681	1402	1659	chr18:32644445-32646659	+	1141	ncRNA	ssc:100519283	uncharacterized LOC100519283
LOC100519311	-0.0471821	0.967825	0.985973	7.61081	7.86416	2	12	9	8	6	10	chr5:19344435-19350326	+	830	ncRNA	ssc:100519311	uncharacterized LOC100519311
LOC100519422	-0.857714	0.551826	0.890187	3.45029	6.26061	5	4	1	2	9	8	chr3:91853144-91854784	-	1641	pseudo		malignant T-cell-amplified sequence 1-like
LOC100519797	-0.401061	0.757301	0.844306	2.02373	2.67549	1	4	1	6	1	1	chr12:45508395-45513745	+	941	pseudo		40S ribosomal protein S3a-like
LOC100519891	-0.964553	0.512437	0.0630576	23.7404	46.3379	27	24	19	59	30	52	chr2:134018093-134019556	-	1464	pseudo	ssc:100519891	LYR motif-containing protein 2-like	3e-40	LYRM2	LYR motif containing 2
LOC100519934	2.42438	5.36799	5.46078e-05	17229.2	3209.62	22301	10678	17938	1925	4262	3516	chr1:73119758-73124368	-	1853	ncRNA	ssc:100519934	uncharacterized LOC100519934
LOC100520018	3.36316	10.2899	0.819756	3.64738	0.345434	1	6	4	0	1	0	chr3:4514930-4519475	-	4546	pseudo		beta-secretase 2-like
LOC100520091	-1.36769	0.38751	0	73.0653	188.566	73	70	74	194	155	225	chr10:10986225-11053748	-	7881	ncRNA	ssc:100520091	uncharacterized LOC100520091
LOC100520157	-2.99758	0.12521	1	1.97746	15.8629	2	0	4	21	12	15	chr17:48792279-48795786	-	3508	pseudo		SDA1 domain containing 1 pseudogene
LOC100520254	1.17826	2.26303	0.47375	16.5292	7.29844	4	26	20	10	6	6	chr6:146058588-146068117	+	784	pseudo		40S ribosomal protein S3a-like
LOC100520275	0.51342	1.42743	0.800041	26.6771	18.6859	14	38	28	17	16	24	chr14:49661621-49671796	-	710	ncRNA	ssc:100520275	uncharacterized LOC100520275
LOC100520338	-0.635837	0.643567	1	57.7113	89.6795	51	59	62	90	84	98	chr17:45958959-46118914	-	1454	ncRNA	ssc:100520338	uncharacterized LOC100520338
LOC100520518	0.467054	1.38228	1	85.9516	62.1781	71	85	101	54	61	74	chr15:47808712-47815636	+	3493	ncRNA	ssc:100520518	uncharacterized LOC100520518
LOC100520629	-1.22234	0.428588	0.67379	11.4527	26.7352	11	12	11	61	0	20	chr10:52426076-52479834	-	7478	ncRNA	ssc:100520629	uncharacterized LOC100520629
LOC100520817	-0.376009	0.770566	0.911085	128.928	167.319	13	4	389	24	35	475	chr1:110432955-110433491	-	537	pseudo	ssc:100520817	60S ribosomal protein L23a-like
LOC100521034	-0.688748	0.620392	0.669205	1.74261	2.815	4	0	1	1	0	8	chr10:42741320-42744750	-	3431	pseudo		protein SMG5-like
LOC100521170	0.74847	1.68001	0.737922	28.0479	16.691	1	9	78	4	22	25	chrX:33246310-33247460	+	1151	pseudo		heterogeneous nuclear ribonucleoprotein A3 pseudogene
LOC100521239	-0.503369	0.705458	0.751415	583.248	826.769	495	755	480	670	1022	801	chrX:89460049-89461604	+	1556	pseudo	ssc:100521239	coatomer subunit epsilon-like	3e-138	COPE	coatomer protein complex, subunit epsilon
LOC100521268	-1.44646	0.366921	0.579594	2.06432	5.64333	2	4	0	14	0	3	chr5:13407161-13409715	+	2150	pseudo		glycine amidinotransferase, mitochondrial-like
LOC100521322	0.985994	1.98068	0.0281817	197.683	99.801	172	195	223	85	111	106	chr7:31573751-31590905	-	6876	ncRNA	ssc:100521322	uncharacterized LOC100521322
LOC100521341	8.61942	393.283	1	3.92283	0	0	6	6	0	0	0	chr15:102680261-102846763	-	1766	pseudo		protein spire homolog 1-like
LOC100521413	9.68018	820.4	1	8.194	0	15	0	9	0	0	0	chr17:34967020-34970226	+	1237	pseudo		lupus La protein homolog
LOC100521518	0.225486	1.16917	0.917922	1620.31	1385.86	1766	1266	1781	1421	1200	1591	chr13:31153614-31156339	+	619	ncRNA	ssc:100521518	uncharacterized LOC100521518
LOC100521654	2.0214	4.05978	0	116.943	28.7978	100	119	130	20	28	40	chr2:18618270-18750659	-	1031	ncRNA	ssc:100521654	uncharacterized LOC100521654
LOC100521666	0.553117	1.46725	1	13.5056	9.20152	17	8	15	9	8	11	chr6:55927357-55929995	+	1645	ncRNA	ssc:100521666	uncharacterized LOC100521666
LOC100521853	-0.328207	0.796526	1	13.7622	17.2803	15	9	17	21	17	14	chr9:20288906-20290341	+	1436	pseudo	ssc:100521853	protein tyrosine phosphatase type IVA 1-like	8e-92	PTP4A1	protein tyrosine phosphatase type IVA, member 1
LOC100521878	-0.546869	0.684504	0.90183	4.00402	5.85413	2	6	4	9	1	8	chrX:30948141-30985859	+	585	pseudo	ssc:100521878	NADH dehydrogenase [ubiquinone] 1 beta subcomplex subunit 2, mitochondrial-like	7e-33	NDUFB2	NADH dehydrogenase (ubiquinone) 1 beta subcomplex, 2, 8kDa
LOC100521937	-0.430262	0.742127	1	37.5923	50.6583	41	39	31	54	42	58	chr1:8346551-8395999	+	2981	ncRNA	ssc:100521937	uncharacterized LOC100521937
LOC100522115	-2.14957	0.22538	1	7.84871	34.8586	10	8	5	38	28	40	chrX:83223432-83224720	+	799	ncRNA	ssc:100522115	uncharacterized LOC100522115
LOC100522143	-0.651066	0.63681	0	569.164	893.779	601	505	583	896	854	959	chr6:75451207-75458957	-	2437	ncRNA	ssc:100522143	uncharacterized LOC100522143
LOC100522253	-2.33977	0.197542	0.000364027	4.03894	20.4867	5	2	5	29	14	19	chr5:35911985-35913222	+	1238	pseudo		RING finger protein 114-like
LOC100522281	-0.281365	0.822812	0.858248	168.114	204.319	197	111	191	162	230	227	chr14:40925727-40943919	-	2941	ncRNA	ssc:100522281	uncharacterized LOC100522281
LOC100522295	-0.096496	0.935302	0.747541	4.55513	4.87092	11	0	2	7	1	7	chr1:168500554-168503530	-	1584	pseudo	ssc:100522295	uncharacterized LOC100522295
LOC100522323	-3.41527	0.0937351	2.13928e-05	1.74261	18.6874	4	0	1	25	10	22	chr6:82298520-82308881	-	651	pseudo	ssc:100522323	fatty acid-binding protein, heart-like	5e-62	FABP3	fatty acid binding protein 3, muscle and heart (mammary-derived growth inhibitor)
LOC100522454	-9.03926	0.00190069	1	0	5.25124	0	0	0	3	6	7	chr9:61610167-61612115	-	1949	pseudo		SET nuclear oncogene pseudogene
LOC100522522	-0.830281	0.56242	0.589393	11.8952	21.1578	20	1	14	19	23	22	chr14:60730694-60734505	-	3812	pseudo		heterogeneous nuclear ribonucleoprotein Q-like
LOC100522542	9.54112	745.012	1	7.44012	0	12	0	10	0	0	0	chr2:119895438-119900551	-	1028	ncRNA	ssc:100522542	uncharacterized LOC100522542
LOC100522598	-1.81075	0.285043	0.429243	1.99917	7.03866	2	1	3	3	4	15	chr2:40284612-40285102	-	491	pseudo	ssc:100522598	40S ribosomal protein S15a-like
LOC100522672	-0.452539	0.730756	0.746705	44.0644	60.3035	60	25	45	53	70	59	chr4:115251713-115285966	-	1692	pseudo	ssc:100522672	pancreatic alpha-amylase-like	0	AMY2A	amylase, alpha 2A (pancreatic)
LOC100522818	0.767626	1.70247	0	442.928	260.164	378	450	494	248	263	277	chr9:93047287-93051702	-	2288	ncRNA	ssc:100522818	uncharacterized LOC100522818
LOC100522935	-0.676057	0.625874	1	25.4337	40.643	22	24	30	44	38	41	chr7:28765547-28766251	+	609	ncRNA	ssc:100522935	uncharacterized LOC100522935
LOC100522980	-2.96446	0.128117	1	0.675522	5.34074	0	2	0	5	7	4	chr2:71940057-71959287	+	1898	pseudo	ssc:100522980	heterogeneous nuclear ribonucleoproteins A2/B1-like	1e-94	HNRNPA2B1	heterogeneous nuclear ribonucleoprotein A2/B1
LOC100522989	-0.0785709	0.946995	1	47.4534	50.11	56	43	41	54	44	54	chr3:80700783-80701519	-	737	pseudo	ssc:100522989	prefoldin subunit 1-like	4e-64	PFDN1	prefoldin subunit 1
LOC100523020	0.484759	1.39935	1	166.756	119.163	169	159	167	120	115	126	chr12:47132103-47133293	+	1191	pseudo	ssc:100523020	cytochrome c-like	2e-44	CYCS	cytochrome c, somatic
LOC100523072	0.548432	1.46249	0.959107	4.35782	2.97656	4	4	5	7	0	2	chr6:168228428-168239908	+	11481	pseudo	ssc:100523072	olfactory receptor 2D3-like	4e-83	OR2A2	olfactory receptor, family 2, subfamily A, member 2
LOC100523296	-9.12219	0.00179451	1	0	5.56255	0	0	0	11	0	6	chrX:45721918-45731594	+	1726	ncRNA	ssc:100523296	putative G antigen family E member 3-like	7e-15	PAGE2B	P antigen family, member 2B
LOC100523337	-0.66742	0.629632	0.519649	32.7853	52.0764	38	27	32	47	61	49	chr16:322148-345957	+	1690	ncRNA	ssc:100523337	uncharacterized LOC100523337
LOC100523339	-0.436109	0.739125	0.000204039	250.563	339.002	262	206	277	330	327	371	chr18:13931519-13939928	+	8410	pseudo		signal transducer and activator of transcription 2-like
LOC100523413	-0.679282	0.624476	0.73687	8.61296	13.7983	17	1	7	16	10	16	chr1:57822514-57824082	-	1569	pseudo		basic transcription factor 3 pseudogene
LOC100523526	-0.158594	0.895898	0.939526	360.249	402.11	235	301	553	391	235	611	chr1:113345869-113346376	-	508	pseudo	ssc:100523526	40S ribosomal protein S23-like	1e-76	RPS23	ribosomal protein S23
LOC100523853	-0.399159	0.7583	0.778788	6.25714	8.25472	14	0	4	11	6	8	chr9:6719440-6721667	-	2228	pseudo	ssc:100523853	60S ribosomal protein L12-like	2e-79	RPL12	ribosomal protein L12
LOC100523870	0.259055	1.19669	0.868877	101.194	84.5599	105	83	113	65	107	83	chr16:27748943-27759477	-	9463	ncRNA	ssc:100523870	uncharacterized LOC100523870
LOC100523871	-4.68429	0.0388945	1	0.632088	16.4984	0	0	2	11	20	19	chr16:39369213-39370893	+	453	ncRNA	ssc:100523871	uncharacterized LOC100523871
LOC100523874	-1.29352	0.407953	0.68083	1.76432	4.33933	4	1	0	1	8	4	chr1:44898870-44899598	+	464	pseudo	ssc:100523874	60S acidic ribosomal protein P1-like	5e-28	RPLP1	ribosomal protein, large, P1
LOC100523888	1.82463	3.54217	0.512499	5.85991	1.64715	12	0	5	1	2	2	chr2:40609502-40617090	-	596	ncRNA	ssc:100523888	uncharacterized LOC100523888
LOC100523917	-8.62309	0.00253624	1	0	3.93284	0	0	0	8	0	4	chr11:4885008-4885527	+	520	pseudo		heparin binding protein pseudogene
LOC100523928	-1.27374	0.413586	0.665171	3.03134	7.34357	3	3	3	13	5	4	chr15:124565266-124607923	+	9571	pseudo	ssc:100523928	glycerol kinase-like	0	GK	glycerol kinase
LOC100523951	1.15266	2.22323	0.692214	12.3791	5.56255	11	11	15	11	0	6	chr2:59125572-59126296	-	725	pseudo	ssc:100523951	60S ribosomal protein L27a-like	3e-67	RPL27A	ribosomal protein L27a
LOC100524035	-0.13353	0.911598	0.821585	21.4842	23.5686	5	34	26	39	6	27	chr9:42104511-42235142	-	12009	pseudo		NXPE family member 4-like
LOC100524058	-0.0878764	0.940907	1	26.2225	27.87	28	20	30	28	22	35	chr1:83236622-83241307	+	1697	pseudo	ssc:100524058	E3 ubiquitin-protein ligase E3D-like	1e-68	UBE3D	ubiquitin protein ligase E3D
LOC100524402	0.914457	1.88486	0.661192	21.1053	11.1926	34	6	22	2	17	15	chr15:15249909-15255874	-	5316	pseudo		T-complex protein 1 subunit zeta-like
LOC100524410	-1.61452	0.326574	0.00867926	19.3816	59.3687	31	5	21	36	74	70	chr18:14660557-14661885	+	1329	pseudo		sorting nexin 5 pseudogene
LOC100524724	1.14457	2.21081	1	13.7953	6.23445	11	18	12	5	6	8	chrX:58487182-58489136	-	1955	pseudo	ssc:100524724	protein phosphatase inhibitor 2-like
LOC100524915	-0.150228	0.901108	0.997086	257.591	285.862	254	239	273	289	249	331	chr17:26804722-26807347	+	815	ncRNA	ssc:100524915	uncharacterized LOC100524915
LOC100524923	0.16554	1.12159	0.832087	32.477	28.9552	54	12	29	51	9	28	chr5:65457800-65472176	-	11967	ncRNA	ssc:100524923	uncharacterized LOC100524923
LOC100524954	-0.659389	0.633146	0.647598	48.3022	76.295	34	65	45	47	106	77	chr13:15177516-15188311	+	4950	ncRNA	ssc:100524954	uncharacterized LOC100524954
LOC100525078	-0.504649	0.704832	0.821118	133.909	189.991	111	152	136	279	96	203	chr12:53166108-53176970	+	5236	ncRNA	ssc:100525078	uncharacterized LOC100525078
LOC100525248	-0.553721	0.681261	0.709436	29.0546	42.653	17	40	30	54	26	50	chr10:25034746-25078959	+	935	ncRNA	ssc:100525248	uncharacterized LOC100525248
LOC100525325	-0.896562	0.537165	0.693386	9.68288	18.0345	20	1	7	37	0	18	NW_018085257:1456118-1460342	+	4225	pseudo	ssc:100525325	olfactory receptor 1J4-like	4e-89	OR1J4	olfactory receptor, family 1, subfamily J, member 4
LOC100525517	0.27534	1.21028	0.862375	139.067	114.903	173	99	139	114	113	121	chr4:94252706-94263977	+	1153	ncRNA	ssc:100525517	uncharacterized LOC100525517
LOC100525571	-0.452603	0.730723	0.808696	46.9778	64.2931	51	45	43	101	24	71	chr4:82794800-82834274	+	2714	ncRNA	ssc:100525571	uncharacterized LOC100525571
LOC100525590	-0.0790191	0.946701	0.945901	282.794	298.716	228	313	303	346	245	315	chr7:116784929-116787100	-	542	ncRNA	ssc:100525590	uncharacterized LOC100525590
LOC100525756	2.74485	6.70322	1	15.7293	2.33802	13	16	18	1	4	2	chr6:107462166-107462817	-	652	pseudo	ssc:100525756	DNA-directed RNA polymerase II subunit RPB11-like	8e-51	POLR2J	polymerase (RNA) II (DNA directed) polypeptide J, 13.3kDa
LOC100525845	-0.323702	0.799017	0.872874	72.4708	90.7025	70	121	21	162	67	42	chr1:50188736-50189285	+	550	pseudo	ssc:100525845	60S ribosomal protein L32-like	1e-67	RPL32	ribosomal protein L32
LOC100525868	8.37611	332.246	1	3.31246	0	0	7	3	0	0	0	chr3:123999975-124001615	+	1124	pseudo		tubulin alpha-1B chain-like
LOC100525914	-8.3758	0.00301047	1	0	3.31175	0	0	0	0	6	4	chr3:8079007-8080810	-	1804	pseudo	ssc:100525914	39S ribosomal protein L33, mitochondrial-like	2e-18	MRPL33	mitochondrial ribosomal protein L33
LOC100525929	-2.28709	0.204888	0.565352	0.672684	3.32199	1	0	1	7	1	2	chr6:107538874-107541549	-	2676	pseudo		uncharacterized LOC100525929
LOC100525935	0.0782847	1.05576	0.959042	1136.16	1076.15	1211	966	1196	1060	1049	1152	chr8:105197311-105198419	-	676	ncRNA	ssc:100525935	uncharacterized LOC100525935
LOC100525959	-0.619703	0.650805	0.77922	1.34537	2.0726	2	0	2	0	6	0	chr15:16571503-16571758	+	256	pseudo		cytochrome c oxidase subunit VIIc pseudogene
LOC100525978	-1.11837	0.460615	0.697998	2.41813	5.26148	4	2	1	10	1	5	chr2:49231953-49234725	+	2677	ncRNA	ssc:100525978	uncharacterized LOC100525978
LOC100526084	0.536701	1.45065	0.000771268	1082.89	746.483	910	1157	1163	840	588	841	chr17:32594223-32604508	+	1017	ncRNA	ssc:100526084	uncharacterized LOC100526084
LOC100526166	1.81029	3.50714	0.432768	8.00804	2.27621	4	12	8	4	0	3	chr4:28611669-28612944	-	1276	pseudo		60S ribosomal protein L12-like
LOC100526189	0.783617	1.72144	0.505255	44.5152	25.8551	55	26	51	39	18	21	chr14:73655352-73659465	+	1226	pseudo	ssc:100526189	60 kDa heat shock protein, mitochondrial-like	0	HSPD1	heat shock 60kDa protein 1 (chaperonin)
LOC100620187	0.749498	1.68121	1	12.9923	7.72389	10	12	17	9	10	4	chr6:106330229-106334039	-	2566	pseudo		grpE protein homolog 1, mitochondrial-like
LOC100620402	-0.842748	0.55758	0.954927	8.60237	15.436	2	14	10	14	14	19	chr6:46707828-46709227	-	701	ncRNA	ssc:100620402	uncharacterized LOC100620402
LOC100620408	-0.458426	0.72778	0.958952	7.62117	10.4756	6	5	12	5	12	15	chr8:55219244-55220123	-	594	pseudo	ssc:100620408	small ubiquitin-related modifier 2-like	7e-35	SUMO2	small ubiquitin-like modifier 2
LOC100620456	2.20706	4.61734	0.353918	9.24013	1.99335	0	18	10	5	0	1	chr15:125520597-125521459	+	863	pseudo		ribosomal protein L32 pseudogene
LOC100620597	0.458011	1.37365	0.72208	6.25714	4.55241	14	0	4	8	0	6	NW_018085257:1503602-1627928	+	3478	pseudo	ssc:100620597	olfactory receptor 1J4-like	6e-93	OR1J4	olfactory receptor, family 1, subfamily J, member 4
LOC100621110	-0.222014	0.857368	0.976037	3.34738	3.90591	3	3	4	7	0	5	chr5:78534670-78549550	+	1138	pseudo		ERO1-like protein alpha-like
LOC100621135	1.02225	2.03108	0.720073	5.94656	2.9227	1	10	7	5	0	4	chr5:52216598-52225599	-	897	ncRNA	ssc:100621135	uncharacterized LOC100621135
LOC100621235	3.08542	8.48799	5.33595e-12	153.293	18.0512	186	104	164	20	22	12	chr15:44893544-44917836	-	1162	ncRNA	ssc:100621235	uncharacterized LOC100621235
LOC100621315	-1.5415	0.343529	0.152535	11.912	34.6945	3	19	14	54	20	31	chr4:125905766-125991206	+	11120	ncRNA	ssc:100621315	uncharacterized LOC100621315
LOC100621445	-1.43724	0.369274	1	7.64289	20.7141	6	6	11	18	20	25	chr13:189198233-189199707	-	597	ncRNA		LSM3 homolog, U6 small nuclear RNA associated (S. cerevisiae) pseudogene
LOC100621455	-0.70916	0.611676	2.96507e-07	695.077	1136.35	626	697	748	1096	964	1402	chr6:85533523-85536155	+	1468	ncRNA	ssc:100621455	uncharacterized LOC100621455
LOC100621475	3.51497	11.4317	1	7.49491	0.646498	8	10	4	1	0	1	chr18:12599771-12601402	+	1358	ncRNA	ssc:100621475	uncharacterized LOC100621475
LOC100621560	-8.27978	0.00321765	1	0	3.09786	0	0	0	0	0	10	chrX:39258386-39329051	+	1944	pseudo		polyadenylate-binding protein 1-like
LOC100621600	0.172641	1.12712	0.999782	38.9724	34.5758	35	41	40	28	45	31	chr2:142484854-142490104	+	5251	pseudo		protocadherin alpha-7-like
LOC100621695	4.30758	19.802	0.00302339	46.3279	2.33006	76	12	48	6	0	1	chr17:35167885-35173855	-	453	ncRNA	ssc:100621695	uncharacterized LOC100621695
LOC100621792	1.90705	3.75041	0.0428346	13.4433	3.57716	16	7	17	1	4	6	chr1:26499195-26529634	+	3401	ncRNA	ssc:100621792	uncharacterized LOC100621792
LOC100621817	-1.60639	0.328419	0.320291	3.96626	12.0973	0	8	4	13	8	16	chr4:103531256-103535226	+	3893	pseudo		proteasome assembly chaperone 2-like
LOC100621837	-1.00256	0.499113	0.66859	1.36992	2.75475	1	3	0	1	7	0	chr11:32343876-32358939	-	1142	pseudo		40S ribosomal protein S2-like
LOC100622037	-0.481456	0.716254	0.0194404	596.29	832.515	494	688	594	729	904	887	chr17:41490109-41496322	+	1399	ncRNA	ssc:100622037	uncharacterized LOC100622037
LOC100622053	-1.94003	0.26061	0.237155	4.79566	18.43	7	4	3	8	33	14	chr9:92430135-92444870	+	757	pseudo		ATP synthase subunit alpha, mitochondrial-like
LOC100622164	3.24725	9.49556	1	24.7232	2.59471	19	26	29	3	1	4	chrX:58155138-58162517	-	793	pseudo		cofilin-1-like
LOC100622358	-2.8804	0.135804	1.89078e-05	2.32089	17.1537	0	5	2	11	21	20	chr6:58643343-58647581	-	2351	pseudo		leukocyte immunoglobulin-like receptor subfamily A member 6-like
LOC100622439	-2.62605	0.161987	5.96014e-11	8.73737	53.9905	8	9	9	68	38	58	chr9:45409664-45449550	-	2755	ncRNA	ssc:100622439	uncharacterized LOC100622439
LOC100622481	-0.382159	0.767288	0.0837849	501.859	654.071	462	518	513	750	549	684	chr6:85593745-85597231	-	919	ncRNA	ssc:100622481	uncharacterized LOC100622481
LOC100622568	-8.61962	0.00254236	1	0	3.92336	0	0	0	5	2	5	chr6:58678024-58682668	-	3950	pseudo		leukocyte immunoglobulin-like receptor subfamily B member 3-like
LOC100622881	-1.23941	0.423546	0.129644	12.4112	29.3166	15	5	17	41	18	30	chr4:19671905-19677669	-	5765	pseudo		GTP-binding nuclear protein Ran-like
LOC100623012	0.251541	1.19048	0.766245	11.8994	9.99392	4	2	31	3	0	29	chr13:100823691-100824718	+	1028	pseudo	ssc:100623012	COFILIN protein pseudogene
LOC100623096	-0.275642	0.826082	0.960987	12.3923	15.0034	14	6	17	13	20	12	chr9:107683099-107688606	+	1759	ncRNA	ssc:100623096	uncharacterized LOC100623096
LOC100623136	-1.4303	0.371053	0.318829	12.9028	34.7904	22	0	16	54	14	38	chr15:54856982-54860729	-	3514	pseudo		40S ribosomal protein S23-like
LOC100623228	-0.573536	0.671968	0.665824	46.2371	68.8134	51	40	46	47	96	64	chr13:142418970-142422116	+	1948	pseudo		serine/arginine-rich splicing factor 7-like
LOC100623270	-0.324182	0.798751	0.620168	135.685	169.874	126	133	145	134	180	202	chr14:3915197-4013693	-	3257	ncRNA	ssc:100623270	uncharacterized LOC100623270
LOC100623534	-0.551905	0.682119	0.813631	60.3467	88.4741	89	22	67	138	40	91	chr17:27960096-27962190	+	1996	ncRNA	ssc:100623534	uncharacterized LOC100623534
LOC100623542	-9.12425	0.00179195	1	0	5.57051	0	0	0	6	4	7	chr18:7611155-7612708	-	1464	pseudo		T-cell receptor beta chain V region CTL-L17-like
LOC100623855	-1.96984	0.255282	0.634838	0.632088	2.50521	0	0	2	1	0	7	chr14:14973193-14974534	-	1342	pseudo		suppression of tumorigenicity 13 (colon carcinoma) (Hsp70 interacting protein) pseudogene
LOC100623904	-3.11527	0.115402	0.472524	0.337761	3.00348	0	1	0	8	0	1	chr4:105734725-105736174	+	1450	pseudo		heterogeneous nuclear ribonucleoprotein A3 pseudogene
LOC100623931	-2.91696	0.132406	0.00236265	7.18454	54.3268	6	14	1	20	75	70	chr14:115188068-115196184	+	4215	ncRNA	ssc:100623931	uncharacterized LOC100623931
LOC100624113	-0.256155	0.837316	0.987561	10412.1	12435.1	9155	10875	10992	17895	6706	13213	chr7:23933356-23935759	+	1225	ncRNA	ssc:100624113	uncharacterized LOC100624113
LOC100624127	-1.31784	0.401136	1	2.63694	6.58861	0	5	3	4	8	8	chr5:62123668-62135540	+	1583	pseudo		polynucleotide 5'-hydroxyl-kinase NOL9-like
LOC100624137	1.19206	2.28479	0.620196	11.6903	5.11097	8	14	13	4	10	1	chr10:66433251-66437168	-	2201	ncRNA	ssc:100624137	uncharacterized LOC100624137
LOC100624406	-0.206707	0.866513	0.878611	77.8839	89.8836	117	35	77	143	41	89	chr13:120958386-120982406	-	4718	ncRNA	ssc:100624406	uncharacterized LOC100624406
LOC100624421	1.66912	3.18021	0.417712	10.3874	3.25942	14	1	16	6	0	4	chr1:111957-113643	-	1687	pseudo		uncharacterized LOC100624421
LOC100624537	1.81325	3.51434	0.00150028	35.3833	10.0611	33	25	48	17	0	14	chr5:7674012-7675241	+	1230	pseudo		ribosomal protein L31 pseudogene
LOC100624621	-0.754028	0.592946	0.691082	29.6461	50.0049	16	40	33	17	69	66	chrX:93925732-93926297	+	566	pseudo		uncharacterized LOC100624621
LOC100624650	-0.574019	0.671743	0.951654	1002.83	1492.88	922	897	1174	2490	388	1680	chrX:60626452-60627184	-	733	pseudo	ssc:100624650	60S ribosomal protein L9-like	2e-109	RPL9	ribosomal protein L9
LOC100624963	0.222601	1.16684	0.891743	134.132	114.952	154	111	132	159	63	128	chr13:121378573-121428800	+	3841	ncRNA	ssc:100624963	uncharacterized LOC100624963
LOC100625214	-0.200374	0.870325	0.897246	152.057	174.715	177	93	182	203	142	185	chr3:49463080-49469094	+	4728	ncRNA	ssc:100625214	uncharacterized LOC100625214
LOC100625507	-2.04703	0.241982	1	0.948132	3.94952	0	0	3	2	5	5	chr1:220638051-220638993	+	943	pseudo		GTP-binding nuclear protein Ran-like
LOC100625510	-1.14562	0.451997	0.72339	20.747	45.913	8	9	47	14	26	104	chr18:50248581-50249094	+	514	pseudo	ssc:100625510	60S acidic ribosomal protein P1-like
LOC100625515	-0.687228	0.621046	0.727125	1.42656	2.30313	4	0	0	5	0	2	chr2:58533767-58534626	-	860	pseudo	ssc:100625515	mitochondrial fission 1 protein-like	2e-53	FIS1	fission 1 (mitochondrial outer membrane) homolog (S. cerevisiae)
LOC100625735	3.79033	13.8357	0.238155	4.41446	0.309786	7	1	5	0	0	1	chr11:54598269-54598859	-	591	pseudo		small nuclear ribonucleoprotein 27kDa (U4/U6.U5) pseudogene
LOC100625795	-0.590063	0.664314	0.797505	132.845	199.978	140	107	148	291	89	230	chr8:56102374-56131300	+	5371	pseudo	ssc:100625795	uncharacterized LOC100625795
LOC100626211	-1.62672	0.323823	0.751505	1.36992	4.25135	1	3	0	7	1	5	chr13:168868162-168869337	+	1176	pseudo		partner of NOB1 homolog (S. cerevisiae) pseudogene
LOC100626258	-1.02154	0.492591	0.00957423	156.142	316.991	102	203	162	379	220	366	chr8:39603068-39605041	+	968	ncRNA	ssc:100626258	uncharacterized LOC100626258
LOC100626264	-2.28935	0.204568	0.204918	3.64454	17.8547	2	4	5	29	1	25	chr15:38096027-38099470	-	514	ncRNA	ssc:100626264	uncharacterized LOC100626264
LOC100626276	0.750165	1.68199	0.670139	22.6516	13.4631	23	25	19	23	4	14	chr1:167523651-167541217	+	16764	ncRNA	ssc:100626276	uncharacterized LOC100626276
LOC100626296	0.168229	1.12368	0.854524	5.10603	4.54293	9	0	6	5	2	7	chr14:29510704-29512053	+	1350	pseudo		sepiapterin reductase (7,8-dihydrobiopterin:NADP+ oxidoreductase) pseudogene
LOC100626360	0.0186622	1.01302	0.877107	5.59745	5.52538	5	1	11	3	5	9	chr2:55710376-55711917	+	1542	pseudo		probable phospholipid-transporting ATPase IF-like
LOC100626577	0.244047	1.18431	0.884568	118.758	100.275	161	74	115	69	119	116	chr8:104551712-104557415	-	5603	pseudo		transmembrane protein 41A-like
LOC100626578	-8.62309	0.00253624	1	0	3.93284	0	0	0	8	0	4	NW_018084788:140205-141476	+	1272	pseudo		adaptor-related protein complex 1 associated regulatory protein pseudogene
LOC100626591	-0.771053	0.58599	0.677315	10.915	18.6336	16	7	9	12	27	17	chr2:114930145-115124845	+	17803	ncRNA	ssc:100626591	uncharacterized LOC100626591
LOC100626679	-0.885895	0.541152	0.327528	16.021	29.6138	25	7	15	22	32	36	chr1:236002279-236004569	+	2291	pseudo		40S ribosomal protein SA-like
LOC100626788	-0.0376931	0.974211	0.977715	379.205	389.244	314	415	402	385	400	392	chr6:62921420-62925969	+	1039	ncRNA	ssc:100626788	uncharacterized LOC100626788
LOC100626841	0.0754462	1.05369	0.880174	63.7101	60.4635	94	22	72	62	59	62	chr5:77636229-77769907	+	1345	ncRNA	ssc:100626841	uncharacterized LOC100626841
LOC100627159	-0.980927	0.506654	0.173516	15.3049	30.2175	24	5	16	32	24	36	chr3:22784507-22785626	+	1120	pseudo		ribosomal protein L35 pseudogene
LOC100627215	-1.06233	0.478856	0.643669	1.74261	3.64998	4	0	1	9	0	2	chr6:103966985-103968452	+	1468	pseudo		chromobox homolog 3 pseudogene
LOC100627236	-0.260629	0.834724	0.812893	17.2399	20.6554	18	18	15	37	4	22	chr16:72762240-72765416	+	3177	pseudo		programmed cell death 2 pseudogene
LOC100627270	-1.12662	0.457989	2.37588e-14	68.6459	149.897	49	86	70	161	138	155	chr1:169665110-169676127	-	763	ncRNA	ssc:100627270	uncharacterized LOC100627270
LOC100627350	0.555868	1.47005	0.64484	134.363	91.3967	121	96	186	71	77	132	chr13:95933403-95936022	+	2620	pseudo		solute carrier family 30 (zinc transporter), member 9 pseudogene
LOC100627387	0.0134539	1.00937	0.879413	17.4936	17.3311	17	17	18	7	29	16	chr15:139531952-139534113	+	1276	ncRNA	ssc:100627387	uncharacterized LOC100627387
LOC100627398	0.0287237	1.02011	0.747088	2.21231	2.1685	0	0	7	0	0	7	chr1:45342406-45342759	+	354	pseudo	ssc:100627398	cytochrome c oxidase subunit 7C, mitochondrial-like	7e-25	COX7C	cytochrome c oxidase subunit VIIc
LOC100627645	-0.401348	0.75715	0.709516	80.859	106.797	76	74	91	85	90	152	chr2:83695035-83707721	+	843	pseudo	ssc:100627645	60S ribosomal protein L29-like
LOC100627705	0.446398	1.36263	0.788139	23.3176	17.1095	5	2	66	0	2	53	chr17:16028700-16029101	+	402	pseudo	ssc:100627705	fatty acid-binding protein, heart-like	7e-61	FABP3	fatty acid binding protein 3, muscle and heart (mammary-derived growth inhibitor)
LOC100627868	-0.590187	0.664257	0.629609	1211.67	1824.11	1005	1292	1319	2306	1224	2017	chr17:50958841-50963160	+	609	ncRNA	ssc:100627868	uncharacterized LOC100627868
LOC100627892	-0.618465	0.651364	0.206278	187.351	287.635	135	225	200	213	304	358	chr2:8919230-8922581	+	1423	ncRNA	ssc:100627892	uncharacterized LOC100627892
LOC100627949	-0.180635	0.882314	0.897846	737.035	835.344	721	676	796	950	660	928	chr17:41464070-41476914	-	3046	ncRNA	ssc:100627949	MLV-related proviral Env polyprotein-like
LOC100628140	-0.549197	0.683401	0.15231	229.364	335.627	174	253	259	404	272	341	chr1:273498257-273502695	+	4145	ncRNA	ssc:100628140	uncharacterized LOC100628140
LOC100628214	-0.375514	0.770831	0.803577	17.3511	22.5126	6	31	15	29	10	30	chr12:61531171-61562920	+	4813	ncRNA	ssc:100628214	HERV-R_7q21.2 provirus ancestral Env polyprotein-like	5e-52	ERV3-1	endogenous retrovirus group 3, member 1
LOC100736577	-2.0126	0.247826	0.44602	1.38597	5.62284	3	0	1	0	10	7	chr9:10084606-10085225	-	620	pseudo		transcription elongation factor A protein-like 8-like
LOC100736638	0.339614	1.26542	0.761005	5.86558	4.63319	10	4	3	11	0	3	chr6:167364387-167366042	+	1590	ncRNA	ssc:100736638	uncharacterized LOC100736638
LOC100736659	-2.18947	0.219232	0.999206	10.3292	47.1509	15	11	4	45	46	52	chr1:127937026-127942424	+	4665	ncRNA	ssc:100736659	uncharacterized LOC100736659
LOC100736666	0.208787	1.15572	0.892549	218.845	189.357	216	214	220	241	133	201	chr9:52945921-53008839	-	7300	ncRNA	ssc:100736666	uncharacterized LOC100736666
LOC100736688	-1.56804	0.337267	0.513967	6.92983	20.5666	15	0	5	39	0	24	chr12:31596525-31604155	+	666	pseudo		uncharacterized LOC100736688
LOC100736806	-1.77371	0.292455	0.491131	2.3341	8.00523	3	0	4	0	16	8	chr6:90433903-90439551	-	972	ncRNA	ssc:100736806	uncharacterized LOC100736806
LOC100736945	0.611591	1.52794	0.976206	8.64013	5.65129	4	12	10	9	4	4	chr6:45656580-45679976	+	1347	ncRNA	ssc:100736945	uncharacterized LOC100736945
LOC100736972	-1.9538	0.258136	0.344748	29.1653	113.013	35	26	25	205	26	113	chr2:66314440-66329011	-	2244	ncRNA	ssc:100736972	uncharacterized LOC100736972
LOC100737021	-0.203938	0.868177	0.926167	333.288	383.896	460	167	357	400	369	393	chr1:219295309-219385665	+	5903	ncRNA	ssc:100737021	uncharacterized LOC100737021
LOC100737186	-0.554025	0.681117	0.696954	340.573	500.025	447	192	368	595	377	547	chr9:100816875-100848365	-	9859	ncRNA	ssc:100737186	uncharacterized LOC100737186
LOC100737304	0.0507962	1.03584	0.909177	3.62283	3.49714	2	3	6	2	1	8	chr8:44121473-44124508	-	1809	ncRNA	ssc:100737304	transmembrane protein 192-like	2e-47	TMEM192	transmembrane protein 192
LOC100737436	-0.943098	0.520115	0.598697	9.8014	18.8539	2	11	17	10	26	21	chr4:44237498-44238522	-	1025	pseudo	ssc:100737436	protein S100-A16-like	2e-50	S100A16	S100 calcium binding protein A16
LOC100737511	-0.185242	0.879502	0.948001	912.321	1037.32	994	786	925	1331	737	1080	chr8:135420839-135429051	+	6621	ncRNA	ssc:100737511	uncharacterized LOC100737511
LOC100737553	-0.138166	0.908673	0.9692	951.895	1047.57	234	318	2408	307	312	2700	chr1:203699143-203699927	+	785	pseudo	ssc:100737553	peptidyl-prolyl cis-trans isomerase A-like	5e-88	PPIA	peptidylprolyl isomerase A (cyclophilin A)
LOC100737817	-0.329054	0.796058	0.80013	191.053	240.002	184	202	181	306	175	247	chr14:61684775-61688742	-	3846	ncRNA	ssc:100737817	uncharacterized LOC100737817
LOC100737862	-0.848485	0.555368	0.300466	17.8153	32.0864	15	21	17	39	19	40	chr1:66274261-66275355	-	1095	pseudo		60S ribosomal protein L17-like
LOC100737932	1.34711	2.54402	0.00145897	36.7893	14.455	40	33	36	24	5	15	chr13:190083805-190085322	+	1518	pseudo		ferritin, heavy polypeptide 1 pseudogene
LOC100737961	-1.15963	0.447627	0.108671	75.174	167.951	67	91	65	115	236	154	chr4:34328428-34332552	-	1034	ncRNA	ssc:100737961	uncharacterized LOC100737961
LOC100737966	8.36665	330.074	1	3.29074	0	0	6	4	0	0	0	chr10:29420389-29421649	-	1261	pseudo		ferritin, light polypeptide pseudogene
LOC100738114	4.27878	19.4107	0.0828182	6.88923	0.345434	14	0	6	0	1	0	chr5:89523877-89525194	-	1318	pseudo		60S ribosomal protein L21-like
LOC100738154	-0.0716345	0.951559	0.939864	32.8145	34.4855	43	19	35	33	30	42	chr5:89479424-89490051	+	652	ncRNA	ssc:100738154	uncharacterized LOC100738154
LOC100738157	0.328117	1.25537	0.782082	9.42042	7.50204	13	2	13	14	0	9	chr14:61667986-61678075	+	406	ncRNA	ssc:100738157	uncharacterized LOC100738157
LOC100738196	-0.207582	0.865988	1	25.7063	29.6859	22	22	33	26	31	33	chr8:113539193-113825271	-	7003	ncRNA	ssc:100738196	uncharacterized LOC100738196
LOC100738242	0.823714	1.76996	0.696191	15.8369	8.94326	21	6	20	10	0	18	chr8:137595910-137596549	-	640	pseudo	ssc:100738242	high mobility group protein B3-like	1e-85	HMGB3	high mobility group box 3
LOC100738304	-0.180338	0.882496	0.805546	19.8251	22.4661	3	5	54	6	0	66	chr8:26755747-26791093	+	843	pseudo	ssc:100738304	40S ribosomal protein S18-like	3e-75	RPS18	ribosomal protein S18
LOC100738436	-9.34773	0.0015348	1	0	6.5055	0	0	0	0	0	21	chr14:33038687-33042802	-	1151	pseudo		60S ribosomal protein L8-like
LOC100738647	-0.203552	0.86841	0.910518	341.655	393.428	264	322	439	305	404	488	chr3:28815675-28816756	-	1082	pseudo	ssc:100738647	glutamine synthetase-like	6e-175	GLUL	glutamate-ammonia ligase
LOC100738653	0.0623927	1.0442	0.959571	876.999	839.879	873	841	891	579	1024	940	chr11:432714-443781	+	2369	ncRNA	ssc:100738653	uncharacterized LOC100738653
LOC100738812	-0.456424	0.728791	1	12.0281	16.5079	8	15	13	14	18	18	chr2:4641998-4649928	+	6954	ncRNA	ssc:100738812	uncharacterized LOC100738812
LOC100738867	-8.60325	0.00257136	1	0	3.87899	0	0	0	6	0	6	chr2:68638210-68649113	-	908	pseudo	ssc:100738867	uncharacterized LOC100738867
LOC100739062	0.337813	1.26384	0.796901	108.772	86.0629	122	80	121	80	77	105	chrX:84903297-84922577	-	482	ncRNA	ssc:100739062	uncharacterized LOC100739062
LOC100739121	-2.68434	0.155573	0	85.6502	550.601	88	83	83	579	513	576	chr3:31133403-31139541	+	2443	ncRNA	ssc:100739121	uncharacterized LOC100739121
LOC100739139	-0.791767	0.577636	0.732647	2.13984	3.7118	6	0	0	6	4	1	chr9:131738051-131768168	-	1057	ncRNA	ssc:100739139	putative uncharacterized protein encoded by LINC00467 homolog
LOC100739361	0.301467	1.2324	0.839239	32.7333	26.5588	41	19	37	13	40	27	chr13:79771635-79774487	+	2853	pseudo		citrate synthase, mitochondrial-like
LOC100739463	3.01978	8.11041	0.246788	5.31447	0.646498	1	10	5	1	0	1	chr8:87459598-87465271	-	1592	ncRNA	ssc:100739463	uncharacterized LOC100739463
LOC100739518	1.22393	2.33582	0.0183067	85.8264	36.7378	99	56	100	52	18	42	chr9:214965-215998	-	1034	pseudo		60S ribosomal protein L23a-like
LOC100739565	-0.461035	0.726465	0.731718	78.7543	108.411	84	64	86	136	62	133	chr2:9663891-9671792	+	3951	ncRNA	ssc:100739565	uncharacterized LOC100739565
LOC100739618	-0.128013	0.915091	0.798236	15.2945	16.7146	20	12	13	34	0	17	chr7:80279365-80281301	+	1701	pseudo		geranylgeranyl transferase type-2 subunit beta-like
LOC100739688	-0.358181	0.780147	0.676353	120.851	154.911	90	143	128	179	126	165	chr8:12363420-12526103	-	4669	ncRNA	ssc:100739688	uncharacterized LOC100739688
LOC100739694	0.848192	1.80024	0.354635	45.4995	25.2696	61	31	42	31	25	20	chr15:68161429-68163244	+	1816	pseudo		ribosomal protein L26-like 1 pseudogene
LOC100739716	-0.703833	0.613939	0.911056	7.99953	13.0361	7	6	11	16	6	18	chr6:148937175-148938597	-	1253	pseudo		glycerophosphodiester phosphodiesterase 1-like
LOC100739791	-1.56995	0.33682	0.417576	268.283	796.537	216	293	292	1262	309	855	chr18:50450512-50463100	+	1523	ncRNA	ssc:100739791	uncharacterized LOC100739791
LOC102157413	0.237726	1.17913	0.798396	9.61849	8.15574	1	19	9	6	7	12	chr16:61072403-61195935	+	4579	ncRNA	ssc:102157413	uncharacterized LOC102157413
LOC102157416	8.84811	460.835	1	4.59835	0	0	8	6	0	0	0	chr7:20470877-20471417	+	464	pseudo		histone H2A type 1-A-like
LOC102157424	-0.364543	0.776715	0.51815	531.904	684.816	468	566	550	813	547	717	chr13:207029519-207042862	-	11664	ncRNA	ssc:102157424	uncharacterized LOC102157424
LOC102157437	-0.907897	0.532961	0.203126	30.4887	57.215	26	31	34	78	34	62	chr1:54015929-54400999	-	4961	ncRNA	ssc:102157437	uncharacterized LOC102157437
LOC102157444	-0.538061	0.688696	0.755035	17.3749	25.2332	24	13	14	38	10	29	chr2:134636582-134660659	-	2484	ncRNA	ssc:102157444	uncharacterized LOC102157444
LOC102157450	2.96942	7.83223	0.223653	7.83736	0.991932	14	0	9	1	1	1	chr4:56080088-56085720	-	1245	ncRNA	ssc:102157450	uncharacterized LOC102157450
LOC102157454	-0.352666	0.783135	1	12.8358	16.393	15	10	13	19	11	20	chr6:5274-56792	-	2519	ncRNA	ssc:102157454	uncharacterized LOC102157454
LOC102157461	0.11776	1.08505	0.811266	5.70036	5.25276	7	2	8	11	0	5	chr1:2120936-2128724	+	5001	ncRNA	ssc:102157461	uncharacterized LOC102157461
LOC102157464	-1.55237	0.34095	0.177296	5.38999	15.8281	5	6	5	25	8	15	chr7:35710104-35712441	+	1757	ncRNA	ssc:102157464	uncharacterized LOC102157464
LOC102157477	-0.646735	0.638724	0.877474	2.67186	4.18877	3	1	4	6	0	7	chr11:1964560-2039952	+	3568	ncRNA	ssc:102157477	uncharacterized LOC102157477
LOC102157484	0.225498	1.16918	0.870333	308.539	263.892	286	284	350	322	190	290	chr13:136800693-136834051	-	3614	ncRNA	ssc:102157484	uncharacterized LOC102157484
LOC102157493	-0.475872	0.719032	0.750311	2.45589	3.41945	6	0	1	4	6	0	chr3:12497227-12589268	-	5501	ncRNA	ssc:102157493	uncharacterized LOC102157493
LOC102157509	2.65886	6.31535	0.233198	6.43252	1.01014	10	1	8	3	0	0	chr9:26094004-26103124	-	2945	ncRNA	ssc:102157509	uncharacterized LOC102157509
LOC102157527	9.1445	565.939	1	5.64939	0	2	9	6	0	0	0	chr15:100065679-100066780	+	890	ncRNA	ssc:102157527	uncharacterized LOC102157527
LOC102157535	-0.905943	0.533684	0.369393	15.3426	28.7573	26	3	16	30	28	29	chr1:228955863-228957133	+	1271	pseudo		ribosomal protein S6 pseudogene
LOC102157546	-0.346011	0.786756	0.873481	138.036	175.452	56	212	147	154	191	186	chr7:49099838-49150374	-	4428	ncRNA	ssc:102157546	uncharacterized LOC102157546
LOC102157568	0.493062	1.40743	0.840278	21.0711	14.9685	12	31	20	17	16	12	chr2:99339739-99922668	-	8524	ncRNA	ssc:102157568	uncharacterized LOC102157568
LOC102157576	-0.848149	0.555497	0.670947	13.7379	24.7388	27	0	13	40	12	23	chr4:108378739-108393773	-	7464	ncRNA	ssc:102157576	uncharacterized LOC102157576
LOC102157581	-1.81755	0.283702	1	3.74178	13.2144	6	1	4	16	11	13	chr7:24232784-24233930	+	679	ncRNA	ssc:102157581	uncharacterized LOC102157581
LOC102157601	-0.218366	0.859539	0.941532	651.829	758.35	746	475	713	987	497	821	chr2:25240466-25271631	-	11880	ncRNA	ssc:102157601	uncharacterized LOC102157601
LOC102157614	4.1971	18.3422	0.0961773	6.34947	0.336712	1	14	4	1	0	0	chr8:102731252-102736210	-	1902	ncRNA	ssc:102157614	uncharacterized LOC102157614
LOC102157617	0.0412966	1.02904	1	27.7517	26.9683	23	27	33	33	19	30	chr5:67917477-67992641	+	1132	ncRNA	ssc:102157617	uncharacterized LOC102157617
LOC102157618	-0.360637	0.778821	0.853988	90.6914	116.45	142	25	100	113	105	136	chr5:89227083-89247231	-	11474	ncRNA	ssc:102157618	uncharacterized LOC102157618
LOC102157619	2.43964	5.42508	0.0211166	12.7282	2.33802	7	20	11	1	4	2	chr1:147959481-147964077	-	1112	ncRNA	ssc:102157619	uncharacterized LOC102157619
LOC102157630	-0.521055	0.696862	0.828857	498.612	715.514	713	234	523	820	586	765	chr9:42017643-42027282	+	5165	ncRNA	ssc:102157630	uncharacterized LOC102157630
LOC102157632	0.303385	1.23404	0.853234	61.7655	50.0497	77	37	69	65	34	53	chr14:71579267-71580848	-	1582	pseudo		vacuolar protein sorting-associated protein 37A-like
LOC102157642	-0.0315687	0.978356	0.995513	12.9111	13.1969	8	12	19	18	9	13	chr13:75449018-75450819	+	903	ncRNA	ssc:102157642	uncharacterized LOC102157642
LOC102157665	-0.00250916	0.998262	0.94061	12.8386	12.861	14	12	12	21	6	12	chr2:79201330-79210219	-	8106	ncRNA	ssc:102157665	uncharacterized LOC102157665
LOC102157670	0.7268	1.65496	0.819163	11.528	6.96173	4	14	17	9	6	6	chr9:108529340-108631115	-	2354	ncRNA	ssc:102157670	uncharacterized LOC102157670
LOC102157672	-0.334767	0.792912	0.818727	27.7036	34.9417	17	36	30	64	2	41	chr9:32809519-32811632	-	1502	ncRNA	ssc:102157672	uncharacterized LOC102157672
LOC102157680	-0.968339	0.511094	0.804761	4.75222	9.30771	7	2	5	5	14	9	chr12:36174917-36308352	+	660	ncRNA	ssc:102157680	uncharacterized LOC102157680
LOC102157689	3.40619	10.6014	0.15835	7.23529	0.673425	0	13	9	2	0	0	chr1:189170582-189230278	+	817	ncRNA	ssc:102157689	uncharacterized LOC102157689
LOC102157696	0.941487	1.92051	1	3.6823	1.91257	4	2	5	2	0	4	chr4:22261900-22601897	+	2911	ncRNA	ssc:102157696	uncharacterized LOC102157696
LOC102157703	-0.0188339	0.98703	0.797791	11.3632	11.5126	23	0	10	9	12	14	chr12:47030580-47031320	-	480	ncRNA	ssc:102157703	uncharacterized LOC102157703
LOC102157709	-1.48318	0.3577	0.679584	1.99917	5.60692	2	1	3	10	2	5	chr3:110967442-110968685	+	723	ncRNA	ssc:102157709	uncharacterized LOC102157709
LOC102157744	-0.170785	0.888359	0.928449	6.43535	7.24535	9	3	7	12	3	7	chr3:12217244-12530755	+	6302	ncRNA	ssc:102157744	uncharacterized LOC102157744
LOC102157746	-2.84522	0.139156	0.147411	1.36709	9.88596	2	1	1	22	0	8	chr3:108072558-108076595	-	2498	ncRNA	ssc:102157746	uncharacterized LOC102157746
LOC102157748	8.5317	370.081	1	3.69081	0	1	8	2	0	0	0	chr3:117601219-117608925	-	2090	ncRNA	ssc:102157748	uncharacterized LOC102157748
LOC102157750	0.692725	1.61633	0.111232	210.189	130.037	244	156	223	141	100	155	chr7:34554239-34602779	+	6785	ncRNA	ssc:102157750	uncharacterized LOC102157750
LOC102157763	0.280302	1.21445	0.933962	64.1825	52.8473	55	73	63	46	66	47	chr8:70145049-70147973	+	2138	pseudo	ssc:102157763	c-X-C motif chemokine 2-like	6e-33	CXCL2	chemokine (C-X-C motif) ligand 2
LOC102157791	-0.860438	0.550785	0.226517	63.2842	114.906	57	57	75	152	67	131	chr2:134693295-134700923	-	5736	ncRNA	ssc:102157791	uncharacterized LOC102157791
LOC102157799	1.90254	3.7387	0.31661	7.58058	2.02027	5	5	13	6	0	0	chr4:108210147-108261813	+	1367	ncRNA	ssc:102157799	uncharacterized LOC102157799
LOC102157806	-0.912845	0.531137	0.0761451	66.9827	126.121	74	50	75	165	85	133	chr2:76158950-76163582	+	4528	ncRNA	ssc:102157806	uncharacterized LOC102157806
LOC102157842	-1.39299	0.380776	1	3.49089	9.18408	6	4	0	11	6	11	chr4:22506613-22524212	+	7800	ncRNA	ssc:102157842	uncharacterized LOC102157842
LOC102157854	-0.790359	0.5782	0.702614	2.6747	4.63319	2	3	3	11	0	3	chr5:13437411-13485695	+	921	ncRNA	ssc:102157854	uncharacterized LOC102157854
LOC102157885	-1.60499	0.328738	0.617258	12.5412	38.17	4	17	17	83	0	33	chr17:53146342-53150019	+	3491	ncRNA	ssc:102157885	uncharacterized LOC102157885
LOC102157897	-0.591663	0.663577	0.999714	3.08797	4.6586	6	0	3	4	6	4	chr4:106563408-106578834	+	1340	ncRNA	ssc:102157897	uncharacterized LOC102157897
LOC102157909	0.103296	1.07423	1	10.361	9.64442	8	11	12	6	14	9	chrX:53938576-53940567	-	1992	pseudo		heterogeneous nuclear ribonucleoprotein A3 pseudogene
LOC102157930	-0.718432	0.607758	0.688887	13.3812	22.0238	26	0	13	14	25	28	chr18:54435901-54470796	+	2035	ncRNA	ssc:102157930	uncharacterized LOC102157930
LOC102157933	-0.427956	0.743314	0.733126	54.8232	73.7586	40	63	61	92	53	79	chr4:15204895-15263310	-	2232	ncRNA	ssc:102157933	uncharacterized LOC102157933
LOC102157934	0.0129766	1.00904	0.854772	22.5761	22.3738	19	29	19	38	8	22	chrX:45856343-45880197	+	6347	ncRNA	ssc:102157934	uncharacterized LOC102157934
LOC102158015	-0.375118	0.771042	0.971284	19.3852	25.1445	11	28	19	29	23	24	chr15:132195947-132209469	-	1498	ncRNA	ssc:102158015	uncharacterized LOC102158015
LOC102158034	0.299694	1.23088	0.714993	2.45589	1.99335	6	0	1	5	0	1	chr4:11097048-11173783	+	2325	ncRNA	ssc:102158034	uncharacterized LOC102158034
LOC102158069	2.8323	7.12207	1	16.4643	2.30313	15	17	17	5	0	2	chr4:119263447-119785430	-	2284	ncRNA	ssc:102158069	uncharacterized LOC102158069
LOC102158077	-2.63489	0.160997	0.220314	13.6784	85.0126	25	1	14	158	6	96	chr6:160811174-160816349	-	2842	ncRNA	ssc:102158077	uncharacterized LOC102158077
LOC102158082	-0.0169175	0.988342	0.925234	69.0907	69.9058	87	50	67	83	56	73	chr8:10020972-10388939	-	3955	ncRNA	ssc:102158082	uncharacterized LOC102158082
LOC102158087	-8.96961	0.00199471	1	0	5.00327	0	0	0	0	10	5	chr1:270190985-270219535	-	930	ncRNA	ssc:102158087	uncharacterized LOC102158087
LOC102158108	-2.9611	0.128417	0.000403265	10.2234	79.6791	14	8	8	122	40	80	chr6:14910931-14954936	-	4118	ncRNA	ssc:102158108	uncharacterized LOC102158108
LOC102158113	3.06004	8.33998	1	22.3806	2.67473	19	20	28	2	4	2	chr12:15887828-15892358	-	3535	ncRNA	ssc:102158113	uncharacterized LOC102158113
LOC102158121	2.04654	4.13114	0.604166	2.70209	0.646498	0	8	0	1	0	1	chr7:89208965-89236647	-	2247	ncRNA	ssc:102158121	uncharacterized LOC102158121
LOC102158154	0.35887	1.28242	0.764174	12.76	9.94777	0	20	19	19	4	7	chr18:54795042-54799900	+	2195	ncRNA	ssc:102158154	uncharacterized LOC102158154
LOC102158191	-0.555965	0.680202	0.834509	3.64738	5.36691	1	6	4	2	10	4	chr14:56242424-56246887	-	3249	ncRNA	ssc:102158191	uncharacterized LOC102158191
LOC102158199	-0.683646	0.62259	0.527119	26.1451	42.0001	17	37	24	55	33	39	chr3:42859275-42861361	-	885	ncRNA	ssc:102158199	uncharacterized LOC102158199
LOC102158243	1.72731	3.31109	0.247057	10.7262	3.23249	6	17	9	5	0	5	chr2:128318053-129486348	-	1727	ncRNA	ssc:102158243	uncharacterized LOC102158243
LOC102158255	-1.15119	0.450255	0.428725	6.51371	14.4789	12	1	6	9	17	18	chr5:90055019-90088357	+	2747	ncRNA	ssc:102158255	uncharacterized LOC102158255
LOC102158261	-0.503542	0.705373	0.876536	2.05865	2.9227	4	0	2	5	0	4	chr8:70885315-70891375	-	5090	ncRNA	ssc:102158261	uncharacterized LOC102158261
LOC102158266	-1.10655	0.464405	0.43296	24.0404	51.7776	25	27	19	80	19	59	chr13:207204848-207209292	+	2381	ncRNA	ssc:102158266	uncharacterized LOC102158266
LOC102158284	-2.18677	0.219642	0.56802	0.653805	3.01221	0	1	1	7	1	1	chr14:56255862-56266692	+	2314	ncRNA	ssc:102158284	uncharacterized LOC102158284
LOC102158292	-2.20122	0.217453	0.414609	1.34821	6.23597	1	2	1	13	0	6	chr3:3382570-3478292	+	3049	ncRNA	ssc:102158292	uncharacterized LOC102158292
LOC102158302	-0.456029	0.72899	0.857257	6.49199	8.90918	12	0	7	7	10	10	chr3:17809852-17810985	-	833	ncRNA	ssc:102158302	uncharacterized LOC102158302
LOC102158315	-0.339333	0.790407	0.834341	56.1993	71.1044	61	58	47	104	39	73	chr6:48713184-48722160	+	1084	ncRNA	ssc:102158315	uncharacterized LOC102158315
LOC102158334	-0.327767	0.796769	0.847403	50.0797	62.8561	41	61	47	80	43	68	chr1:269050673-269056255	-	3140	ncRNA	ssc:102158334	uncharacterized LOC102158334
LOC102158335	1.03056	2.04281	0.743668	2866.83	1403.37	3951	2088	2381	1231	2191	749	NW_018085355:19304-20652	+	967	ncRNA	ssc:102158335	uncharacterized LOC102158335
LOC102158348	-0.122442	0.918631	0.817918	5.72775	6.23597	5	7	5	13	0	6	chr4:42985572-43254877	+	1842	ncRNA	ssc:102158348	uncharacterized LOC102158348
LOC102158358	-1.23275	0.425507	1	3.36342	7.91801	5	0	5	10	6	8	chr8:59270974-59437784	+	2539	ncRNA	ssc:102158358	uncharacterized LOC102158358
LOC102158376	8.44924	349.521	1	3.48521	0	8	0	2	0	0	0	chr6:81457667-81481427	+	4343	ncRNA	ssc:102158376	uncharacterized LOC102158376
LOC102158392	-0.353734	0.782556	0.9874	16.9425	21.653	8	23	20	21	18	27	chr3:117854026-117857827	-	1510	ncRNA	ssc:102158392	uncharacterized LOC102158392
LOC102158405	0.177841	1.13119	0.960092	24.8158	21.9366	17	34	23	24	15	28	chr4:182684-186568	-	1831	ncRNA	ssc:102158405	uncharacterized LOC102158405
LOC102158455	1.09981	2.14327	1	26.1904	12.2145	24	26	28	20	6	11	chr16:52781826-52791008	+	723	ncRNA	ssc:102158455	uncharacterized LOC102158455
LOC102158457	-0.748458	0.595239	0.816578	2.33693	3.93284	2	2	3	8	0	4	chr10:53325974-53329961	-	364	ncRNA	ssc:102158457	uncharacterized LOC102158457
LOC102158458	0.969652	1.95837	0.83258	6.61924	3.37508	2	10	8	5	4	1	chr11:2422011-2430626	+	1016	ncRNA	ssc:102158458	uncharacterized LOC102158458
LOC102158467	-0.942293	0.520405	0.366005	163.895	314.946	190	119	177	433	174	352	chr1:99311334-99314082	+	608	ncRNA	ssc:102158467	uncharacterized LOC102158467
LOC102158473	-0.264547	0.83246	0.776643	10.661	12.8087	6	14	12	27	0	12	chr14:56461225-56525356	-	3000	ncRNA	ssc:102158473	uncharacterized LOC102158473
LOC102158497	-9.07531	0.00185379	1	0	5.38435	0	0	0	0	12	4	chr10:27215721-27222863	+	2842	ncRNA	ssc:102158497	uncharacterized LOC102158497
LOC102158507	1.80776	3.50099	0.0277832	17.5746	5.01275	8	23	22	3	8	4	chr4:71899253-71903996	-	2822	ncRNA	ssc:102158507	uncharacterized LOC102158507
LOC102158523	0.981526	1.97455	0.479046	17.2368	8.72455	8	22	22	9	12	5	chr15:112716569-112723180	-	3207	ncRNA	ssc:102158523	uncharacterized LOC102158523
LOC102158524	0.0243753	1.01704	0.861878	43.3653	42.6386	53	35	40	72	12	46	chr2:81617424-81640144	+	1233	ncRNA	ssc:102158524	uncharacterized LOC102158524
LOC102158553	-0.411648	0.751764	0.856729	202.85	269.835	272	115	212	344	175	302	chr12:53119241-53136246	-	4613	ncRNA	ssc:102158553	uncharacterized LOC102158553
LOC102158661	0.725597	1.65358	0.244343	110.446	66.7881	71	136	124	84	46	73	chrX:45920043-45939730	+	5984	ncRNA	ssc:102158661	uncharacterized LOC102158661
LOC102158676	1.70711	3.26505	1	38.6854	11.8414	29	39	48	15	8	13	chr6:156121242-156322903	+	6591	ncRNA	ssc:102158676	uncharacterized LOC102158676
LOC102158687	0.732172	1.66114	0.585282	30.2529	18.2082	36	16	38	13	23	19	chr9:72079729-72161280	+	325	ncRNA	ssc:102158687	uncharacterized LOC102158687
LOC102158698	0.908989	1.87773	0.978709	3.70118	1.96642	5	1	5	4	0	2	chr13:40768742-40934895	+	3433	ncRNA	ssc:102158698	uncharacterized LOC102158698
LOC102158706	0.530302	1.44423	0.712835	3.35589	2.32058	0	9	1	3	2	2	chr15:105878051-105878747	-	697	pseudo		NOP16 nucleolar protein pseudogene
LOC102158711	-0.0133704	0.990775	0.959065	30.5454	30.8299	29	28	34	41	17	36	chr3:14423291-14434466	+	2020	pseudo		uncharacterized LOC102158711
LOC102158714	0.295348	1.22718	0.98211	38.7044	31.5375	41	32	42	24	41	30	chr3:126581257-126584115	-	390	ncRNA	ssc:102158714	uncharacterized LOC102158714
LOC102158722	2.95485	7.75349	1	10.3015	1.31992	6	12	13	3	0	1	chr9:6663723-6666018	-	1457	ncRNA	ssc:102158722	uncharacterized LOC102158722
LOC102158739	-0.282515	0.822156	0.810733	6.6976	8.14854	5	8	7	15	0	10	chrX:122270027-122282517	+	2820	ncRNA	ssc:102158739	uncharacterized LOC102158739
LOC102158750	0.532043	1.44598	0.760783	138.836	96.0126	114	155	145	156	38	98	chr14:96322654-96425391	-	13036	ncRNA	ssc:102158750	uncharacterized LOC102158750
LOC102158751	-0.222438	0.857116	1	45.0218	52.5288	38	52	44	58	48	53	chr14:111633553-111635302	+	1647	ncRNA	ssc:102158751	uncharacterized LOC102158751
LOC102158757	1.63161	3.09858	2.72801e-08	208.699	67.3463	172	222	229	20	110	73	chr2:116257130-116278588	+	4835	ncRNA	ssc:102158757	uncharacterized LOC102158757
LOC102158769	3.91365	15.0705	1	5.34655	0.345434	5	4	7	0	1	0	chr13:148116450-148117612	-	1163	pseudo		5'-nucleotidase, cytosolic IIIA pseudogene
LOC102158799	0.0595318	1.04213	0.913738	142.279	136.527	178	92	151	178	89	148	chr3:101800461-101818001	+	3758	ncRNA	ssc:102158799	uncharacterized LOC102158799
LOC102158821	0.166387	1.12224	0.890534	83.5525	74.4502	79	76	94	107	35	85	chrX:84320380-84338947	+	2981	ncRNA	ssc:102158821	uncharacterized LOC102158821
LOC102158826	-1.2462	0.421556	0.322493	18.9598	44.9895	30	2	24	58	19	61	chr6:43510250-43526127	+	4185	ncRNA	ssc:102158826	uncharacterized LOC102158826
LOC102158857	-0.578668	0.669582	1	83.9989	125.455	79	82	89	143	109	128	chr7:58268457-58279665	+	1975	ncRNA	ssc:102158857	uncharacterized LOC102158857
LOC102158878	-0.779797	0.582449	0.606293	15.6887	26.9429	12	16	19	40	13	29	chr18:4454063-4578366	-	5329	ncRNA	ssc:102158878	uncharacterized LOC102158878
LOC102158888	0.387117	1.30778	0.851964	105.731	80.8454	126	78	109	125	27	95	chr6:156599855-156877335	-	7562	ncRNA	ssc:102158888	uncharacterized LOC102158888
LOC102158889	-0.474476	0.719728	0.00324849	160.891	223.549	144	154	182	193	242	242	chr6:167890677-167909445	+	734	ncRNA	ssc:102158889	uncharacterized LOC102158889
LOC102158901	-0.0999483	0.933066	0.862022	23.5429	25.2324	9	34	28	34	13	30	chr8:328816-331790	-	2543	ncRNA	ssc:102158901	uncharacterized LOC102158901
LOC102158914	-0.248927	0.841522	1	3.03134	3.60409	3	3	3	2	4	5	chr15:81804907-81806589	+	875	ncRNA	ssc:102158914	uncharacterized LOC102158914
LOC102158929	1.88262	3.68744	0.188072	9.69401	2.62164	5	15	9	4	1	3	chr16:52826736-52836219	+	4603	ncRNA	ssc:102158929	uncharacterized LOC102158929
LOC102158936	-0.00392743	0.997281	0.889436	70.8134	71.0065	98	36	75	47	88	80	chr1:113425672-113783744	+	5344	ncRNA	ssc:102158936	uncharacterized LOC102158936
LOC102158973	0.131056	1.09509	1	45.4615	41.5129	48	39	48	48	42	35	chr2:126548161-126563573	+	6388	ncRNA	ssc:102158973	uncharacterized LOC102158973
LOC102158976	2.94098	7.67932	1	20.406	2.64857	16	22	23	5	1	2	chr8:110450671-111427895	+	8121	ncRNA	ssc:102158976	uncharacterized LOC102158976
LOC102158991	-2.87861	0.135973	0.0785008	1.02932	7.63363	2	0	1	3	12	8	chr13:124690130-124700999	-	2107	ncRNA	ssc:102158991	uncharacterized LOC102158991
LOC102158999	-3.11369	0.115528	0.278807	0.672684	5.89926	1	0	1	12	0	6	chr3:81911252-81944077	+	1717	ncRNA	ssc:102158999	uncharacterized LOC102158999
LOC102159014	-1.26526	0.416025	0.0178674	17.1835	41.318	26	15	9	54	32	39	chr6:156723005-156766635	+	19834	ncRNA	ssc:102159014	uncharacterized LOC102159014
LOC102159020	9.05726	532.731	1	5.31731	0	0	12	4	0	0	0	chr8:10749018-10754173	-	4141	ncRNA	ssc:102159020	uncharacterized LOC102159020
LOC102159022	0.294871	1.22678	0.826154	29.5776	24.1082	47	8	32	29	20	24	chr14:39426128-39427555	+	1428	pseudo		heparin binding protein pseudogene
LOC102159045	-0.995858	0.501437	0.211448	12.6066	25.1509	15	14	8	27	16	34	chr6:12096784-12108318	-	2171	ncRNA	ssc:102159045	uncharacterized LOC102159045
LOC102159054	-0.566636	0.675189	0.22831	60.3569	89.3974	59	64	56	106	64	102	chr8:1379977-1387781	-	4114	ncRNA	ssc:102159054	uncharacterized LOC102159054
LOC102159078	0.306365	1.23659	0.842472	45.7321	36.9805	30	56	51	16	52	44	chr17:40193368-40195364	-	1997	pseudo	ssc:102159078	uncharacterized LOC102159078
LOC102159093	1.71407	3.28085	0.534643	5.45797	1.65663	4	11	1	4	0	1	chr8:10871923-10874079	-	1733	ncRNA	ssc:102159093	uncharacterized LOC102159093
LOC102159118	1.60817	3.04865	6.95286e-07	95.5754	31.3433	111	75	97	23	45	26	chr4:126717957-126726700	+	7272	ncRNA	ssc:102159118	uncharacterized LOC102159118
LOC102159120	-0.537161	0.689126	0.751906	13.7785	19.9986	28	0	12	29	9	23	chr5:90919800-91114826	+	4968	ncRNA	ssc:102159120	uncharacterized LOC102159120
LOC102159128	0.413082	1.33153	0.81667	67.3254	50.56	91	34	74	53	40	61	chr7:116437061-116439382	+	1156	ncRNA	ssc:102159128	uncharacterized LOC102159128
LOC102159135	-0.703305	0.614164	0.904888	7.52415	12.2573	13	2	7	11	14	12	chr9:72113223-72115052	+	1830	pseudo		chromobox homolog 3 pseudogene
LOC102159151	1.63106	3.09742	2.34841e-08	144.238	46.5605	108	153	171	69	20	53	chr14:96449517-96516562	-	6450	ncRNA	ssc:102159151	uncharacterized LOC102159151
LOC102159171	-1.67647	0.312847	0.27318	19.6115	62.7093	12	22	25	105	20	66	chr9:133425512-133561284	+	3099	ncRNA	ssc:102159171	uncharacterized LOC102159171
LOC102159187	1.41943	2.6748	0.479318	15.1774	5.66797	23	1	21	3	9	5	chr13:106910198-107014731	+	1029	ncRNA	ssc:102159187	uncharacterized LOC102159187
LOC102159203	-1.25849	0.417981	0.339541	37.8337	90.5293	52	15	45	140	44	91	chr5:19291553-19293988	-	1643	ncRNA	ssc:102159203	uncharacterized LOC102159203
LOC102159209	-10.1399	0.00088632	1	0	11.2726	0	0	0	1	20	13	chr7:4802864-4808730	+	1176	ncRNA	ssc:102159209	uncharacterized LOC102159209
LOC102159217	-0.293272	0.816049	0.783156	12.3366	15.1198	3	24	10	27	4	15	chr13:173780611-173811889	+	2356	pseudo		60S ribosomal protein L5-like
LOC102159224	-1.2783	0.41228	0.241373	20.1334	48.8485	16	24	20	77	26	45	chr2:77563317-77567518	+	2732	ncRNA	ssc:102159224	uncharacterized LOC102159224
LOC102159225	-2.15823	0.224031	0.370436	2.33977	10.4786	1	4	2	21	0	11	chr16:27610192-27615979	+	3365	ncRNA	ssc:102159225	uncharacterized LOC102159225
LOC102159243	-1.01326	0.495425	0.662359	18.5043	37.3605	29	12	13	68	6	40	chr6:109339905-109671306	+	2535	ncRNA	ssc:102159243	uncharacterized LOC102159243
LOC102159287	-0.615181	0.652848	0.805252	6.81939	10.4509	8	8	4	16	3	13	chr10:45386000-45390421	-	1237	ncRNA	ssc:102159287	uncharacterized LOC102159287
LOC102159289	1.38628	2.61404	0.504129	9.55334	3.64846	1	16	12	1	6	4	chr6:94086235-94101569	+	3393	ncRNA	ssc:102159289	uncharacterized LOC102159289
LOC102159324	-0.0741791	0.949882	0.777579	2.45589	2.58599	6	0	1	4	0	4	chr4:18003973-18145663	-	1467	ncRNA	ssc:102159324	uncharacterized LOC102159324
LOC102159340	2.4429	5.43734	0.0386848	10.8829	1.99335	12	13	7	5	0	1	chr16:27705062-27718003	-	1725	ncRNA	ssc:102159340	uncharacterized LOC102159340
LOC102159358	0.498435	1.41268	0.797904	17.9588	12.7097	18	22	13	22	1	16	chr7:116574159-116587893	+	5412	ncRNA	ssc:102159358	uncharacterized LOC102159358
LOC102159375	-0.194258	0.874022	0.890301	4.00118	4.57934	3	4	5	9	0	5	chr13:107707197-107732495	+	5300	ncRNA	ssc:102159375	uncharacterized LOC102159375
LOC102159376	-2.82075	0.141537	0.0816498	2.69074	19.0716	4	0	4	41	0	17	chr1:78538921-78606947	+	1921	ncRNA	ssc:102159376	uncharacterized LOC102159376
LOC102159383	-8.3912	0.0029785	1	0	3.34739	0	0	0	0	7	3	chr2:77569613-77579457	-	1378	ncRNA	ssc:102159383	uncharacterized LOC102159383
LOC102159394	0.396034	1.31589	1	60.8398	46.2325	58	59	64	56	38	46	chr2:96281234-96616438	+	6271	ncRNA	ssc:102159394	uncharacterized LOC102159394
LOC102159409	-0.0653365	0.955722	0.805957	15.9483	16.6876	20	13	14	33	0	18	NW_018084979:933424-936754	-	2884	ncRNA	ssc:102159409	uncharacterized LOC102159409
LOC102159414	1.74064	3.34183	0.152514	12.9255	3.86078	14	16	8	4	1	7	chr9:43666930-44009747	-	8708	ncRNA	ssc:102159414	uncharacterized LOC102159414
LOC102159416	-1.8427	0.2788	0.00043858	17.9966	64.576	20	20	13	89	41	66	chr10:10145763-10153615	+	1110	ncRNA	ssc:102159416	uncharacterized LOC102159416
LOC102159429	3.03745	8.21036	0.268812	260.027	31.6618	5	511	271	33	29	34	chr2:19082206-19154699	-	1365	ncRNA	ssc:102159429	uncharacterized LOC102159429
LOC102159433	0.445695	1.36197	0.823475	45.7211	33.5672	56	36	43	33	39	29	chr16:36802016-37035669	+	8357	ncRNA	ssc:102159433	uncharacterized LOC102159433
LOC102159434	0.38214	1.30327	0.710494	309.184	237.234	363	228	325	237	219	264	chr3:3547515-3552591	+	1316	ncRNA	ssc:102159434	uncharacterized LOC102159434
LOC102159502	0.232732	1.17506	0.89573	206.991	176.152	126	273	221	217	137	180	chr8:38964878-38982609	-	3707	ncRNA	ssc:102159502	uncharacterized LOC102159502
LOC102159513	2.67689	6.39474	1	20.7249	3.23249	15	24	23	5	0	5	chr12:52442479-52447953	+	2342	ncRNA	ssc:102159513	uncharacterized LOC102159513
LOC102159516	10.2246	1196.47	1	11.9547	0	22	0	13	0	0	0	chr13:33247293-33248772	+	1480	pseudo		ornithine aminotransferase, mitochondrial-like
LOC102159520	-8.73221	0.00235149	1	0	4.24263	0	0	0	8	0	5	chr13:154054874-154109637	+	754	ncRNA	ssc:102159520	uncharacterized LOC102159520
LOC102159521	-1.19344	0.437259	0.691907	1.89626	4.34957	0	0	6	8	3	2	chr14:12960051-12962308	+	816	pseudo		mitochondrial import inner membrane translocase subunit Tim23-like
LOC102159522	1.44618	2.72486	0	733.814	269.297	704	705	774	202	328	284	chr1:179780666-179800299	+	2077	ncRNA	ssc:102159522	uncharacterized LOC102159522
LOC102159543	-0.548691	0.68364	0.876287	7.21357	10.5563	0	12	10	8	12	12	chr3:39691087-39698882	-	3670	ncRNA	ssc:102159543	uncharacterized LOC102159543
LOC102159559	-0.38432	0.76614	0.808836	60.6692	79.1911	68	47	65	111	52	77	chr11:10464447-11084641	-	3355	ncRNA	ssc:102159559	uncharacterized LOC102159559
LOC102159561	0.76125	1.69496	0.699767	18.3532	10.824	21	20	13	21	1	11	chr1:73510556-73539717	+	2235	ncRNA	ssc:102159561	uncharacterized LOC102159561
LOC102159571	-2.07604	0.237165	0.288589	4.47394	18.8964	9	0	4	46	0	11	chr3:82563268-83162816	-	8353	ncRNA	ssc:102159571	uncharacterized LOC102159571
LOC102159588	-0.774221	0.584704	0.0618041	61.4257	105.061	59	55	69	136	81	101	chr11:14728270-14953801	-	2309	ncRNA	ssc:102159588	uncharacterized LOC102159588
LOC102159603	-0.680317	0.624028	0.761629	2.45589	3.94156	6	0	1	7	1	4	chr13:204834894-204840384	-	2372	ncRNA	ssc:102159603	uncharacterized LOC102159603
LOC102159607	-1.08655	0.470885	1	16.7803	35.647	15	17	18	35	35	38	chr15:2179531-2210186	-	8604	ncRNA	ssc:102159607	uncharacterized LOC102159607
LOC102159623	1.14254	2.20769	0.399696	16.1424	7.3064	6	19	24	5	10	7	chr7:89957988-90002528	-	390	ncRNA	ssc:102159623	uncharacterized LOC102159623
LOC102159626	-0.190743	0.876154	1	7.71088	8.80224	5	11	7	7	7	13	chr10:66990651-66996762	-	2250	ncRNA	ssc:102159626	uncharacterized LOC102159626
LOC102159627	2.79838	6.95659	0	432.114	62.1072	398	424	465	103	22	64	chr9:20378201-20393092	+	2271	ncRNA	ssc:102159627	uncharacterized LOC102159627
LOC102159645	-1.26918	0.414897	0.603783	39.8416	96.0418	62	16	39	169	29	94	chr16:46660481-46938008	-	9859	ncRNA	ssc:102159645	uncharacterized LOC102159645
LOC102159681	0.202242	1.15049	0.788207	13.4516	11.6908	2	19	20	20	0	16	chr1:16819952-16843000	+	4497	ncRNA	ssc:102159681	uncharacterized LOC102159681
LOC102159687	-0.624786	0.648516	1	142.713	220.066	156	124	143	218	221	227	chr15:20021662-20090628	-	10466	ncRNA	ssc:102159687	uncharacterized LOC102159687
LOC102159752	0.972246	1.96189	0.85698	6.45707	3.28634	9	4	6	7	0	3	chr6:15305441-15311435	-	1869	ncRNA	ssc:102159752	uncharacterized LOC102159752
LOC102159780	0.917071	1.88828	0.699202	4.95783	2.62088	0	10	5	0	4	4	chr8:19475679-19478992	+	3193	ncRNA	ssc:102159780	uncharacterized LOC102159780
LOC102159819	0.132625	1.09629	0.926391	23.3618	21.3091	15	29	26	29	11	25	chr7:1789792-1792644	-	2406	ncRNA	ssc:102159819	uncharacterized LOC102159819
LOC102159863	-0.339393	0.790374	0.991321	79.1235	100.112	84	81	69	89	108	106	chr8:53691001-53739084	-	3499	ncRNA	ssc:102159863	uncharacterized LOC102159863
LOC102159901	0.978916	1.97098	0.593735	18.6719	9.46846	9	28	19	18	0	11	chr5:91422115-91561899	+	3436	ncRNA	ssc:102159901	uncharacterized LOC102159901
LOC102159960	0.700184	1.62471	0.67294	36.571	22.5054	14	57	39	27	20	21	chr2:135152450-135154928	+	1425	ncRNA	ssc:102159960	uncharacterized LOC102159960
LOC102159961	-3.03899	0.121667	0.472719	0.35664	3.00348	1	0	0	8	0	1	chr16:47053285-47195109	-	1165	ncRNA	ssc:102159961	uncharacterized LOC102159961
LOC102159962	0.68215	1.60453	0.929998	6.3164	3.93284	5	5	9	8	0	4	chr17:25353422-25363527	-	2167	ncRNA	ssc:102159962	uncharacterized LOC102159962
LOC102159985	-3.45748	0.091032	0.000212641	6.70327	73.7362	3	12	5	115	35	74	chr9:133141284-133144534	+	608	ncRNA	ssc:102159985	uncharacterized LOC102159985
LOC102159991	0.556099	1.47029	0.776427	32.1587	21.8692	25	37	34	33	15	18	chr3:46118963-46137466	-	372	ncRNA	ssc:102159991	uncharacterized LOC102159991
LOC102159995	0.134092	1.0974	0.972461	13.3548	12.1686	20	10	9	13	10	14	chr1:73805547-73833458	-	4702	ncRNA	ssc:102159995	uncharacterized LOC102159995
LOC102159998	-0.177909	0.883983	0.866604	36.6724	41.4867	54	16	38	51	39	35	chr15:2411570-2499097	-	2226	ncRNA	ssc:102159998	uncharacterized LOC102159998
LOC102160041	-0.539719	0.687905	1	11.8471	17.2265	14	10	11	19	17	16	chr1:180036848-180042083	-	1152	pseudo		UPF0609 protein C4orf27-like
LOC102160043	-3.75541	0.074047	1	0.35664	4.94145	1	0	0	3	6	6	chr14:85916338-86247444	+	1000	ncRNA	ssc:102160043	uncharacterized LOC102160043
LOC102160045	2.67606	6.39108	1	4.35782	0.673425	4	4	5	2	0	0	chr15:102904074-102951000	-	624	ncRNA	ssc:102160045	uncharacterized LOC102160045
LOC102160052	-1.18111	0.441013	1	40.7036	92.3084	43	33	45	85	92	103	chr3:102069048-102182738	-	1402	ncRNA	ssc:102160052	uncharacterized LOC102160052
LOC102160057	0.073316	1.05213	0.994297	18.6202	17.6971	23	14	18	21	20	12	chr4:109050279-109060278	+	3507	ncRNA	ssc:102160057	uncharacterized LOC102160057
LOC102160084	2.42174	5.35818	1	26.5716	4.95094	24	29	26	6	4	5	chr16:47244827-47262186	-	898	ncRNA	ssc:102160084	uncharacterized LOC102160084
LOC102160096	-1.1855	0.439671	1.2536e-05	88.837	202.066	94	73	97	248	154	211	chr13:71908633-71917720	-	5412	ncRNA	ssc:102160096	uncharacterized LOC102160096
LOC102160100	0.170942	1.12579	0.865633	46.7523	41.5272	65	23	50	52	22	53	chr1:273558443-273560170	-	1186	ncRNA	ssc:102160100	uncharacterized LOC102160100
LOC102160118	-0.562589	0.677086	0.753874	14.3294	21.168	26	0	16	26	18	20	chr11:15410633-15449633	+	1068	ncRNA	ssc:102160118	uncharacterized LOC102160118
LOC102160165	-0.64156	0.641019	0.745276	23.5933	36.8115	44	0	25	53	28	30	chr17:24843411-24854919	-	5125	ncRNA	ssc:102160165	uncharacterized LOC102160165
LOC102160169	-0.107327	0.928306	1	54.8931	59.1333	46	55	63	63	47	70	chr1:18513347-18900691	+	7146	ncRNA	ssc:102160169	uncharacterized LOC102160169
LOC102160176	-8.60325	0.00257136	1	0	3.87899	0	0	0	6	0	6	chr2:12347965-12349239	+	1275	pseudo		eukaryotic translation elongation factor 1 alpha 1 pseudogene
LOC102160178	-0.61867	0.651271	0.727422	4.05782	6.23597	6	1	5	13	0	6	chr2:60982831-60984068	-	429	ncRNA	ssc:102160178	uncharacterized LOC102160178
LOC102160181	-1.12154	0.459604	0.666798	2.39641	5.22584	4	1	2	10	0	6	chr5:3927264-3936743	+	929	ncRNA	ssc:102160181	uncharacterized LOC102160181
LOC102160197	0.352955	1.27717	0.970758	3.70118	2.89578	5	1	5	4	0	5	chr1:147789080-147792459	+	1861	ncRNA	ssc:102160197	uncharacterized LOC102160197
LOC102160243	-0.00703672	0.995134	0.936528	292.932	294.364	246	295	334	161	393	337	chrY:7214449-7286319	-	3798	ncRNA	ssc:102160243	uncharacterized LOC102160243
LOC102160245	1.44648	2.72542	0.842164	3.68798	1.34685	2	6	3	4	0	0	chr9:85771616-85789559	-	4937	ncRNA	ssc:102160245	uncharacterized LOC102160245
LOC102160252	1.37331	2.59065	0.410771	11.9226	4.59602	18	6	11	3	5	6	chr14:44233563-44254151	+	13057	ncRNA	ssc:102160252	uncharacterized LOC102160252
LOC102160303	-0.676294	0.625771	0.602206	32.191	51.4481	40	25	30	70	26	61	chr4:35787610-35921837	+	3057	ncRNA	ssc:102160303	uncharacterized LOC102160303
LOC102160311	-1.24288	0.422528	0.0456963	12.3121	29.1527	4	21	12	23	27	39	chr2:125364325-125507719	-	1829	ncRNA	ssc:102160311	uncharacterized LOC102160311
LOC102160321	0.0106747	1.00743	0.949974	127.822	126.88	98	158	125	127	135	121	chr9:134859508-134868754	+	7435	ncRNA	ssc:102160321	uncharacterized LOC102160321
LOC102160325	1.10565	2.15196	0.0243457	43.6974	20.3005	55	32	42	23	22	16	chr16:29062515-29111834	-	4556	ncRNA	ssc:102160325	uncharacterized LOC102160325
LOC102160340	-0.015303	0.989449	0.964911	957.339	967.548	731	1124	1003	940	987	1001	chr13:71982610-71988551	-	4153	ncRNA	ssc:102160340	uncharacterized LOC102160340
LOC102160341	-1.34961	0.392397	0.499916	3.78521	9.66186	6	3	2	4	16	9	chr1:114066375-114119508	+	1520	ncRNA	ssc:102160341	uncharacterized LOC102160341
LOC102160363	0.585348	1.5004	0.700672	37.5998	25.0565	46	30	35	35	16	25	chr3:39621848-39626240	-	2462	ncRNA	ssc:102160363	uncharacterized LOC102160363
LOC102160368	-1.79276	0.288619	0.305921	7.00513	24.2959	8	2	11	43	6	25	chr10:29051268-29066111	-	14654	ncRNA	ssc:102160368	uncharacterized LOC102160368
LOC102160376	-1.19221	0.437633	0.077446	15.3755	35.1461	11	18	17	50	27	29	chr6:13327184-13368613	-	1942	ncRNA	ssc:102160376	uncharacterized LOC102160376
LOC102160389	-0.0581267	0.96051	0.867422	50.5262	52.6039	75	18	56	78	35	46	chr15:56282808-56366021	-	7496	ncRNA	ssc:102160389	uncharacterized LOC102160389
LOC102160390	-0.132022	0.912552	0.886625	15.37	16.8439	24	8	13	11	21	19	chr15:93326913-93341435	-	554	ncRNA	ssc:102160390	uncharacterized LOC102160390
LOC102160393	3.92978	15.2399	0.190031	5.27387	0.336712	0	10	6	1	0	0	chr2:77465079-77472232	+	1176	ncRNA	ssc:102160393	uncharacterized LOC102160393
LOC102160402	0.967434	1.95536	0.775551	3.92283	2.00131	0	6	6	0	4	2	chr4:111361250-111364352	-	219	ncRNA	ssc:102160402	uncharacterized LOC102160402
LOC102160458	-3.38605	0.0956529	0.00918357	1.70201	17.8881	3	0	2	6	28	20	chr5:85472011-86041585	+	6692	ncRNA	ssc:102160458	uncharacterized LOC102160458
LOC102160506	-1.12782	0.457607	0.0283305	38.0922	83.254	34	46	33	111	53	89	chr4:111347576-111350486	+	1567	ncRNA	ssc:102160506	uncharacterized LOC102160506
LOC102160511	0.73406	1.66331	0.915279	9.31565	5.59667	4	14	10	3	7	7	chr1:273618145-273634463	-	15576	ncRNA	ssc:102160511	uncharacterized LOC102160511
LOC102160517	0.150486	1.10994	0.916222	188.667	169.978	207	151	202	212	124	180	chr8:118198046-118203226	-	3391	ncRNA	ssc:102160517	uncharacterized LOC102160517
LOC102160528	-0.302548	0.810819	0.944303	21.5703	26.6054	24	17	23	35	16	30	chr12:18121672-18142760	-	1180	ncRNA	ssc:102160528	uncharacterized LOC102160528
LOC102160535	3.09077	8.51953	0.457684	3.01813	0.345434	0	8	1	0	1	0	chr1:185050335-185284136	+	944	ncRNA	ssc:102160535	uncharacterized LOC102160535
LOC102160537	-0.979794	0.507052	0.658613	4.35215	8.59296	6	0	7	20	0	6	chr1:252035915-252127956	-	2147	ncRNA	ssc:102160537	uncharacterized LOC102160537
LOC102160539	-1.29418	0.407769	0.575614	4.00686	9.84082	1	8	3	19	1	10	chr14:125226537-125262089	-	1689	ncRNA	ssc:102160539	uncharacterized LOC102160539
LOC102160564	0.0992515	1.07122	0.889302	68.9661	64.3803	85	48	71	91	34	71	chr7:21559156-21564456	+	486	ncRNA	ssc:102160564	uncharacterized LOC102160564
LOC102160568	1.75839	3.3832	0.00850653	23.4536	6.92532	32	16	21	5	8	8	chr7:83550040-83570438	+	1268	ncRNA	ssc:102160568	uncharacterized LOC102160568
LOC102160572	1.0177	2.02469	0.888695	10.7177	5.28841	9	11	12	11	1	4	chr6:47963617-47981594	+	2898	ncRNA	ssc:102160572	uncharacterized LOC102160572
LOC102160613	0.152969	1.11185	0.839179	4.37387	3.93284	6	1	6	8	0	4	chr14:134865674-134956720	-	2587	ncRNA	ssc:102160613	uncharacterized LOC102160613
LOC102160627	1.86305	3.63775	0.478107	12.0765	3.31251	25	0	10	4	3	3	chr3:4467890-4531254	-	11205	ncRNA	ssc:102160627	uncharacterized LOC102160627
LOC102160630	-1.04559	0.484446	1	38.6129	79.7159	35	39	41	70	89	82	chr5:77186542-77241769	-	415	ncRNA	ssc:102160630	uncharacterized LOC102160630
LOC102160652	0.790711	1.72993	0.0288013	124.634	72.0417	130	126	113	99	43	77	chr1:114266687-114297565	+	981	ncRNA	ssc:102160652	uncharacterized LOC102160652
LOC102160670	0.0378532	1.02659	0.957117	35.3439	34.4283	35	34	36	49	25	30	chr8:8563112-8589157	-	10055	ncRNA	ssc:102160670	uncharacterized LOC102160670
LOC102160681	-8.60325	0.00257136	1	0	3.87899	0	0	0	6	0	6	chr8:63711684-63737465	+	589	ncRNA	ssc:102160681	uncharacterized LOC102160681
LOC102160708	-9.05868	0.00187528	1	0	5.32254	0	0	0	3	8	5	chr3:33278316-33498829	-	975	ncRNA	ssc:102160708	uncharacterized LOC102160708
LOC102160712	-0.129655	0.91405	0.977489	129.387	141.554	130	112	143	118	145	167	chr3:127517872-127524648	-	5877	ncRNA	ssc:102160712	uncharacterized LOC102160712
LOC102160718	-0.885983	0.541119	1	17.3588	32.088	22	16	13	36	30	31	chr6:43086118-43089178	+	2591	ncRNA	ssc:102160718	uncharacterized LOC102160718
LOC102160723	-1.57598	0.335416	1	3.35022	10.0081	2	5	3	8	14	8	chr5:14394846-14536289	-	5150	ncRNA	ssc:102160723	uncharacterized LOC102160723
LOC102160748	-0.78893	0.578773	0	757.859	1309.43	758	678	818	1261	1306	1400	chr18:14295649-14298567	-	2866	ncRNA	ssc:102160748	uncharacterized LOC102160748
LOC102160777	0.638754	1.55698	0.756807	106.107	68.1456	143	49	122	39	92	75	chr13:82442107-82548440	-	1484	ncRNA	ssc:102160777	uncharacterized LOC102160777
LOC102160780	-1.66903	0.314464	0.91242	1.02932	3.29506	2	0	1	6	1	3	chr6:128398747-128439696	-	3243	ncRNA	ssc:102160780	uncharacterized LOC102160780
LOC102160792	-1.84261	0.278817	0.0556179	4.39842	15.8011	5	4	4	24	8	16	chr18:55606026-55611420	+	2107	ncRNA	ssc:102160792	uncharacterized LOC102160792
LOC102160801	1.15611	2.22856	0.527936	22.8507	10.2481	37	8	22	16	6	9	chr1:64486529-65460214	+	9690	ncRNA	ssc:102160801	uncharacterized LOC102160801
LOC102160805	1.90102	3.73477	0.00101967	31.3481	8.38627	19	40	35	11	1	14	chr6:19692737-19704721	+	3117	ncRNA	ssc:102160805	uncharacterized LOC102160805
LOC102160820	-8.83365	0.00219182	1	0	4.55241	0	0	0	8	0	6	chr6:81796135-81798759	-	1099	ncRNA	ssc:102160820	uncharacterized LOC102160820
LOC102160834	-0.945087	0.519398	0.641828	6.10894	11.7708	5	10	3	19	3	14	NW_018084786:78-11743	+	780	ncRNA	ssc:102160834	uncharacterized LOC102160834
LOC102160854	0.149349	1.10907	0.763744	4.39275	3.95977	7	0	6	9	0	3	chr9:14678048-15984452	-	7982	ncRNA	ssc:102160854	uncharacterized LOC102160854
LOC102160855	-0.416831	0.749068	0.764122	59.4068	79.311	75	34	67	74	92	73	chr9:21761852-21918741	+	3632	ncRNA	ssc:102160855	uncharacterized LOC102160855
LOC102160870	-0.72135	0.60653	0.706832	3.96626	6.54576	0	8	4	13	0	7	chr6:128281165-128376907	+	1604	ncRNA	ssc:102160870	uncharacterized LOC102160870
LOC102160872	1.36945	2.58373	0.295682	22.9485	8.87582	11	32	26	19	0	8	chr2:83278418-83427331	+	4253	ncRNA	ssc:102160872	uncharacterized LOC102160872
LOC102160880	-0.181519	0.881774	0.787525	10.6044	12.0275	3	17	12	21	0	16	chr4:61285006-61352062	+	2215	ncRNA	ssc:102160880	uncharacterized LOC102160880
LOC102160909	-2.47495	0.179873	0.134888	1.38597	7.75082	3	0	1	10	10	3	chr1:18884583-18888294	-	3712	pseudo		calcium-independent phospholipase A2-gamma-like
LOC102160963	0.642143	1.56065	0.73973	25.2875	16.1997	31	15	29	22	12	15	chr3:77167358-77192315	-	5425	ncRNA	ssc:102160963	uncharacterized LOC102160963
LOC102160975	0.312642	1.24198	0.828387	7.01931	5.64977	3	12	6	1	10	6	chr6:62979460-62981249	-	1163	ncRNA	ssc:102160975	uncharacterized LOC102160975
LOC102160979	-0.980052	0.506962	0.0222683	57.8108	114.044	84	31	55	128	87	132	chr3:39451543-39454563	-	3021	pseudo		ribosomal protein L34 pseudogene
LOC102160989	9.03951	526.215	1	5.25215	0	0	9	7	0	0	0	chr13:193085124-193086357	+	1234	pseudo		60S ribosomal protein L6-like
LOC102161032	0.00199138	1.00138	0.831745	2.00485	2.00207	0	5	1	4	1	1	chr10:56063320-56077085	+	2584	ncRNA	ssc:102161032	uncharacterized LOC102161032
LOC102161036	-0.988075	0.50415	1	6.37588	12.6566	7	4	8	13	15	10	chr13:189984928-190052000	+	9513	ncRNA	ssc:102161036	uncharacterized LOC102161036
LOC102161038	-0.327459	0.796939	0.895363	27.6462	34.693	33	18	31	35	43	26	chr1:128765238-128767036	-	1492	pseudo		importin subunit alpha-1-like
LOC102161047	-1.1687	0.444823	1	21.1976	47.6666	21	20	22	50	48	46	chr2:83369511-83380090	-	4382	ncRNA	ssc:102161047	uncharacterized LOC102161047
LOC102161056	0.177306	1.13077	0.914592	331.293	292.979	385	259	337	272	279	339	chr4:127037316-127049681	+	6796	ncRNA	ssc:102161056	synapsin-1-like
LOC102161091	-1.42798	0.371652	0.468815	32.7975	88.2649	49	7	41	151	33	84	chr10:28461459-28493304	+	11516	ncRNA	ssc:102161091	uncharacterized LOC102161091
LOC102161092	0.167745	1.1233	0.907387	150.57	134.041	174	132	139	176	99	131	chr9:77360550-77509258	-	6803	ncRNA	ssc:102161092	uncharacterized LOC102161092
LOC102161099	0.498369	1.41262	1	40.3989	28.5957	39	41	40	24	28	35	chr7:23669156-23670345	+	1091	ncRNA	ssc:102161099	uncharacterized LOC102161099
LOC102161104	-0.795354	0.576202	0.684652	2.45589	4.26955	6	0	1	9	0	4	chr7:84380071-84416482	-	1276	ncRNA	ssc:102161104	uncharacterized LOC102161104
LOC102161115	-1.05874	0.480051	0	193.307	402.691	189	180	206	406	379	436	chr12:52420175-52424455	-	1839	ncRNA	ssc:102161115	uncharacterized LOC102161115
LOC102161120	0.21032	1.15695	0.906596	273.447	236.351	288	207	319	220	181	322	chr14:65843016-65845857	-	2842	pseudo	ssc:102161120	heterogeneous nuclear ribonucleoprotein K pseudogene
LOC102161139	1.60519	3.04236	0.652494	4.03611	1.31992	6	0	6	3	0	1	chr6:101179649-101209794	+	5527	ncRNA	ssc:102161139	uncharacterized LOC102161139
LOC102161152	-0.0730977	0.950595	0.95509	6.2626	6.58861	1	10	8	4	8	8	chrX:88257933-88259209	+	1277	pseudo	ssc:102161152	uncharacterized LOC102161152
LOC102161175	-0.265224	0.83207	0.800027	6.88923	8.28165	14	0	6	12	6	7	chr3:4104293-4110645	-	2868	ncRNA	ssc:102161175	uncharacterized LOC102161175
LOC102161209	-2.31053	0.201587	1	4.39275	21.8305	7	0	6	17	26	23	chr15:82436751-82446225	-	7877	ncRNA	ssc:102161209	uncharacterized LOC102161209
LOC102161214	-0.319711	0.80123	0.978697	2.33977	2.9227	1	4	2	5	0	4	chr17:59233310-59252214	+	3164	ncRNA	ssc:102161214	uncharacterized LOC102161214
LOC102161293	0.544565	1.45858	0.49719	133.545	91.5554	120	133	145	133	52	93	chr13:96343394-96349266	-	2735	ncRNA	ssc:102161293	uncharacterized LOC102161293
LOC102161373	3.58849	12.0294	0.29921	4.16073	0.336712	8	2	2	1	0	0	chr1:255736585-255904317	+	1292	ncRNA	ssc:102161373	uncharacterized LOC102161373
LOC102161380	0.69507	1.61896	0.96436	9.52617	5.88029	14	5	9	6	4	8	chr4:123060370-123085742	-	1892	ncRNA	ssc:102161380	uncharacterized LOC102161380
LOC102161394	-1.37219	0.386304	1	1.66709	4.33137	0	4	1	6	4	3	chr9:122692575-122732549	+	4554	ncRNA	ssc:102161394	uncharacterized LOC102161394
LOC102161420	-0.730323	0.602769	1	8.55915	14.2063	13	6	6	17	12	14	chr9:103995354-104044644	-	2735	ncRNA	ssc:102161420	uncharacterized LOC102161420
LOC102161421	0.462238	1.37768	0.789724	35.8551	26.023	24	49	34	43	11	25	chr5:4219476-4222502	+	2270	ncRNA	ssc:102161421	uncharacterized LOC102161421
LOC102161477	-1.67493	0.313182	0.442793	2.33693	7.48384	2	2	3	12	1	10	chr9:9770962-9787323	-	2839	ncRNA	ssc:102161477	uncharacterized LOC102161477
LOC102161478	-10.2995	0.000793492	1	0	12.5925	0	0	0	4	20	14	chr9:46622197-46638290	+	1907	ncRNA	ssc:102161478	uncharacterized LOC102161478
LOC102161511	-0.179498	0.88301	0.90586	51.9118	58.7909	33	73	49	68	51	59	chr7:40868637-40896475	-	2165	ncRNA	ssc:102161511	uncharacterized LOC102161511
LOC102161553	1.05763	2.08151	1	7.60513	3.64846	4	8	11	1	6	4	chr8:113472115-113491171	+	1107	ncRNA	ssc:102161553	uncharacterized LOC102161553
LOC102161570	-1.74606	0.298114	0.452733	4.47394	15.031	9	0	4	29	0	17	chr16:47354484-47356186	+	1703	pseudo		mesoderm-specific transcript homolog protein-like
LOC102161600	0.364583	1.28751	0.994634	30.4946	23.6827	35	29	26	30	16	26	chr5:131173-151642	-	2826	ncRNA	ssc:102161600	uncharacterized LOC102161600
LOC102161631	-0.231686	0.851639	0.911792	82.061	96.3584	86	67	91	111	73	109	chr7:52194114-52202650	-	1954	ncRNA	ssc:102161631	uncharacterized LOC102161631
LOC102161632	0.616607	1.53327	1	10.2045	6.65194	13	9	8	9	6	5	chr6:100846687-100854138	-	5556	ncRNA	ssc:102161632	uncharacterized LOC102161632
LOC102161634	-1.26313	0.41664	7.63109e-07	129.089	309.848	172	78	131	355	255	330	chr9:91597881-91600765	+	2574	ncRNA	ssc:102161634	uncharacterized LOC102161634
LOC102161637	-1.13449	0.455497	0.589345	10.2317	22.4747	0	20	11	6	35	27	chr9:46662307-46728352	+	5039	ncRNA	ssc:102161637	uncharacterized LOC102161637
LOC102161650	0.474598	1.38953	0.803001	10.8961	7.83875	15	8	9	15	0	9	chr1:180442794-180448761	+	2435	ncRNA	ssc:102161650	uncharacterized LOC102161650
LOC102161653	0.451471	1.36743	0.771192	52.5762	38.4461	48	61	47	24	61	30	chr16:73757062-73975096	+	7463	ncRNA	ssc:102161653	uncharacterized LOC102161653
LOC102161678	-1.13754	0.454535	1	6.00887	13.2318	2	11	5	14	13	13	chr4:122931762-123001296	-	5899	ncRNA	ssc:102161678	uncharacterized LOC102161678
LOC102161686	0.790501	1.72968	0.712019	12.0009	6.93404	21	4	10	4	9	8	chr1:164751946-164810399	+	5664	ncRNA	ssc:102161686	uncharacterized LOC102161686
LOC102161730	-0.264127	0.832702	0.902932	21.4164	25.7212	17	23	24	38	15	25	chr17:36325511-36333353	+	991	ncRNA	ssc:102161730	uncharacterized LOC102161730
LOC102161741	-0.176937	0.884579	0.907721	183.04	206.925	186	164	194	274	149	204	chr6:54053888-54062758	+	1525	ncRNA	ssc:102161741	uncharacterized LOC102161741
LOC102161744	-0.394178	0.760923	0.699926	90.2185	118.568	102	78	87	94	144	120	chr7:2349870-2379225	-	5321	ncRNA	ssc:102161744	uncharacterized LOC102161744
LOC102161749	0.0868456	1.06205	0.904711	10.9393	10.2996	4	16	13	6	15	10	chr8:56140904-56149530	-	4162	ncRNA	ssc:102161749	uncharacterized LOC102161749
LOC102161750	0.525902	1.43983	0.997061	43.5547	30.2467	33	52	45	34	32	25	chr9:91609323-91644866	+	3617	ncRNA	ssc:102161750	uncharacterized LOC102161750
LOC102161811	-0.203967	0.86816	0.865327	47.0202	54.1623	59	32	48	81	33	50	chr13:179321384-179515835	+	6037	ncRNA	ssc:102161811	uncharacterized LOC102161811
LOC102161858	-3.2089	0.10815	1	1.02932	9.60005	2	0	1	7	12	10	chr3:16639695-16640791	-	997	ncRNA	ssc:102161858	uncharacterized LOC102161858
LOC102161888	-0.288187	0.818931	1	413.938	505.464	402	380	450	474	508	550	chr16:39958613-40084728	+	8835	ncRNA	ssc:102161888	uncharacterized LOC102161888
LOC102161895	-1.24083	0.42313	1	11.0715	26.1793	11	9	13	21	32	26	chr5:18458793-18472824	+	1452	ncRNA	ssc:102161895	uncharacterized LOC102161895
LOC102161901	-2.65407	0.158871	0.000165745	4.05782	25.5946	6	1	5	17	36	24	chr4:123409196-123419690	-	5812	ncRNA	ssc:102161901	uncharacterized LOC102161901
LOC102161909	-0.369201	0.774211	0.665097	171.782	221.884	194	140	175	261	170	243	chr1:123461312-123548943	+	3051	ncRNA	ssc:102161909	uncharacterized LOC102161909
LOC102161912	0.719993	1.64717	0.744135	34.7995	21.1229	50	10	43	34	2	29	chr7:32296077-32338320	-	9251	ncRNA	ssc:102161912	uncharacterized LOC102161912
LOC102161921	-0.680014	0.624159	0.567454	24.8556	39.8285	37	13	23	50	28	43	chr10:56262075-56290224	+	8386	ncRNA	ssc:102161921	uncharacterized LOC102161921
LOC102161961	0.515122	1.42912	0.777946	39.1971	27.4245	40	42	34	53	8	22	chr7:18328618-18365002	+	4930	ncRNA	ssc:102161961	uncharacterized LOC102161961
LOC102161969	-0.391332	0.762425	0.73916	90.4611	118.652	116	63	88	139	95	126	chr18:38196817-38284617	-	5607	ncRNA	ssc:102161969	uncharacterized LOC102161969
LOC102161978	-0.68084	0.623802	0.699285	355.972	570.655	333	372	353	805	340	588	chr2:28358562-28411612	-	978	ncRNA	ssc:102161978	uncharacterized LOC102161978
LOC102161983	0.821464	1.7672	0.238875	161.836	91.5735	152	168	161	30	139	108	chr3:53500633-53505018	+	1355	ncRNA	ssc:102161983	uncharacterized LOC102161983
LOC102161992	-1.09567	0.46792	0.00295876	21.2871	45.5045	9	32	23	48	41	49	chr7:2379295-2380731	+	1055	ncRNA	ssc:102161992	uncharacterized LOC102161992
LOC102161999	-0.00909021	0.993719	0.914395	67.4086	67.8347	77	64	58	91	44	71	chr9:130573626-130577265	-	3640	pseudo		40S ribosomal protein S15a-like
LOC102162000	-0.583875	0.66717	0.675655	24.7074	37.0381	28	23	22	49	20	44	chr16:28107605-28109835	-	1507	pseudo		phosphoglycerate mutase 1-like
LOC102162007	-0.844611	0.556861	0.00410147	208.782	374.934	274	137	205	421	319	397	chr13:46075664-46103035	+	7240	ncRNA	ssc:102162007	uncharacterized LOC102162007
LOC102162053	-8.72602	0.0023616	1	0	4.22442	0	0	0	6	1	6	chr1:206665867-206720290	-	1998	ncRNA	ssc:102162053	uncharacterized LOC102162053
LOC102162054	-0.927248	0.52586	0.776674	109.694	208.608	116	90	120	357	64	214	chr1:269575035-269607453	+	3697	ncRNA	ssc:102162054	uncharacterized LOC102162054
LOC102162056	-0.330871	0.795057	1	52.0326	65.4478	44	58	53	56	73	69	chr14:112734941-112747452	+	944	ncRNA	ssc:102162056	uncharacterized LOC102162056
LOC102162079	0.71305	1.63927	0.845673	10.3015	6.28034	6	12	13	12	2	5	chr6:146085121-146133278	+	3218	ncRNA	ssc:102162079	uncharacterized LOC102162079
LOC102162098	-0.272103	0.828112	0.738468	3.37193	4.07391	2	6	2	0	10	2	chr2:131046929-131118849	-	1213	ncRNA	ssc:102162098	uncharacterized LOC102162098
LOC102162136	1.35159	2.55193	0.666209	2.45589	0.956283	6	0	1	1	0	2	chr13:96931579-96951501	+	2074	ncRNA	ssc:102162136	uncharacterized LOC102162136
LOC102162145	-1.42225	0.373129	0.601325	1.74261	4.68705	4	0	1	13	0	1	chr2:104832745-105012773	+	5844	ncRNA	ssc:102162145	uncharacterized LOC102162145
LOC102162152	-5.12076	0.0287407	0.000105437	0.675522	23.842	0	2	0	35	8	30	chr4:16352414-16403015	+	2202	ncRNA	ssc:102162152	uncharacterized LOC102162152
LOC102162156	-0.634765	0.644046	0.894636	3.76066	5.84465	7	0	4	6	3	9	chr18:18393953-18415959	-	5388	ncRNA	ssc:102162156	uncharacterized LOC102162156
LOC102162169	-0.0072356	0.994997	0.863451	34.4382	34.6114	43	21	38	50	12	44	chr7:90287490-90346202	-	4026	ncRNA	ssc:102162169	uncharacterized LOC102162169
LOC102162170	0.237424	1.17889	0.933802	5.76551	4.88912	7	5	5	9	0	6	chr11:4226010-4238806	+	2600	ncRNA	ssc:102162170	uncharacterized LOC102162170
LOC102162209	-0.341296	0.789332	0.845094	106.922	135.462	110	90	118	192	92	126	chr6:95120929-95125794	-	3611	ncRNA	ssc:102162209	uncharacterized LOC102162209
LOC102162214	-1.01081	0.496266	0.039927	72.7632	146.631	57	86	74	190	94	162	chr7:29807822-29815476	+	2414	ncRNA	ssc:102162214	uncharacterized LOC102162214
LOC102162217	0.729564	1.65814	0.813858	32.588	19.6494	31	31	35	9	23	28	chr6:107179783-107242591	+	2596	ncRNA	ssc:102162217	uncharacterized LOC102162217
LOC102162288	0.11089	1.07989	1	45.2	41.8553	33	55	47	43	38	46	chr5:64105001-64105896	-	689	ncRNA	ssc:102162288	uncharacterized LOC102162288
LOC102162289	-9.61632	0.00127409	1	0	7.83875	0	0	0	15	0	9	chr4:82087618-82111961	-	502	ncRNA	ssc:102162289	uncharacterized LOC102162289
LOC102162290	1.23071	2.34683	0.81324	2.32089	0.98321	0	5	2	2	0	1	chr2:151235245-151243027	-	1213	ncRNA	ssc:102162290	uncharacterized LOC102162290
LOC102162292	-0.29925	0.812675	0.753071	2.69074	3.31327	4	0	4	8	0	2	chr12:4055369-4109901	+	2676	ncRNA	ssc:102162292	uncharacterized LOC102162292
LOC102162300	1.36695	2.57925	0.747954	1901.41	737.19	2940	708	1942	740	707	787	chr7:59221849-59235214	+	2416	ncRNA	ssc:102162300	uncharacterized LOC102162300
LOC102162338	-0.031256	0.978568	0.827327	24.9968	25.5445	11	39	25	46	4	28	chr14:54538200-54541569	-	1107	ncRNA	ssc:102162338	uncharacterized LOC102162338
LOC102162374	-0.111377	0.925704	0.79874	16.0456	17.3341	24	10	13	34	0	19	chr15:61114839-61130394	-	5945	ncRNA	ssc:102162374	uncharacterized LOC102162374
LOC102162379	-3.16136	0.111773	0.108882	1.36709	12.3104	2	1	1	20	0	18	chr13:139714830-139752554	+	4298	ncRNA	ssc:102162379	uncharacterized LOC102162379
LOC102162381	0.146755	1.10708	1	2.97186	2.68345	1	4	4	1	5	2	chr13:89969661-89988621	+	500	ncRNA	ssc:102162381	uncharacterized LOC102162381
LOC102162389	0.571892	1.48647	0.00200314	187.096	125.863	174	184	199	155	94	133	chr8:87570013-87609083	+	1171	ncRNA	ssc:102162389	uncharacterized LOC102162389
LOC102162428	1.29546	2.45455	6.74735e-06	139.48	56.8192	155	108	151	36	72	64	chr15:31502990-31507746	+	667	ncRNA	ssc:102162428	uncharacterized LOC102162428
LOC102162436	0.778369	1.71519	0.872337	8.40528	4.89632	6	12	7	0	7	8	chr9:92011394-92019461	+	1105	ncRNA	ssc:102162436	uncharacterized LOC102162436
LOC102162475	-1.29938	0.4063	0.944255	2.79365	6.89043	6	1	1	9	4	8	chr7:21022303-21024557	-	932	ncRNA	ssc:102162475	uncharacterized LOC102162475
LOC102162488	2.84987	7.20936	0.235403	9.57789	1.31992	0	19	10	3	0	1	chr16:18912542-19353650	-	5575	ncRNA	ssc:102162488	uncharacterized LOC102162488
LOC102162516	-0.853166	0.553569	0.744252	2.03977	3.69283	3	1	2	0	8	3	chr9:10479235-10519239	-	844	ncRNA	ssc:102162516	uncharacterized LOC102162516
LOC102162536	-2.82954	0.140677	1	1.01045	7.24382	1	1	1	4	9	9	chr16:74283392-74287961	-	3963	ncRNA	ssc:102162536	uncharacterized LOC102162536
LOC102162548	0.290457	1.22303	0.860732	34.8681	28.5078	19	42	44	19	38	29	chr12:24172933-24192804	-	865	ncRNA	ssc:102162548	uncharacterized LOC102162548
LOC102162549	0.695504	1.61945	0.151261	77.201	47.6673	60	81	90	65	28	52	chr6:60731713-60733826	-	2114	pseudo		solute carrier family 25 member 36-like
LOC102162556	0.0139702	1.00973	0.895818	44.9706	44.5372	22	65	48	36	49	50	chr11:4694543-4731691	-	4389	ncRNA	ssc:102162556	uncharacterized LOC102162556
LOC102162605	-0.800714	0.574065	0	603.417	1051.14	618	537	638	986	1029	1174	chr13:31053371-31118866	+	5010	ncRNA	ssc:102162605	uncharacterized LOC102162605
LOC102162613	-8.96458	0.00200167	1	0	4.98582	0	0	0	2	8	5	chr14:120296328-120303238	-	6232	ncRNA	ssc:102162613	uncharacterized LOC102162613
LOC102162623	-1.83643	0.280014	0.0779772	9.43177	33.709	9	10	9	51	12	40	chr18:5726431-5779120	-	1459	ncRNA	ssc:102162623	uncharacterized LOC102162623
LOC102162631	0.288606	1.22146	0.788231	2.43701	1.99335	5	1	1	5	0	1	chr8:86617601-86623835	-	3485	ncRNA	ssc:102162631	uncharacterized LOC102162631
LOC102162669	-1.50689	0.351868	0.0855032	6.29752	17.9158	4	6	9	11	25	18	chr5:21175893-21177239	+	955	ncRNA	ssc:102162669	uncharacterized LOC102162669
LOC102162684	0.0032252	1.00224	0.970631	100.825	100.6	112	82	105	89	113	102	chr9:35839816-35872752	+	1012	ncRNA	ssc:102162684	uncharacterized LOC102162684
LOC102162693	3.61697	12.2692	1	8.37505	0.673425	9	5	11	2	0	0	chr13:96985590-96985967	+	234	ncRNA	ssc:102162693	uncharacterized LOC102162693
LOC102162695	-0.776371	0.583833	0.0152313	40.3498	69.119	41	35	44	83	60	66	chr1:169915800-170621845	+	7299	ncRNA	ssc:102162695	uncharacterized LOC102162695
LOC102162727	0.238853	1.18005	0.910627	58.8295	49.8517	71	44	59	55	36	61	chr2:28486730-28499066	-	5433	ncRNA	ssc:102162727	uncharacterized LOC102162727
LOC102162728	0.638319	1.55651	0.607363	62.0931	39.8888	84	39	60	39	38	44	chr2:105276010-105412618	+	5307	ncRNA	ssc:102162728	uncharacterized LOC102162728
LOC102162730	-3.64585	0.0798896	0.262556	0.35664	4.57934	1	0	0	9	0	5	chr2:142970483-142972909	+	2427	pseudo		TAR DNA binding protein pseudogene
LOC102162733	-0.973299	0.50934	1	21.5033	42.2276	17	27	20	44	39	45	chr3:102925614-102926571	+	958	pseudo		H/ACA ribonucleoprotein complex subunit 3-like
LOC102162736	0.048672	1.03431	0.858586	24.3687	23.5599	36	7	29	29	22	20	chr5:73700096-73707034	+	1934	ncRNA	ssc:102162736	uncharacterized LOC102162736
LOC102162742	2.65279	6.2888	0.997961	39.2101	6.22649	32	43	42	10	2	7	chr6:26466891-26919430	-	5194	ncRNA	ssc:102162742	uncharacterized LOC102162742
LOC102162744	-1.03125	0.489287	0.108521	16.2103	33.141	5	24	20	30	38	32	chr6:166685555-166697232	+	798	ncRNA	ssc:102162744	uncharacterized LOC102162744
LOC102162756	0.482685	1.39734	0.876267	10.5987	7.58206	5	13	14	13	3	7	chr5:8311965-8313144	+	784	ncRNA	ssc:102162756	uncharacterized LOC102162756
LOC102162767	-0.110606	0.926199	0.733719	3.01813	3.25942	0	8	1	6	0	4	chr1:181097567-181315629	+	2351	ncRNA	ssc:102162767	uncharacterized LOC102162767
LOC102162776	0.0795868	1.05672	0.884329	41.7029	39.4641	59	20	44	44	31	45	chr3:16765349-16812315	-	1282	ncRNA	ssc:102162776	uncharacterized LOC102162776
LOC102162815	-0.109377	0.926988	0.907293	136.108	146.829	183	75	144	207	78	162	chr2:4703859-4710320	-	3887	ncRNA	ssc:102162815	uncharacterized LOC102162815
LOC102162836	4.18338	18.1686	0.0663424	11.9177	0.646498	1	23	12	1	0	1	chr6:117526165-117560187	+	6197	ncRNA	ssc:102162836	uncharacterized LOC102162836
LOC102162837	0.302933	1.23365	0.82722	8.60237	6.97121	2	14	10	12	4	5	chr7:2464832-2481622	+	2361	ncRNA	ssc:102162837	uncharacterized LOC102162837
LOC102162847	1.66542	3.17205	0.164206	13.7358	4.32341	9	19	13	11	0	2	chr13:37193512-37356237	+	3212	ncRNA	ssc:102162847	uncharacterized LOC102162847
LOC102162853	0.260803	1.19815	0.870981	16.1964	13.5162	21	8	19	21	7	13	chr1:152998582-153070342	+	5166	ncRNA	ssc:102162853	uncharacterized LOC102162853
LOC102162866	0.925795	1.89973	0.362932	90.2198	47.4861	53	126	91	27	69	47	chr4:79342919-79345820	+	2123	ncRNA	ssc:102162866	uncharacterized LOC102162866
LOC102162871	0.147328	1.10752	0.975055	20.1598	18.2017	22	14	24	26	13	16	chr5:78451333-78453075	-	1743	pseudo	ssc:102162871	BCL2/adenovirus E1B 19 kDa protein-interacting protein 3-like	9e-68	BNIP3	BCL2/adenovirus E1B 19kDa interacting protein 3
LOC102162878	-0.927323	0.525833	0.694711	15.0113	28.5567	5	27	13	53	5	29	chr9:117247208-117628291	+	2905	ncRNA	ssc:102162878	uncharacterized LOC102162878
LOC102162881	3.40882	10.6208	0.0266042	7.24849	0.673425	3	8	11	2	0	0	chr13:157013057-157120955	-	5284	ncRNA	ssc:102162881	uncharacterized LOC102162881
LOC102162937	-0.522938	0.695953	0.92823	2.71529	3.90591	3	3	2	7	0	5	chr15:120952380-121003692	+	1250	ncRNA	ssc:102162937	uncharacterized LOC102162937
LOC102162952	-0.582325	0.667887	0.731422	23.2666	34.8412	29	13	27	40	26	40	chr1:123650158-123672379	+	1468	ncRNA	ssc:102162952	uncharacterized LOC102162952
LOC102162978	-1.31607	0.401628	6.13227e-06	22.2678	55.4587	35	14	16	54	55	59	chr14:108033526-108037242	+	1737	ncRNA	ssc:102162978	uncharacterized LOC102162978
LOC102163023	-1.17128	0.444027	1	4.65783	10.5025	2	7	5	6	12	14	chr1:108941524-108952743	-	6779	ncRNA	ssc:102163023	uncharacterized LOC102163023
LOC102163044	9.04545	528.387	1	5.27387	0	0	10	6	0	0	0	chr14:73168000-73175039	+	517	ncRNA	ssc:102163044	uncharacterized LOC102163044
LOC102163046	-1.20808	0.432844	0.698574	2.45589	5.68694	6	0	1	9	5	3	chr16:72243099-72243875	+	536	ncRNA	ssc:102163046	uncharacterized LOC102163046
LOC102163064	-2.21318	0.215659	0.179821	14.9971	69.5774	10	17	18	126	23	62	chr3:21415241-21465881	-	3557	ncRNA	ssc:102163064	uncharacterized LOC102163064
LOC102163100	-0.192556	0.875054	0.907489	34.1382	39.0141	45	18	38	45	35	38	chr2:78237427-78285104	-	1212	ncRNA	ssc:102163100	uncharacterized LOC102163100
LOC102163120	-0.377128	0.769969	0.813928	31.0098	40.2771	49	12	30	30	47	45	chr9:73766509-73777601	-	2119	ncRNA	ssc:102163120	uncharacterized LOC102163120
LOC102163149	-0.584859	0.666714	0.288112	136.323	204.475	72	176	162	211	180	230	chr3:24313518-24366018	+	6146	ncRNA	ssc:102163149	uncharacterized LOC102163149
LOC102163153	-2.89414	0.134517	0.0098631	6.14103	45.7168	9	4	5	40	53	45	chr6:159015184-159020426	-	2871	ncRNA	ssc:102163153	uncharacterized LOC102163153
LOC102163155	0.60981	1.52606	0.751406	1.89626	1.23914	0	0	6	0	0	4	chr3:125448448-125449220	-	773	pseudo	ssc:102163155	AP-3 complex subunit sigma-1-like
LOC102163160	-3.18739	0.109774	1	0.35664	3.32995	1	0	0	2	5	3	chr6:116325237-116341436	+	841	ncRNA	ssc:102163160	uncharacterized LOC102163160
LOC102163174	-0.000998586	0.999308	0.999757	5.03618	5.03968	3	8	4	4	8	3	chr14:60528629-60599808	+	2389	ncRNA	ssc:102163174	uncharacterized LOC102163174
LOC102163181	-1.28476	0.410439	0.480897	78.2072	190.56	77	81	74	304	67	210	chr3:53647051-53668630	-	21112	ncRNA	ssc:102163181	uncharacterized LOC102163181
LOC102163217	0.811742	1.75533	0.921439	8.0458	4.57934	6	10	8	9	0	5	chr15:126287393-126346496	+	1879	ncRNA	ssc:102163217	uncharacterized LOC102163217
LOC102163243	-0.0134866	0.990695	0.93191	28.1358	28.4001	22	32	30	15	38	33	chr13:14084559-14093205	+	2882	ncRNA	ssc:102163243	uncharacterized LOC102163243
LOC102163250	3.92924	15.2341	0.00657675	9.99117	0.646498	4	16	10	1	0	1	chr14:120437564-120440267	-	993	ncRNA	ssc:102163250	uncharacterized LOC102163250
LOC102163267	0.129066	1.09359	0.939696	72.9918	66.7446	87	55	74	78	58	66	chr6:13390488-13394765	-	1648	ncRNA	ssc:102163267	uncharacterized LOC102163267
LOC102163278	-0.371089	0.773198	0.86211	181.736	235.047	110	246	188	164	291	256	chr4:618310-621618	+	1623	ncRNA	ssc:102163278	uncharacterized LOC102163278
LOC102163283	-1.13693	0.454727	0.00303858	24.3016	53.4543	29	17	26	38	63	61	chr12:39273002-39305398	-	5158	ncRNA	ssc:102163283	uncharacterized LOC102163283
LOC102163309	-1.77325	0.292549	0.318918	7.05707	24.1469	5	10	6	45	9	19	chr5:18586012-18588636	-	1512	ncRNA	ssc:102163309	uncharacterized LOC102163309
LOC102163320	-0.449768	0.73216	0.836495	5.14662	7.03302	10	0	5	9	8	4	NW_018084804:183627-197257	+	728	ncRNA	ssc:102163320	uncharacterized LOC102163320
LOC102163364	-0.0822591	0.944577	0.907713	122.171	129.34	175	74	110	136	119	137	chr9:48272279-48357083	-	4737	ncRNA	ssc:102163364	uncharacterized LOC102163364
LOC102163368	0.69559	1.61955	0.447849	44.5	27.473	34	50	49	38	12	34	chr10:69304646-69319921	+	2148	ncRNA	ssc:102163368	uncharacterized LOC102163368
LOC102163370	-2.42791	0.185834	0.999967	7.16751	38.6133	12	2	7	35	40	42	chr12:56328970-56330563	-	363	ncRNA	ssc:102163370	uncharacterized LOC102163370
LOC102163385	-0.642122	0.64077	0.76954	17.956	28.0282	19	20	14	63	0	22	chr5:64001977-64003429	-	1242	ncRNA	ssc:102163385	uncharacterized LOC102163385
LOC102163402	0.287494	1.22052	0.920487	879.646	720.714	1054	610	942	806	586	797	chr9:73792726-73982962	+	9792	ncRNA	ssc:102163402	uncharacterized LOC102163402
LOC102163422	-8.35289	0.00305865	1	0	3.25942	0	0	0	6	0	4	chr6:137582657-137591172	+	1340	ncRNA	ssc:102163422	uncharacterized LOC102163422
LOC102163428	1.00061	2.00084	0.68646	5.92768	2.95759	0	11	7	1	4	4	chr7:32738810-32755509	+	960	ncRNA	ssc:102163428	uncharacterized LOC102163428
LOC102163451	-1.08378	0.471792	0.637836	4.03611	8.56603	6	0	6	19	0	7	chr2:131998019-132144256	+	681	ncRNA	ssc:102163451	uncharacterized LOC102163451
LOC102163473	0.965038	1.95211	0.673016	11.5256	5.89926	27	0	6	12	0	6	chr7:10923375-10930957	+	6348	ncRNA	ssc:102163473	uncharacterized LOC102163473
LOC102163484	-1.2759	0.412966	0.520719	6.27864	15.218	3	7	9	28	6	12	chrX:107067893-107110871	+	1510	ncRNA	ssc:102163484	uncharacterized LOC102163484
LOC102163508	1.55366	2.93561	0.00643521	31.7689	10.8153	28	28	39	22	0	11	chr5:16006878-16008530	-	695	ncRNA	ssc:102163508	uncharacterized LOC102163508
LOC102163521	-0.961126	0.513656	0.645428	7.72856	15.0557	3	1	20	18	9	19	chr8:44012832-44014475	+	1415	pseudo	ssc:102163521	nuclease-sensitive element-binding protein 1-like
LOC102163526	-1.00671	0.497679	0.379623	25.5526	51.3537	26	22	28	78	26	52	chr12:53541661-53547921	-	2455	ncRNA	ssc:102163526	uncharacterized LOC102163526
LOC102163552	-0.769287	0.586707	0.845266	5.46834	9.32744	8	4	4	15	7	6	chr17:26753047-26759944	-	362	ncRNA	ssc:102163552	uncharacterized LOC102163552
LOC102163556	1.05541	2.0783	0.846364	8.77229	4.2157	11	5	10	7	0	6	chr3:85742635-85803328	+	678	ncRNA	ssc:102163556	uncharacterized LOC102163556
LOC102163571	0.068316	1.04849	1	36.6326	34.9379	34	37	38	33	34	39	chr12:682598-687987	-	2230	ncRNA	ssc:102163571	uncharacterized LOC102163571
LOC102163572	0.379177	1.3006	0.790446	87.7342	67.4545	106	58	96	73	73	57	chr9:36119956-36137176	+	5168	ncRNA	ssc:102163572	uncharacterized LOC102163572
LOC102163580	-0.382642	0.767032	1	8.7808	11.4508	8	11	7	12	8	15	chr13:14043271-14050196	+	1244	ncRNA	ssc:102163580	uncharacterized LOC102163580
LOC102163604	0.453139	1.36902	1	4.04178	2.94963	4	4	4	6	0	3	chr2:24837255-24853726	-	1922	ncRNA	ssc:102163604	uncharacterized LOC102163604
LOC102163610	-1.74307	0.298734	0.390771	12.2707	41.0992	22	0	14	75	10	40	chr6:36185632-36193090	-	1311	ncRNA	ssc:102163610	uncharacterized LOC102163610
LOC102163639	-1.84569	0.278223	0.392933	6.25693	22.5148	3	6	10	41	1	27	chr3:5228583-5230290	+	1480	ncRNA	ssc:102163639	uncharacterized LOC102163639
LOC102163646	-9.73963	0.00116971	1	0	8.53911	0	0	0	18	0	8	chr12:22185242-22190351	+	600	ncRNA	ssc:102163646	uncharacterized LOC102163646
LOC102163655	0.08248	1.05884	0.822414	7.4458	7.0315	10	4	8	1	14	6	chr6:167216695-167234267	-	2144	ncRNA	ssc:102163655	uncharacterized LOC102163655
LOC102163669	-3.92747	0.0657222	1	0.316044	4.95094	0	0	1	6	4	5	chr1:232963846-233553482	+	3375	ncRNA	ssc:102163669	uncharacterized LOC102163669
LOC102163670	0.89581	1.86065	0.572109	70.6397	37.9603	98	28	83	47	30	38	chr1:270636013-270652519	-	6575	ncRNA	ssc:102163670	uncharacterized LOC102163670
LOC102163680	0.236188	1.17788	0.959481	14.2331	12.0822	14	18	10	16	14	6	chr4:50332475-50335496	+	2760	ncRNA	ssc:102163680	uncharacterized LOC102163680
LOC102163684	4.63854	24.9081	0.0213032	8.62594	0.336712	9	2	15	1	0	0	chr5:39005049-39042155	+	3118	ncRNA	ssc:102163684	uncharacterized LOC102163684
LOC102163685	-3.09152	0.117317	0.202984	0.713281	6.15519	2	0	0	10	0	9	chr1:196206992-196229454	-	1327	ncRNA	ssc:102163685	uncharacterized LOC102163685
LOC102163687	-0.305559	0.809129	0.886904	170.461	210.675	135	204	169	303	128	208	NW_018084804:166888-169294	+	1397	ncRNA	ssc:102163687	uncharacterized LOC102163687
LOC102163705	1.66632	3.17404	1.21325e-05	192.634	60.6838	240	141	188	60	58	66	chr13:147417886-147443588	+	3273	ncRNA	ssc:102163705	uncharacterized LOC102163705
LOC102163715	-0.729423	0.603145	0.82559	1.74261	2.89578	4	0	1	4	0	5	chr2:29800960-29826690	+	3321	ncRNA	ssc:102163715	uncharacterized LOC102163715
LOC102163716	-8.86977	0.00213763	1	0	4.66808	0	0	0	7	4	3	chr2:84731094-84733771	+	503	ncRNA	ssc:102163716	uncharacterized LOC102163716
LOC102163721	-1.23999	0.423375	0.000421707	49.0032	115.758	48	42	56	83	143	124	chr6:57543794-57572299	+	4814	ncRNA	ssc:102163721	zinc finger protein 836-like	1e-30	ZNF836	zinc finger protein 836
LOC102163731	0.395416	1.31532	0.831321	21.7788	16.5553	16	27	22	29	8	13	chr6:13712109-13717367	+	4111	ncRNA	ssc:102163731	uncharacterized LOC102163731
LOC102163738	-0.700345	0.615425	0.467435	133.6	217.092	179	98	116	160	277	218	chr7:121736798-121792384	+	11369	ncRNA	ssc:102163738	uncharacterized LOC102163738
LOC102163764	-0.271455	0.828483	0.889277	105.382	127.2	130	69	113	216	42	129	chr14:80554449-81080365	+	6928	ncRNA	ssc:102163764	uncharacterized LOC102163764
LOC102163793	-1.58594	0.333107	1	8.12132	24.4005	10	6	8	31	18	25	chr9:10614982-10627969	-	1128	ncRNA	ssc:102163793	uncharacterized LOC102163793
LOC102163795	0.861846	1.81736	0.753873	2.45589	1.34685	6	0	1	4	0	0	chr12:656208-657282	-	357	ncRNA	ssc:102163795	uncharacterized LOC102163795
LOC102163798	0.382783	1.30385	0.855673	65.8623	50.5112	2	133	64	8	90	54	chr18:39374524-39438544	+	6549	ncRNA	ssc:102163798	uncharacterized LOC102163798
LOC102163816	-0.774605	0.584549	0.798696	126.46	216.345	21	181	183	106	236	320	chr2:6749941-6794116	+	10263	ncRNA	ssc:102163816	uncharacterized LOC102163816
LOC102163904	0.691788	1.61528	1	61.1936	37.8803	60	57	65	48	27	40	chr3:72756120-72793810	-	2630	ncRNA	ssc:102163904	uncharacterized LOC102163904
LOC102163913	0.605103	1.52109	1	15.767	10.3622	15	14	18	7	16	8	chr6:13634260-13637996	+	1765	pseudo		dnaJ homolog subfamily C member 7-like
LOC102163918	-0.390449	0.762892	1	6.02491	7.90057	4	8	6	12	4	8	chr7:91132970-91141045	+	1574	ncRNA	ssc:102163918	uncharacterized LOC102163918
LOC102163924	0.546352	1.46039	0.797361	24.6309	16.8628	32	12	29	17	17	17	chr14:114081324-114082239	-	916	pseudo	ssc:102163924	translationally-controlled tumor protein-like	4e-82	TPT1	tumor protein, translationally-controlled 1
LOC102163952	-8.73221	0.00235149	1	0	4.24263	0	0	0	8	0	5	chrX:109261358-109276269	-	645	ncRNA	ssc:102163952	uncharacterized LOC102163952
LOC102163988	0.212887	1.15901	0.936828	90.1448	77.7764	105	69	93	78	72	86	chr4:50358131-50361755	+	3625	pseudo		L-lactate dehydrogenase A-like 6A-like
LOC102164024	1.7526	3.36964	0.0771371	21.1568	6.27162	9	26	29	13	1	5	chr17:33897260-33907325	-	1710	ncRNA	ssc:102164024	uncharacterized LOC102164024
LOC102164049	0.944293	1.92425	1	27.1414	14.1001	23	28	30	21	6	16	chr11:57819075-57878071	+	4401	ncRNA	ssc:102164049	uncharacterized LOC102164049
LOC102164066	8.34502	325.163	1	3.24163	0	2	0	8	0	0	0	chr14:101094689-101137452	+	2616	ncRNA	ssc:102164066	uncharacterized LOC102164066
LOC102164072	-0.116228	0.922597	0.8139	2.09925	2.27621	5	0	1	4	0	3	chr17:16198693-16206883	+	1635	ncRNA	ssc:102164072	uncharacterized LOC102164072
LOC102164088	2.39251	5.25071	0.300838	7.2976	1.38174	1	14	7	0	4	0	chr8:95199490-95219084	-	2159	ncRNA	ssc:102164088	uncharacterized LOC102164088
LOC102164129	1.35481	2.55763	0.99884	96.0546	37.5501	96	96	93	34	37	43	chr3:101702555-101753154	-	1096	ncRNA	ssc:102164129	uncharacterized LOC102164129
LOC102164131	-0.328722	0.796241	0.849927	71.2098	89.435	85	64	61	47	127	96	chr13:131096980-131135579	-	10130	ncRNA	ssc:102164131	uncharacterized LOC102164131
LOC102164147	-1.36756	0.387547	0.626347	28.8943	74.5727	31	21	34	142	12	73	chrX:109516724-109542290	+	1560	ncRNA	ssc:102164147	uncharacterized LOC102164147
LOC102164155	-0.898583	0.536413	0.405709	35.2523	65.7272	29	41	35	95	34	71	chr12:4535438-4600837	+	4428	ncRNA	ssc:102164155	uncharacterized LOC102164155
LOC102164161	0.0665615	1.04722	0.93536	165.642	158.173	133	175	187	197	117	166	chr9:56176955-56180614	+	2579	ncRNA	ssc:102164161	uncharacterized LOC102164161
LOC102164181	-1.41161	0.375891	0.237083	6.05983	16.1378	7	4	7	25	8	16	chr2:57848401-57899465	-	1214	ncRNA	ssc:102164181	uncharacterized LOC102164181
LOC102164200	0.386494	1.30721	0.88395	147.152	112.567	121	161	157	110	120	110	chr3:8941984-8947519	+	1137	ncRNA	ssc:102164200	uncharacterized LOC102164200
LOC102164204	-0.20322	0.86861	0.885515	96.7286	111.362	134	56	95	113	110	114	chr14:66854901-66857046	-	2146	pseudo		transmembrane protein 126A pseudogene
LOC102164208	-1.09316	0.468733	0.495048	6.84863	14.6223	13	0	7	13	18	13	chr15:71257371-71269664	+	8849	ncRNA	ssc:102164208	uncharacterized LOC102164208
LOC102164216	-8.48349	0.00279392	1	0	3.5692	0	0	0	6	0	5	chr18:15988143-16012886	+	1439	ncRNA	ssc:102164216	uncharacterized LOC102164216
LOC102164222	0.524902	1.43884	1	36.0817	25.074	36	37	34	33	18	25	chr2:46669673-46770489	+	2113	ncRNA	ssc:102164222	uncharacterized LOC102164222
LOC102164231	1.13085	2.18987	0.0379604	35.8948	16.3858	33	34	40	28	4	18	chr7:59412344-59423429	+	5573	ncRNA	ssc:102164231	uncharacterized LOC102164231
LOC102164310	0.672973	1.59435	0.79933	12.5037	7.83875	13	13	11	15	0	9	chr4:79655269-79685488	+	696	ncRNA	ssc:102164310	uncharacterized LOC102164310
LOC102164320	-0.622385	0.649596	0.191941	82.9357	127.678	100	52	94	104	140	143	NW_018085183:121-45824	-	6120	ncRNA	ssc:102164320	uncharacterized LOC102164320
LOC102164321	0.957042	1.94133	0.667777	8.24573	4.24263	1	14	10	8	0	5	chr7:23321059-23348248	+	1252	ncRNA	ssc:102164321	uncharacterized LOC102164321
LOC102164323	1.29373	2.45162	0	247.673	101.018	255	217	264	123	73	111	chr8:4681290-4725784	+	2829	ncRNA	ssc:102164323	uncharacterized LOC102164323
LOC102164325	1.33887	2.52953	0	1770.99	700.12	1871	1503	1886	583	759	780	chr9:40004670-40085792	+	1691	ncRNA	ssc:102164325	uncharacterized LOC102164325
LOC102164357	-0.265214	0.832075	1	21.8269	26.2339	22	18	25	27	29	23	chr4:41094220-41289181	-	3388	ncRNA	ssc:102164357	uncharacterized LOC102164357
LOC102164379	-1.06751	0.477142	1	23.1864	48.6054	19	28	22	53	46	48	chr12:14867795-14868220	-	197	ncRNA	ssc:102164379	uncharacterized LOC102164379
LOC102164427	-0.564832	0.676034	0.699699	37.3895	55.3119	47	33	30	79	32	57	chr9:130834186-130919552	+	5372	ncRNA	ssc:102164427	uncharacterized LOC102164427
LOC102164445	-2.67072	0.157048	1.80024e-08	4.0767	26.012	7	0	5	32	19	28	chr2:4906027-4909010	-	2589	ncRNA	ssc:102164445	uncharacterized LOC102164445
LOC102164448	-1.21344	0.43124	0.717509	1.66709	3.87899	0	4	1	6	0	6	chr2:108198131-108226598	-	499	ncRNA	ssc:102164448	uncharacterized LOC102164448
LOC102164493	-1.97599	0.254195	0.007786	22.6325	89.0653	11	32	25	129	46	96	chr15:128150047-128185645	-	2877	ncRNA	ssc:102164493	uncharacterized LOC102164493
LOC102164496	-2.38382	0.191601	0.000373657	11.5036	60.0816	16	5	13	58	60	64	chr17:34164801-34205318	+	2570	ncRNA	ssc:102164496	uncharacterized LOC102164496
LOC102164518	-0.357832	0.780336	0.778247	7.06744	9.05973	9	3	9	2	18	7	chr10:42258834-42266966	-	1034	ncRNA	ssc:102164518	uncharacterized LOC102164518
LOC102164525	-1.52963	0.346367	0.366615	3.62566	10.4866	1	5	5	16	4	12	chr1:75458244-75490563	+	2360	ncRNA	ssc:102164525	uncharacterized LOC102164525
LOC102164544	-0.500978	0.706627	0.834443	3.72006	5.26868	6	0	5	1	8	7	chr8:7352207-7375949	-	3815	ncRNA	ssc:102164544	uncharacterized LOC102164544
LOC102164558	4.09441	17.0821	0.00700428	22.2479	1.293	42	0	23	2	0	2	NW_018085100:2015823-2050083	-	3433	ncRNA	ssc:102164558	uncharacterized LOC102164558
LOC102164581	1.39919	2.63754	0.471122	11.2065	4.24263	17	4	12	8	0	5	chr6:13228712-13233729	-	3985	ncRNA	ssc:102164581	pyruvate dehydrogenase phosphatase regulatory subunit, mitochondrial-like	9e-86	PDPR	pyruvate dehydrogenase phosphatase regulatory subunit
LOC102164588	0.0743217	1.05287	0.916249	26.949	25.5953	33	15	32	32	16	30	chr2:136931805-136957532	-	505	ncRNA	ssc:102164588	uncharacterized LOC102164588
LOC102164595	0.492266	1.40665	1	247.543	175.978	236	232	269	177	171	185	chr9:199151-223896	-	2648	ncRNA	ssc:102164595	uncharacterized LOC102164595
LOC102164596	1.08592	2.12273	1	18.9447	8.91943	20	20	16	14	5	8	chr9:92875662-92911135	-	1947	ncRNA	ssc:102164596	uncharacterized LOC102164596
LOC102164606	0.388191	1.30875	0.663407	1601.61	1223.77	1318	1752	1708	1516	909	1289	NW_018085279:16276-33081	+	4761	pseudo	ssc:102164606	leucine-rich repeat-containing protein 37A2-like	1e-61	LRRC37A2	leucine rich repeat containing 37, member A2
LOC102164628	-9.37362	0.0015075	1	0	6.62349	0	0	0	0	12	8	chr5:32673830-32736934	+	1159	ncRNA	ssc:102164628	uncharacterized LOC102164628
LOC102164637	-1.25042	0.420325	0.584323	2.85312	6.80169	8	0	0	11	0	10	chr13:197527249-197534016	+	1071	ncRNA	ssc:102164637	uncharacterized LOC102164637
LOC102164639	-0.45217	0.730943	1	2.69074	3.68487	4	0	4	5	4	2	chr15:6094792-6192904	-	3707	ncRNA	ssc:102164639	uncharacterized LOC102164639
LOC102164640	-0.201085	0.869896	0.9125	527.262	606.122	607	398	558	682	498	660	chr16:50421309-50438341	+	8090	ncRNA	ssc:102164640	uncharacterized LOC102164640
LOC102164647	-8.37646	0.00300908	1	0	3.31327	0	0	0	8	0	2	chr7:53890649-53907697	+	1148	ncRNA	ssc:102164647	uncharacterized LOC102164647
LOC102164652	4.08685	16.9928	0.207757	5.88162	0.336712	12	1	4	1	0	0	chr14:138358284-138383967	-	22508	ncRNA	ssc:102164652	uncharacterized LOC102164652
LOC102164659	0.382705	1.30378	1	57.539	44.1299	65	54	51	39	44	51	chr17:51698126-51712510	+	914	ncRNA	ssc:102164659	uncharacterized LOC102164659
LOC102164671	1.37209	2.58846	1	4.27947	1.64715	1	6	6	1	2	2	chr5:82913191-82917675	+	405	ncRNA	ssc:102164671	uncharacterized LOC102164671
LOC102164681	-0.387651	0.764373	0.827974	10.8421	14.1873	0	19	14	11	16	16	chr15:140165950-140172607	-	622	ncRNA	ssc:102164681	uncharacterized LOC102164681
LOC102164693	-0.322587	0.799635	0.838425	40.8575	51.0977	50	27	44	91	9	56	chr14:67079108-67114782	+	1587	ncRNA	ssc:102164693	uncharacterized LOC102164693
LOC102164714	-1.00156	0.499458	0.582204	20.0843	40.2222	18	18	24	69	16	37	chr12:59158071-59181467	+	2160	ncRNA	ssc:102164714	uncharacterized LOC102164714
LOC102164743	0.657636	1.5775	0.824115	12.1603	7.70493	15	8	13	3	14	6	chr14:120739762-120751454	+	1811	ncRNA	ssc:102164743	uncharacterized LOC102164743
LOC102164754	-1.05217	0.482244	0.718925	48.2697	100.105	8	83	55	169	30	106	chr18:46513323-46692485	+	3075	ncRNA	ssc:102164754	uncharacterized LOC102164754
LOC102164761	-0.12924	0.914313	1	71.9868	78.7342	73	64	77	87	66	86	NW_018085128:6035-30973	-	2237	ncRNA	ssc:102164761	uncharacterized LOC102164761
LOC102164763	-0.206628	0.866561	0.851437	31.8398	36.7442	26	35	34	50	11	52	chr3:57387094-57411477	+	1319	ncRNA	ssc:102164763	uncharacterized LOC102164763
LOC102164766	-0.508312	0.703045	1	24.38	34.682	32	15	25	35	34	36	chr16:26504076-26506645	-	2476	pseudo		NEDD8-conjugating enzyme UBE2F-like
LOC102164805	-1.57949	0.334599	0.4211	13.2594	39.6477	23	0	16	72	15	33	chr12:59222571-59246397	+	7447	ncRNA	ssc:102164805	uncharacterized LOC102164805
LOC102164814	-0.411373	0.751907	0.764821	67.0176	89.1335	77	46	76	113	60	98	chr7:68081512-68106575	-	2904	ncRNA	ssc:102164814	uncharacterized LOC102164814
LOC102164818	-0.690442	0.619664	0.397588	237.798	383.76	278	185	241	491	253	423	chr16:50503639-50734470	-	12710	ncRNA	ssc:102164818	uncharacterized LOC102164818
LOC102164901	0.967245	1.9551	0.733914	5.06543	2.58599	8	0	7	4	0	4	chr9:82079543-82106106	-	2952	ncRNA	ssc:102164901	uncharacterized LOC102164901
LOC102164930	-0.15627	0.897342	1	7.72408	8.60888	8	6	9	10	8	8	chr18:32278394-32644334	-	2612	ncRNA	ssc:102164930	uncharacterized LOC102164930
LOC102164942	0.0192477	1.01343	0.762933	2.36149	2.33006	1	5	1	6	0	1	chr7:120363944-120379056	-	436	ncRNA	ssc:102164942	uncharacterized LOC102164942
LOC102164954	0.152239	1.11129	0.921925	20.3845	18.342	27	15	18	14	26	15	chr2:9283109-9287458	+	874	ncRNA	ssc:102164954	uncharacterized LOC102164954
LOC102164967	-0.796013	0.575939	0.708286	3.29074	5.72106	0	6	4	1	12	4	chrX:39543684-39547305	+	3622	pseudo	ssc:102164967	putative deoxyribonuclease TATDN2-like	0	TATDN2	TatD DNase domain containing 2
LOC102164985	0.393154	1.31326	1	3.01529	2.29365	1	6	2	2	2	3	chr9:114912525-114916796	-	3305	ncRNA	ssc:102164985	uncharacterized LOC102164985
LOC102164998	0.426223	1.34371	1	333.182	247.954	324	329	337	259	225	268	chr14:127621858-127649806	-	8705	ncRNA	ssc:102164998	uncharacterized LOC102164998
LOC102165006	1.57885	2.98731	0.627953	3.88245	1.293	10	0	1	2	0	2	chr18:46666111-46986756	-	4989	ncRNA	ssc:102165006	uncharacterized LOC102165006
LOC102165008	-1.59987	0.329906	1.56139e-05	40.115	121.615	43	35	41	145	78	148	chr5:101815969-101851201	+	9675	ncRNA	ssc:102165008	uncharacterized LOC102165008
LOC102165023	-0.374606	0.771316	0.842506	74.5024	96.5942	92	57	71	144	46	104	chr7:68237800-68281460	-	3856	ncRNA	ssc:102165023	uncharacterized LOC102165023
LOC102165025	-0.735858	0.600461	0.271167	44.0782	73.4139	33	47	52	96	49	78	chr6:84697810-84707796	+	1751	ncRNA	ssc:102165025	uncharacterized LOC102165025
LOC102165038	-1.36419	0.388453	0.592175	1.7832	4.60627	5	0	0	10	0	4	chr2:82340539-82438050	-	3770	ncRNA	ssc:102165038	uncharacterized LOC102165038
LOC102165042	-0.22503	0.855577	0.936451	30.5943	35.7603	16	40	36	33	31	45	chr2:51727662-51729662	-	1741	ncRNA	ssc:102165042	uncharacterized LOC102165042
LOC102165044	-0.173013	0.886988	0.934278	303.663	342.354	429	156	310	503	160	380	chr1:187370095-187385016	-	3612	ncRNA	ssc:102165044	uncharacterized LOC102165044
LOC102165061	2.47323	5.55284	0.29548	12.984	2.33006	24	0	14	6	0	1	chr2:68885257-68890957	-	2090	ncRNA	ssc:102165061	uncharacterized LOC102165061
LOC102165070	1.14494	2.21137	1	4.42014	1.99335	5	5	3	5	0	1	chr9:82268640-82361822	+	3682	ncRNA	ssc:102165070	uncharacterized LOC102165070
LOC102165071	-8.35289	0.00305865	1	0	3.25942	0	0	0	6	0	4	chr11:1626075-1627631	-	1043	ncRNA	ssc:102165071	uncharacterized LOC102165071
LOC102165098	-0.559667	0.678459	0.696599	69.1287	101.896	100	42	61	129	67	114	chr6:46363776-46376626	+	7091	ncRNA	ssc:102165098	uncharacterized LOC102165098
LOC102165100	-0.542925	0.686378	0.766541	19.2147	27.9989	32	10	14	50	9	26	chr2:136978023-136979872	+	1316	pseudo		signal peptidase complex subunit 2-like
LOC102165110	-0.156363	0.897284	0.762353	7.24587	8.07648	15	0	6	11	1	13	chr9:131182399-131201117	-	10761	ncRNA	ssc:102165110	uncharacterized LOC102165110
LOC102165115	1.02353	2.03289	0.0131936	54.4425	26.7757	62	48	51	40	17	24	chr11:70913094-70915346	-	1654	ncRNA	ssc:102165115	uncharacterized LOC102165115
LOC102165122	-0.687042	0.621126	0.709713	7.91855	12.7548	16	0	7	25	0	14	chr14:906135-911968	-	2580	ncRNA	ssc:102165122	uncharacterized LOC102165122
LOC102165127	-1.42743	0.371793	0.44595	7.87796	21.206	15	0	8	38	10	16	chr1:264242212-264277538	-	6984	ncRNA	ssc:102165127	uncharacterized LOC102165127
LOC102165143	-9.27429	0.00161496	1	0	6.18212	0	0	0	11	0	8	chr6:4438255-4445069	+	737	ncRNA	ssc:102165143	uncharacterized LOC102165143
LOC102165158	-8.94429	0.00203002	1	0	4.91605	0	0	0	10	0	5	chr1:4252969-4263990	+	5936	ncRNA	ssc:102165158	uncharacterized LOC102165158
LOC102165183	-0.0189438	0.986955	0.971731	87.1208	88.2724	96	63	100	86	91	90	chr10:13480316-13483280	-	2965	pseudo		40S ribosomal protein S7-like
LOC102165195	-2.02399	0.245877	0.384499	3.12857	12.7548	7	0	2	25	0	14	chr10:65415352-65418616	-	1594	ncRNA	ssc:102165195	uncharacterized LOC102165195
LOC102165197	-0.436709	0.738818	0.73751	6.88923	9.3282	14	0	6	19	4	5	chr6:100853837-101152401	+	2132	ncRNA	ssc:102165197	uncharacterized LOC102165197
LOC102165211	-0.569818	0.673702	8.9817e-14	420.962	624.854	377	430	447	673	561	660	chr14:138490485-138501987	-	8698	ncRNA	ssc:102165211	uncharacterized LOC102165211
LOC102165237	0.703852	1.62885	0.918392	10.2206	6.27086	15	6	9	9	4	6	chr1:209494785-209673939	+	7328	ncRNA	ssc:102165237	uncharacterized LOC102165237
LOC102165250	-0.395856	0.760038	0.825796	40.6434	53.4786	60	13	47	83	21	59	chr5:42839213-42842884	+	3672	pseudo		glucose-6-phosphate dehydrogenase pseudogene
LOC102165263	-1.10326	0.465463	0.618215	3.80409	8.18419	7	2	2	15	1	9	chr7:111780604-111783760	+	952	pseudo		40S ribosomal protein S3a-like
LOC102165284	1.39358	2.6273	0.213891	53.7322	20.4453	70	44	44	46	0	16	chr1:160153146-160483082	+	3179	ncRNA	ssc:102165284	uncharacterized LOC102165284
LOC102165305	4.28572	19.5043	0.113821	6.75238	0.336712	1	18	1	1	0	0	chr5:67716137-67721254	+	1185	ncRNA	ssc:102165305	uncharacterized LOC102165305
LOC102165359	2.30781	4.95131	1	16.837	3.39253	18	14	18	3	6	1	chr8:93383945-93439528	+	13485	ncRNA	ssc:102165359	uncharacterized LOC102165359
LOC102165363	-0.834938	0.560607	0.500001	105.165	187.598	130	59	123	261	112	197	chr17:31217420-31238407	+	7258	ncRNA	ssc:102165363	uncharacterized LOC102165363
LOC102165381	0.843249	1.79409	0.778167	223.919	124.805	83	347	244	170	53	159	chr4:3961818-3976455	-	4425	ncRNA	ssc:102165381	uncharacterized LOC102165381
LOC102165396	-2.08909	0.235029	0.0645452	2.49648	10.6546	7	0	0	9	14	9	chr7:19629982-19633353	-	3078	pseudo		heterogeneous nuclear ribonucleoprotein A3-like
LOC102165419	1.44098	2.71505	1	10.1422	3.72924	12	8	10	4	6	1	chr3:11089321-11191336	+	2757	ncRNA	ssc:102165419	uncharacterized LOC102165419
LOC102165447	-1.01182	0.49592	0.645994	3.71537	7.50204	0	11	0	14	0	9	chr1:38170350-38278975	+	2733	ncRNA	ssc:102165447	uncharacterized LOC102165447
LOC102165449	1.07896	2.11252	0.132429	26.412	12.4973	19	31	29	19	6	13	chr13:134495327-134496296	+	835	pseudo		uncharacterized LOC102165449
LOC102165477	-0.888217	0.540282	0.681578	3.01529	5.58948	1	6	2	12	0	5	chr7:43373637-43571135	-	407	ncRNA	ssc:102165477	uncharacterized LOC102165477
LOC102165479	-1.21119	0.431912	0.0907845	10.5715	24.4893	18	2	11	29	22	23	chr10:9663619-9680532	+	1664	ncRNA	ssc:102165479	uncharacterized LOC102165479
LOC102165506	0.466657	1.3819	0.780114	4.93611	3.5692	0	9	6	6	0	5	chr6:153213252-153403889	+	1336	ncRNA	ssc:102165506	uncharacterized LOC102165506
LOC102165507	-0.252572	0.839399	0.866627	61.1484	72.8497	53	68	61	106	43	72	chr7:23594056-23596818	-	1628	ncRNA	ssc:102165507	uncharacterized LOC102165507
LOC102165522	8.67012	407.35	1	4.0635	0	4	5	3	0	0	0	chr12:6025677-6033646	-	1216	ncRNA	ssc:102165522	uncharacterized LOC102165522
LOC102165528	-0.238691	0.847514	0.836326	834.99	985.224	796	826	861	1163	793	1032	chr4:940767-949860	+	5024	ncRNA	ssc:102165528	uncharacterized LOC102165528
LOC102165540	-0.5047	0.704807	1	232.461	329.826	229	220	242	348	308	343	chr3:115177880-115460750	+	5866	ncRNA	ssc:102165540	uncharacterized LOC102165540
LOC102165543	-9.05374	0.0018817	1	0	5.30433	0	0	0	1	9	6	chr4:13493396-14097380	+	2799	ncRNA	ssc:102165543	uncharacterized LOC102165543
LOC102165555	0.827494	1.7746	1	31.3484	17.6607	30	34	29	17	22	14	chr5:100429452-100461030	+	2687	ncRNA	ssc:102165555	uncharacterized LOC102165555
LOC102165584	2.46535	5.52261	0.174752	16.2343	2.93143	34	0	13	4	1	4	chr17:52115945-52139269	+	2947	ncRNA	ssc:102165584	uncharacterized LOC102165584
LOC102165590	0.0748869	1.05328	1	32.4154	30.7752	34	32	30	35	20	39	chrX:112010531-112100731	+	1853	ncRNA	ssc:102165590	uncharacterized LOC102165590
LOC102165609	0.0295574	1.0207	0.900029	67.8225	66.4469	85	39	77	48	81	72	chr6:30515158-30570985	+	5246	ncRNA	ssc:102165609	uncharacterized LOC102165609
LOC102165633	-0.326591	0.797419	0.924196	775.77	972.854	953	527	816	1252	709	989	chrX:59544249-59608630	-	7932	ncRNA	ssc:102165633	uncharacterized LOC102165633
LOC102165655	-0.552377	0.681896	0.797753	15.2076	22.3067	20	8	17	13	25	30	chr2:127275614-127388236	+	13406	ncRNA	ssc:102165655	uncharacterized LOC102165655
LOC102165678	-1.70432	0.306867	0.483576	2.05865	6.7312	4	0	2	4	12	4	chrX:104657911-104751045	-	407	ncRNA	ssc:102165678	uncharacterized LOC102165678
LOC102165680	0.899871	1.8659	0.67075	19.8119	10.6132	29	14	15	26	0	6	chr5:24332129-24344564	+	9554	ncRNA	ssc:102165680	uncharacterized LOC102165680
LOC102165712	-0.443127	0.735539	0.884759	7.46184	10.1483	12	1	9	7	10	14	chr3:98489919-99130510	+	3236	ncRNA	ssc:102165712	uncharacterized LOC102165712
LOC102165717	0.985826	1.98045	0.714653	7.25417	3.65794	1	12	9	4	4	3	chr2:83446310-83547516	-	24773	ncRNA	ssc:102165717	uncharacterized LOC102165717
LOC102165722	-0.373771	0.771763	0.748828	6.80618	8.82196	5	13	2	17	0	10	chr14:92489850-92650303	+	5168	ncRNA	ssc:102165722	uncharacterized LOC102165722
LOC102165728	11.4387	2775.81	0.0007428	27.7481	0	43	4	35	0	0	0	chr7:71068340-71237578	+	6384	ncRNA	ssc:102165728	uncharacterized LOC102165728
LOC102165748	0.89809	1.8636	0.562731	20.9731	11.2495	27	13	22	20	5	9	chr16:34858476-34874745	+	2101	ncRNA	ssc:102165748	uncharacterized LOC102165748
LOC102165752	0.383052	1.3041	0.876992	126.641	97.1077	171	69	134	21	162	110	chrY:3369026-3703800	+	5051	ncRNA	ssc:102165752	uncharacterized LOC102165752
LOC102165777	-0.468239	0.722846	0.816637	62.159	85.9959	65	63	56	138	40	83	chr8:55057653-55113615	-	8558	ncRNA	ssc:102165777	uncharacterized LOC102165777
LOC102165781	-1.08882	0.470146	0.0298512	24.5528	52.2349	40	8	24	48	56	54	chr12:11996303-12005313	+	1031	ncRNA	ssc:102165781	uncharacterized LOC102165781
LOC102165790	-1.95662	0.257632	0.628134	0.672684	2.63984	1	0	1	6	0	2	chr12:8736144-8792336	+	2835	ncRNA	ssc:102165790	uncharacterized LOC102165790
LOC102165800	3.10577	8.60857	0.467571	2.9747	0.336712	0	6	3	1	0	0	chr1:249847810-249854068	+	887	ncRNA	ssc:102165800	uncharacterized LOC102165800
LOC102165817	-3.76324	0.0736465	1	0.35664	4.96838	1	0	0	4	6	5	chr5:88417116-88425466	-	3554	ncRNA	ssc:102165817	uncharacterized LOC102165817
LOC102165822	-0.0480936	0.967214	0.922224	58.4745	60.457	66	37	71	75	49	59	chr10:38947746-38970385	-	4390	ncRNA	ssc:102165822	uncharacterized LOC102165822
LOC102165844	0.785709	1.72394	1	18.8012	10.9018	17	19	20	8	13	12	chr5:41819274-41823070	+	908	ncRNA	ssc:102165844	uncharacterized LOC102165844
LOC102165845	0.398642	1.31827	0.763402	12.6271	9.57617	12	6	20	22	0	7	chr10:17441409-17468510	-	1274	ncRNA	ssc:102165845	uncharacterized LOC102165845
LOC102165879	-1.89587	0.268711	0.339516	2.27746	8.5027	0	3	4	14	2	10	chr1:268650232-268656873	-	3402	ncRNA	ssc:102165879	uncharacterized LOC102165879
LOC102165887	-0.145616	0.903993	0.93557	118.51	131.097	86	130	139	153	112	132	chr3:115700284-116292922	+	6110	ncRNA	ssc:102165887	uncharacterized LOC102165887
LOC102165891	0.986647	1.98157	0.0742382	35.9524	18.1384	28	46	33	21	15	19	chr4:104589533-104614247	+	1920	ncRNA	ssc:102165891	uncharacterized LOC102165891
LOC102165892	-0.626164	0.647897	0.339136	71.4897	110.347	79	59	74	142	77	116	chr8:82864967-82950642	+	3041	ncRNA	ssc:102165892	uncharacterized LOC102165892
LOC102165905	-0.467943	0.722995	0.787023	24.3451	33.6764	29	19	24	56	16	30	chr6:84535416-84546882	-	3010	ncRNA	ssc:102165905	uncharacterized LOC102165905
LOC102165911	-0.825569	0.56426	0.78388	34.2383	60.6859	19	13	73	32	1	160	chr14:40286503-40310984	-	1057	ncRNA	ssc:102165911	uncharacterized LOC102165911
LOC102165926	1.20643	2.30765	1	44.035	19.0765	44	39	48	20	16	22	chrX:98758563-98821344	+	767	ncRNA	ssc:102165926	uncharacterized LOC102165926
LOC102165929	0.113034	1.0815	0.763102	7.52132	6.95377	14	0	8	14	2	5	chr5:24542142-24701774	-	4314	ncRNA	ssc:102165929	uncharacterized LOC102165929
LOC102165933	1.39306	2.62635	0.0537697	22.6969	8.63581	30	14	23	11	8	7	chr6:62185386-62190995	-	2240	ncRNA	ssc:102165933	uncharacterized LOC102165933
LOC102165975	0.427149	1.34457	0.926535	60.3555	44.8857	45	61	75	52	38	46	chr4:104755053-104799079	+	3778	ncRNA	ssc:102165975	uncharacterized LOC102165975
LOC102165988	3.02934	8.16437	0.105542	13.5196	1.64715	1	24	16	1	2	2	chr16:51138446-51152999	+	1963	ncRNA	ssc:102165988	uncharacterized LOC102165988
LOC102166036	1.05459	2.07713	0.1899	229.889	110.671	304	136	239	124	91	121	chr13:74180120-74452310	+	3488	ncRNA	ssc:102166036	uncharacterized LOC102166036
LOC102166040	-9.05374	0.0018817	1	0	5.30433	0	0	0	1	9	6	chr14:19927916-19995332	+	1328	ncRNA	ssc:102166040	uncharacterized LOC102166040
LOC102166056	-0.0756799	0.948895	0.945612	442.217	466.034	509	347	454	516	413	483	chr9:32205771-32310330	+	6948	ncRNA	ssc:102166056	uncharacterized LOC102166056
LOC102166061	-0.369009	0.774314	0.862934	13.1415	16.9747	11	17	11	7	19	26	chr11:17568037-17653511	-	2323	ncRNA	ssc:102166061	uncharacterized LOC102166061
LOC102166069	0.0883501	1.06315	0.773299	6.00036	5.64333	5	5	8	14	0	3	chr1:135997148-136003598	-	4017	ncRNA	ssc:102166069	uncharacterized LOC102166069
LOC102166108	-1.15846	0.447991	0.611319	4.3229	9.66186	1	8	4	4	16	9	chr9:131538595-131546909	-	348	ncRNA	ssc:102166108	uncharacterized LOC102166108
LOC102166141	1.35961	2.56616	0.237473	65.0406	25.3394	97	34	60	34	16	27	chr10:50174100-50298199	+	5075	ncRNA	ssc:102166141	uncharacterized LOC102166141
LOC102166164	-0.755478	0.59235	0.762564	23.8478	40.2665	24	20	27	79	1	43	chr3:80329969-80331234	-	342	ncRNA	ssc:102166164	uncharacterized LOC102166164
LOC102166195	-0.260696	0.834685	0.143836	463.901	555.782	389	522	471	552	531	602	chr2:166082-192797	-	6488	ncRNA	ssc:102166195	uncharacterized LOC102166195
LOC102166211	-0.223574	0.856441	0.91501	58.249	68.0145	46	64	64	88	60	57	chrX:4623574-5221214	+	3876	ncRNA	ssc:102166211	uncharacterized LOC102166211
LOC102166222	-0.154519	0.898432	0.787029	4.48693	4.99531	1	1	12	5	6	4	chr3:100828493-100829285	-	793	pseudo	ssc:102166222	histone H3.3-like
LOC102166231	0.323045	1.25097	0.797647	3.40402	2.7191	6	0	4	1	6	1	chr18:6869116-6891403	+	695	ncRNA	ssc:102166231	uncharacterized LOC102166231
LOC102166243	-1.19775	0.435954	0.573154	6.63528	15.2331	4	7	9	25	0	22	chr1:238559072-238567550	-	1405	ncRNA	ssc:102166243	uncharacterized LOC102166243
LOC102166247	-0.128847	0.914562	0.789434	13.8198	15.1118	10	21	10	32	0	14	chr2:34329024-34593360	+	1132	ncRNA		40S ribosomal protein SA-like
LOC102166265	0.979877	1.9723	0.60121	46.3393	23.4901	72	20	44	37	14	20	chr5:65927766-65934293	+	2044	pseudo		NADH dehydrogenase (ubiquinone) 1 alpha subcomplex, 12 pseudogene
LOC102166296	0.603527	1.51943	1.31431e-07	263.431	173.372	217	286	283	163	178	184	chr5:6062121-6069785	+	2512	ncRNA	ssc:102166296	uncharacterized LOC102166296
LOC102166303	1.43283	2.69976	1	43.9897	16.2876	37	50	44	16	19	14	chr4:74526462-74599657	+	4211	ncRNA	ssc:102166303	uncharacterized LOC102166303
LOC102166304	-1.12945	0.45709	0.593313	5.03051	11.0174	5	4	6	18	0	16	chr6:169185637-169209871	+	3483	ncRNA	ssc:102166304	uncharacterized LOC102166304
LOC102166310	-0.396975	0.759449	0.745405	7.27021	9.57617	3	9	10	22	0	7	chr10:1172233-1553357	+	3362	ncRNA	ssc:102166310	uncharacterized LOC102166310
LOC102166340	-0.749823	0.594677	0.12949	51.9783	87.4128	70	36	47	100	65	101	chr6:37723761-37760531	+	2879	ncRNA	ssc:102166340	uncharacterized LOC102166340
LOC102166369	0.270107	1.2059	0.889964	143.196	118.745	159	97	170	41	189	128	chrX:40593019-40681904	-	3790	ncRNA	ssc:102166369	uncharacterized LOC102166369
LOC102166382	-0.0820527	0.944713	0.903815	27.1385	28.7273	24	26	31	13	40	34	chr2:78612083-78617004	+	382	ncRNA	ssc:102166382	uncharacterized LOC102166382
LOC102166393	-1.64941	0.31877	0.329678	9.24319	29.0178	10	14	3	52	10	26	chr10:50361604-50365372	-	1275	ncRNA	ssc:102166393	uncharacterized LOC102166393
LOC102166397	-0.0846885	0.942988	1	30.8916	32.7599	26	35	31	30	36	33	chr11:13252736-13322683	+	1082	ncRNA	ssc:102166397	uncharacterized LOC102166397
LOC102166401	0.690079	1.61337	1	21.4702	13.3039	21	18	25	18	12	10	chr7:72779920-72804940	-	5570	ncRNA	ssc:102166401	uncharacterized LOC102166401
LOC102166412	0.3971	1.31686	1	6.41647	4.87016	8	4	7	3	4	8	chr2:122496959-122625477	-	4352	ncRNA	ssc:102166412	uncharacterized LOC102166412
LOC102166428	1.70399	3.25801	0.623221	4.3229	1.31992	1	8	4	3	0	1	chr1:135135636-135148641	-	3019	ncRNA	ssc:102166428	uncharacterized LOC102166428
LOC102166432	0.203936	1.15184	0.860826	45.9221	39.8672	43	55	38	66	17	38	chr6:169216236-169221373	-	2544	ncRNA	ssc:102166432	uncharacterized LOC102166432
LOC102166437	0.635235	1.55319	0.335859	57.0629	36.7356	38	68	65	29	44	38	chr3:31234669-31237366	-	1145	ncRNA	ssc:102166437	uncharacterized LOC102166437
LOC102166460	-2.70833	0.153007	0.153301	1.38597	9.11355	3	0	1	15	1	12	chr4:105071736-105113670	-	4441	ncRNA	ssc:102166460	uncharacterized LOC102166460
LOC102166500	-0.233833	0.850373	0.897122	290.397	341.496	307	268	286	444	250	341	chr4:100435552-100452440	+	9180	ncRNA	ssc:102166500	uncharacterized LOC102166500
LOC102166504	1.13316	2.19338	0.644415	7.02215	3.19608	2	14	5	1	2	7	chr1:1751921-1769373	+	6260	ncRNA	ssc:102166504	uncharacterized LOC102166504
LOC102166536	-1.9524	0.258385	1	9.82617	38.0578	12	8	9	44	35	36	chr5:72903835-72955021	-	4273	ncRNA	ssc:102166536	uncharacterized LOC102166536
LOC102166539	1.01313	2.01828	1	23.262	11.5206	23	24	22	4	16	15	chr7:27128045-27195431	-	1860	ncRNA	ssc:102166539	uncharacterized LOC102166539
LOC102166545	0.204024	1.15191	0.842372	36.1536	31.3846	60	10	36	28	25	43	chr8:130467404-130472064	+	2103	ncRNA	ssc:102166545	uncharacterized LOC102166545
LOC102166555	-2.81907	0.141702	0.0212117	1.34537	9.55492	2	0	2	4	13	12	chr13:26668575-26669126	-	334	ncRNA	ssc:102166555	uncharacterized LOC102166555
LOC102166560	-2.749	0.148754	0.368363	0.672684	4.57934	1	0	1	9	0	5	chr15:64599079-64771634	+	2344	ncRNA	ssc:102166560	uncharacterized LOC102166560
LOC102166561	-0.404696	0.755396	0.993867	28.8462	38.1901	25	30	31	48	27	41	chr15:105885723-105893562	-	2307	ncRNA	ssc:102166561	uncharacterized LOC102166561
LOC102166571	-1.06518	0.477912	0.0651998	24.4829	51.2398	34	16	22	53	33	71	chrX:45687396-45757972	-	2533	ncRNA	ssc:102166571	uncharacterized LOC102166571
LOC102166593	-0.314772	0.803978	0.79709	10.0176	12.4625	10	6	14	23	2	13	chr6:129270880-129297004	+	2962	ncRNA	ssc:102166593	uncharacterized LOC102166593
LOC102166616	-1.11821	0.460665	0.584624	4.47394	9.72363	9	0	4	12	3	15	chr6:5858773-6254504	-	5500	ncRNA	ssc:102166616	uncharacterized LOC102166616
LOC102166620	1.81628	3.52171	0.343453	10.413	2.94963	5	19	7	6	0	3	chr7:60884241-60971721	-	1025	ncRNA	ssc:102166620	uncharacterized LOC102166620
LOC102166633	-0.189022	0.8772	0.872203	41.8368	47.695	39	49	36	70	25	50	chr13:5427669-5444474	+	14504	ncRNA	ssc:102166633	uncharacterized LOC102166633
LOC102166663	-0.836942	0.559829	1	7.40804	13.2405	8	6	8	13	14	13	chr8:96641208-96693568	-	996	ncRNA	ssc:102166663	uncharacterized LOC102166663
LOC102166670	-1.00625	0.49784	0.000765842	65.4545	131.487	71	58	65	163	98	138	chr11:7158285-7168410	-	2602	ncRNA	ssc:102166670	uncharacterized LOC102166670
LOC102166684	1.50131	2.831	1	15.0349	5.30433	12	15	18	1	9	6	chr18:1969927-2162518	+	5972	ncRNA	ssc:102166684	uncharacterized LOC102166684
LOC102166702	1.06054	2.08571	0.462267	15.9538	7.64387	7	23	18	10	7	6	chr6:50569482-50576824	+	1868	ncRNA	ssc:102166702	uncharacterized LOC102166702
LOC102166710	1.37907	2.60101	0.0153234	119.382	45.892	119	123	112	35	53	51	chr16:51432214-51457882	-	1652	ncRNA	ssc:102166710	uncharacterized LOC102166710
LOC102166787	0.263558	1.20044	0.859153	9.63453	8.02419	3	16	10	6	12	6	chr11:18882747-18886928	-	3479	ncRNA	ssc:102166787	uncharacterized LOC102166787
LOC102166826	-1.90602	0.266828	1	8.67222	32.5286	8	6	12	32	28	39	chr9:41481141-41487339	+	1530	ncRNA	ssc:102166826	uncharacterized LOC102166826
LOC102166869	-0.703632	0.614024	0.694867	31.1267	50.6992	35	29	28	82	22	50	chr9:131064083-131066250	-	2168	pseudo		family with sequence similarity 136, member A pseudogene
LOC102166871	-0.550472	0.682797	1	2.71245	3.97721	4	1	3	7	2	3	chr11:7142448-7144571	+	688	ncRNA	ssc:102166871	uncharacterized LOC102166871
LOC102166873	0.00718497	1.00499	0.80323	11.9547	11.8952	22	0	13	17	8	11	chr11:17970844-17971704	+	861	pseudo		reactive oxygen species modulator 1 pseudogene
LOC102166910	0.808536	1.75143	0.170677	50.0327	28.5624	61	36	51	25	35	26	chr9:93463148-93512350	+	1180	ncRNA	ssc:102166910	uncharacterized LOC102166910
LOC102166913	-2.70113	0.153772	0.994075	6.057	39.4444	8	2	8	34	38	48	chr13:203254357-203273556	-	4141	ncRNA	ssc:102166913	uncharacterized LOC102166913
LOC102166930	-0.105535	0.92946	0.783457	7.91102	8.51218	11	9	3	17	0	9	chr2:17803684-17809726	+	840	ncRNA	ssc:102166930	uncharacterized LOC102166930
LOC102166957	-0.585053	0.666625	0.749485	10.4186	15.6339	3	23	5	24	12	11	NW_018085119:9860-29512	-	8496	ncRNA	ssc:102166957	uncharacterized LOC102166957
LOC102166961	-2.3356	0.198113	0.235332	3.05305	15.4511	3	4	2	0	25	22	chr1:7488344-7504318	-	3097	ncRNA	ssc:102166961	uncharacterized LOC102166961
LOC102166967	0.383422	1.30443	1	28.6302	21.9461	28	29	28	27	13	27	chr1:250078525-250095163	+	661	ncRNA	ssc:102166967	uncharacterized LOC102166967
LOC102166974	8.4017	338.193	1	3.37193	0	2	6	2	0	0	0	chr3:124009458-124040065	-	7110	ncRNA	ssc:102166974	uncharacterized LOC102166974
LOC102167065	0.477705	1.39253	0.776906	398.125	285.899	456	264	463	365	210	292	chr4:110679943-110695339	-	7636	ncRNA	ssc:102167065	uncharacterized LOC102167065
LOC102167078	-0.198647	0.871367	0.883223	88.2529	101.282	152	25	81	105	94	108	chr8:135035179-135130438	-	9237	ncRNA	ssc:102167078	uncharacterized LOC102167078
LOC102167089	-0.360009	0.77916	0.740741	4.37387	5.6164	6	1	6	13	0	4	chr4:129805751-129860445	+	10681	ncRNA	ssc:102167089	uncharacterized LOC102167089
LOC102167094	-8.35289	0.00305865	1	0	3.25942	0	0	0	6	0	4	chr13:17157289-17232237	-	932	ncRNA	ssc:102167094	uncharacterized LOC102167094
LOC102167102	0.66217	1.58246	0.779529	20.1598	12.7358	22	14	24	19	4	16	chr14:20294808-20298856	+	1609	pseudo	ssc:102167102	40S ribosomal protein S17-like	4e-57	RPS17	ribosomal protein S17
LOC102167106	-0.46832	0.722806	0.795952	15.4453	21.3724	17	10	19	34	9	22	chr14:133793362-133799601	-	1802	ncRNA	ssc:102167106	uncharacterized LOC102167106
LOC102167126	0.225889	1.1695	0.827067	28.2889	24.1874	48	5	30	24	26	23	chr2:97593212-97633163	+	3017	ncRNA	ssc:102167126	uncharacterized LOC102167126
LOC102167127	0.484108	1.39872	0.734812	6.01356	4.29648	8	0	10	10	0	3	chr3:87664864-88052718	+	4313	ncRNA	ssc:102167127	uncharacterized LOC102167127
LOC102167130	-2.75186	0.148459	0.133965	3.04738	20.5841	5	0	4	37	2	24	chr7:59623529-59649088	+	3090	ncRNA	ssc:102167130	uncharacterized LOC102167130
LOC102167132	0.351324	1.27573	0.829059	18.1474	14.223	17	18	19	22	0	22	chr8:137955523-138646519	-	2932	ncRNA	ssc:102167132	uncharacterized LOC102167132
LOC102167161	0.0929126	1.06652	0.86332	36.3111	34.0457	47	27	33	52	12	40	chr14:121450126-121455242	+	3642	ncRNA	ssc:102167161	uncharacterized LOC102167161
LOC102167172	-1.2759	0.412969	0.474984	7.52983	18.2476	11	6	5	33	9	13	chrX:6454319-6460306	+	2889	ncRNA	ssc:102167172	uncharacterized LOC102167172
LOC102167177	-0.0964672	0.935321	1	4.01723	4.29572	5	1	6	6	3	4	chr5:15761619-15805539	+	4642	ncRNA	ssc:102167177	uncharacterized LOC102167177
LOC102167197	-0.902632	0.53491	0.662674	3.72006	6.96325	6	0	5	17	0	4	chr11:22782362-22921821	-	2330	ncRNA	ssc:102167197	uncharacterized LOC102167197
LOC102167199	-0.964024	0.512625	0.686474	15.9	31.0263	3	28	17	54	4	37	chr12:26313-77420	+	1424	ncRNA	ssc:102167199	uncharacterized LOC102167199
LOC102167218	3.02047	8.11431	0.00413601	10.7045	1.31044	6	16	10	0	2	2	chr15:96567001-96608058	+	700	ncRNA	ssc:102167218	uncharacterized LOC102167218
LOC102167252	2.01803	4.05029	1	10.5045	2.58599	11	12	8	4	0	4	chr14:82289740-82305602	-	1699	ncRNA	ssc:102167252	uncharacterized LOC102167252
LOC102167253	1.44135	2.71575	1	5.43058	1.99335	6	6	4	5	0	1	chr14:121477509-121646659	+	4512	ncRNA	ssc:102167253	uncharacterized LOC102167253
LOC102167263	0.00499997	1.00347	0.790263	5.27103	5.25276	1	8	7	11	0	5	chr5:25480366-25483168	+	2262	ncRNA	ssc:102167263	uncharacterized LOC102167263
LOC102167282	3.2743	9.67529	1	3.34454	0.336712	4	1	5	1	0	0	chrX:41929389-41933912	-	753	pseudo		uncharacterized LOC102167282
LOC102167290	-0.376474	0.770318	0.897201	19.9278	25.8725	23	16	20	37	20	21	chr1:183578380-183792458	-	1089	ncRNA	ssc:102167290	uncharacterized LOC102167290
LOC102167294	-0.421178	0.746815	1	10.5206	14.0906	13	9	9	18	8	17	chr2:5047843-5052442	+	3635	ncRNA	ssc:102167294	uncharacterized LOC102167294
LOC102167305	0.108501	1.07811	0.940623	387.172	359.121	474	279	392	509	200	383	chr2:66564563-66576448	-	3901	pseudo	ssc:102167305	zinc finger protein 709-like
LOC102167309	1.95225	3.86978	1	6.67872	1.71845	4	9	7	1	4	0	chr9:45686221-45706772	-	314	ncRNA	ssc:102167309	uncharacterized LOC102167309
LOC102167315	-0.412167	0.751494	0.86786	30.5596	40.6684	24	38	29	48	27	49	chr3:17431081-17439311	+	2723	ncRNA	ssc:102167315	uncharacterized LOC102167315
LOC102167316	-0.444511	0.734833	0.808331	3.32283	4.52549	4	0	6	7	0	7	chr6:165931255-165932748	+	1023	pseudo		60S ribosomal protein L7-like
LOC102167346	-1.58618	0.333053	0.678953	1.06992	3.23249	3	0	0	5	0	5	chr18:44269223-44324746	+	1812	ncRNA	ssc:102167346	uncharacterized LOC102167346
LOC102167359	0.137768	1.1002	0.929339	309.678	281.473	365	247	304	344	206	305	chr6:47209647-47223857	-	3222	ncRNA	ssc:102167359	uncharacterized LOC102167359
LOC102167379	-1.11611	0.461337	0.0312909	30.6676	66.4871	54	16	19	72	64	65	chr13:17642049-17654981	+	5912	ncRNA	ssc:102167379	uncharacterized LOC102167379
LOC102167385	3.00328	8.01821	0.000182063	15.5454	1.93001	20	9	17	0	2	4	chr14:19531409-19533715	-	1800	pseudo		beta-1,4-galactosyltransferase 3-like
LOC102167397	0.190265	1.14097	0.901495	163.516	143.312	144	173	170	184	101	150	chr3:11704931-11706880	-	1681	ncRNA	ssc:102167397	uncharacterized LOC102167397
LOC102167422	2.25283	4.76615	0.570088	3.24731	0.673425	0	4	6	2	0	0	chr1:232539674-232818576	+	2153	ncRNA	ssc:102167422	uncharacterized LOC102167422
LOC102167425	-0.899887	0.535929	0.668217	3.36626	6.28983	4	2	4	15	0	4	chr1:188486805-188576894	-	5956	ncRNA	ssc:102167425	uncharacterized LOC102167425
LOC102167472	-0.993726	0.502179	0.742042	5.93237	11.8232	6	0	12	13	9	14	chr3:11863094-11869395	+	1838	ncRNA	ssc:102167472	uncharacterized LOC102167472
LOC102167506	-10.073	0.000928379	1	0	10.7615	0	0	0	20	0	13	chr11:71532459-71699936	-	4194	ncRNA	ssc:102167506	uncharacterized LOC102167506
LOC102167514	-1.34034	0.394927	0.523346	16.0427	40.6373	25	8	14	72	8	44	chr13:144538185-144540067	-	1883	pseudo	ssc:102167514	actin, cytoplasmic 2-like
LOC102167529	-0.684806	0.62209	0.668458	21.2382	34.1462	22	20	21	54	22	27	chr4:93622747-93625502	-	2660	ncRNA	ssc:102167529	uncharacterized LOC102167529
LOC102167554	0.697124	1.62127	0.812183	11.6065	7.15508	18	6	10	6	5	11	chr10:33279047-33313561	+	929	ncRNA	ssc:102167554	uncharacterized LOC102167554
LOC102167557	-0.989279	0.50373	1	19.0797	37.8868	26	15	15	35	37	43	chr4:69322874-69615976	-	6371	ncRNA	ssc:102167557	uncharacterized LOC102167557
LOC102167570	1.40143	2.64163	1	6.10043	2.30313	8	4	6	5	0	2	chr6:92547745-92755362	+	1735	ncRNA	ssc:102167570	uncharacterized LOC102167570
LOC102167583	-1.57963	0.334568	0.566526	1.72373	5.17198	3	1	1	8	0	8	chr12:17211652-17247553	+	939	ncRNA	ssc:102167583	uncharacterized LOC102167583
LOC102167589	-0.27229	0.828004	1	8.75341	10.5738	10	6	10	6	14	12	chr10:65588649-65604460	-	952	ncRNA	ssc:102167589	uncharacterized LOC102167589
LOC102167599	0.615355	1.53193	1	76.12	49.6853	72	67	88	59	37	55	chr1:243216062-243225670	-	4422	ncRNA	ssc:102167599	uncharacterized LOC102167599
LOC102167618	0.20657	1.15394	0.911362	193.488	167.675	257	134	179	252	90	167	chr6:170615238-170639287	+	2617	ncRNA	ssc:102167618	uncharacterized LOC102167618
LOC102167654	-1.08527	0.471304	0.637393	3.7635	7.99651	6	2	3	1	15	8	chr9:76349285-76587343	+	2490	ncRNA	ssc:102167654	uncharacterized LOC102167654
LOC102167681	1.89182	3.71103	0.436268	7.257	1.94822	0	14	8	2	1	3	chr16:40407955-40646779	+	5614	ncRNA	ssc:102167681	uncharacterized LOC102167681
LOC102167686	0.679344	1.60141	0.0245311	174.37	108.881	129	206	186	123	85	123	chr7:100075826-100077936	+	1301	ncRNA	ssc:102167686	uncharacterized LOC102167686
LOC102167692	0.342766	1.26819	0.85302	820.173	646.727	971	617	840	726	561	673	chr9:102434526-102555421	+	7436	ncRNA	ssc:102167692	uncharacterized LOC102167692
LOC102167708	-1.93937	0.260731	1	2.3341	8.98048	3	0	4	7	12	8	chr16:6170442-6214121	+	1468	ncRNA	ssc:102167708	uncharacterized LOC102167708
LOC102167727	-0.262799	0.83347	0.189842	561.548	673.749	560	522	587	734	583	727	chr6:62653075-62667628	-	4294	ncRNA	ssc:102167727	uncharacterized LOC102167727
LOC102167732	1.26822	2.40865	0.393026	16.1048	6.68039	15	15	18	18	0	2	chr8:82306876-82322192	-	1485	ncRNA	ssc:102167732	uncharacterized LOC102167732
LOC102167754	1.70939	3.27023	1	5.35223	1.62971	3	8	5	3	0	2	chr3:81072355-81097857	-	8007	ncRNA	ssc:102167754	uncharacterized LOC102167754
LOC102167811	-0.622427	0.649577	0.743978	31.3833	48.3188	33	30	30	23	78	44	chr5:57723665-57726543	+	2331	pseudo	ssc:102167811	vasculin-like protein 1-like	0	GPBP1L1	GC-rich promoter binding protein 1-like 1
LOC102167823	-0.0876452	0.941057	0.894424	58.6322	62.3052	64	48	62	91	54	42	chr14:91992832-92189826	-	6987	pseudo	ssc:102167823	uncharacterized LOC102167823
LOC102167824	-0.727376	0.604001	0.679636	12.6208	20.9019	10	24	3	21	23	19	chr9:131905118-131928082	+	5074	ncRNA	ssc:102167824	uncharacterized LOC102167824
LOC102167838	-10.1209	0.000898061	1	0	11.1251	0	0	0	22	0	12	chr15:17034425-17037005	+	311	ncRNA	ssc:102167838	uncharacterized LOC102167838
LOC102167839	-0.786531	0.579736	0.762275	64.6277	111.485	52	70	71	185	33	122	chr2:18266340-18270062	+	3027	ncRNA	ssc:102167839	uncharacterized LOC102167839
LOC102167846	2.12442	4.36028	0.388316	7.257	1.65663	0	14	8	4	0	1	chr16:6365179-6383725	-	3470	ncRNA	ssc:102167846	uncharacterized LOC102167846
LOC102167870	0.423194	1.34089	0.540977	236.957	176.713	208	248	250	120	226	188	chr12:17690894-17767955	-	7829	ncRNA	ssc:102167870	uncharacterized LOC102167870
LOC102167892	-1.45331	0.365182	0.550257	4.93327	13.5265	1	7	7	28	2	11	chr5:67866388-67895326	+	7181	ncRNA	ssc:102167892	uncharacterized LOC102167892
LOC102167899	0.821447	1.76718	1	9.3043	5.26072	8	6	14	6	4	6	chr6:50766518-50770096	+	981	ncRNA	ssc:102167899	uncharacterized LOC102167899
LOC102167901	-0.734282	0.601117	0.115424	51.3354	85.4066	44	55	54	110	62	87	chr7:100132090-100139431	-	7082	ncRNA	ssc:102167901	uncharacterized LOC102167901
LOC102167906	-0.860943	0.550593	0.196704	35.0928	63.7445	24	43	38	41	80	72	chr14:14780943-14806588	-	1793	ncRNA	ssc:102167906	uncharacterized LOC102167906
LOC102167907	0.250187	1.18936	1	23.1345	19.4496	22	20	27	25	14	20	chr9:102564176-102608310	+	626	ncRNA	ssc:102167907	uncharacterized LOC102167907
LOC102167940	0.29445	1.22642	0.994365	12.5358	10.2196	17	7	13	7	12	12	NW_018084979:1274475-1285513	+	1097	ncRNA	ssc:102167940	uncharacterized LOC102167940
LOC102167943	0.598374	1.51401	0.707252	32.6956	21.592	39	21	37	17	28	20	chr8:97013360-97056003	+	2496	ncRNA	ssc:102167943	uncharacterized LOC102167943
LOC102167944	5.82667	56.7549	0.999971	20.1626	0.345434	21	16	23	0	1	0	chr8:109202397-109284890	-	487	ncRNA	ssc:102167944	uncharacterized LOC102167944
LOC102167959	0.603196	1.51908	0.782712	10.9308	7.19226	7	10	16	14	0	8	chr13:118172531-118614418	-	1519	ncRNA	ssc:102167959	uncharacterized LOC102167959
LOC102167979	-9.31489	0.00157015	1	0	6.35884	0	0	0	3	11	5	chr11:77421716-77427099	-	4288	ncRNA	ssc:102167979	uncharacterized LOC102167979
LOC102167986	-5.03162	0.0305724	3.42924e-05	0.675522	22.4129	0	2	0	9	31	28	chr4:10720719-10788751	+	1275	ncRNA	ssc:102167986	uncharacterized LOC102167986
LOC102168016	-1.65042	0.318548	0.00487997	29.8189	93.6302	24	33	32	51	120	113	chr3:12040049-12206900	+	5452	ncRNA	ssc:102168016	uncharacterized LOC102168016
LOC102168017	-8.81044	0.00222737	1	0	4.47959	0	0	0	0	4	10	chr17:52682410-52723182	+	6036	ncRNA	ssc:102168017	uncharacterized LOC102168017
LOC102168019	-9.75718	0.00115557	1	0	8.64377	0	0	0	6	12	8	chr3:112330110-112332613	+	2269	ncRNA	ssc:102168019	uncharacterized LOC102168019
LOC102168027	-0.536291	0.689541	0.569953	205.762	298.409	185	208	220	396	216	292	chr5:34216869-34426805	-	5084	ncRNA	ssc:102168027	uncharacterized LOC102168027
LOC102168063	2.51479	5.71515	0.151977	9.20728	1.60278	15	3	9	2	0	3	chr16:35165622-35228460	-	5121	ncRNA	ssc:102168063	uncharacterized LOC102168063
LOC102168075	-11.8166	0.000277245	1.03302e-10	0	36.0592	0	0	0	0	73	35	chr11:77378209-77387751	+	2960	ncRNA	ssc:102168075	uncharacterized LOC102168075
LOC102168077	-0.780356	0.582223	0.706495	106.42	182.79	110	96	110	277	78	202	chr6:439297-442945	+	3521	ncRNA	ssc:102168077	uncharacterized LOC102168077
LOC102168087	-1.70184	0.307393	0.510005	2.02373	6.60605	1	4	1	2	10	8	chr8:3756020-3760419	-	427	ncRNA	ssc:102168087	uncharacterized LOC102168087
LOC102168089	-0.388881	0.763722	0.782233	15.8076	20.7013	16	14	17	44	0	19	chr11:1895215-1964506	-	5755	ncRNA	ssc:102168089	uncharacterized LOC102168089
LOC102168138	-2.40436	0.188893	0.313567	1.34537	7.16533	2	0	2	13	0	9	NW_018085100:1572752-1644641	-	891	ncRNA	ssc:102168138	uncharacterized LOC102168138
LOC102168147	-0.987355	0.504402	0.149774	18.8258	37.3328	16	22	18	52	26	35	chr2:18448312-18471502	+	1219	ncRNA	ssc:102168147	uncharacterized LOC102168147
LOC102168156	0.374641	1.29652	1	20.8788	16.1014	22	18	22	21	10	18	chr3:117443780-117463783	-	3075	ncRNA	ssc:102168156	uncharacterized LOC102168156
LOC102168158	-1.07579	0.47441	0.569528	7.26737	15.3298	4	7	11	7	25	14	chr6:28-5198	-	2430	ncRNA	ssc:102168158	uncharacterized LOC102168158
LOC102168159	0.216482	1.1619	0.868374	62.755	54.0094	59	58	70	85	17	63	chr7:112527659-112550536	+	8591	ncRNA	ssc:102168159	uncharacterized LOC102168159
LOC102168162	0.434558	1.3515	0.965916	5.94088	4.39318	3	6	9	3	8	2	chr12:22726717-22738585	-	1083	ncRNA	ssc:102168162	uncharacterized LOC102168162
LOC102168171	-1.24703	0.421316	1	4.71447	11.2036	5	4	5	13	9	12	chr7:89035239-89049426	+	3203	ncRNA	ssc:102168171	uncharacterized LOC102168171
LOC102168178	-0.446133	0.734008	1	4.39842	5.99596	5	4	4	5	8	5	chr9:20034334-20036505	+	553	ncRNA	ssc:102168178	uncharacterized LOC102168178
LOC102168180	0.365774	1.28857	0.978865	10.1262	7.8562	10	11	9	13	2	9	chr9:41840596-41858037	+	1975	ncRNA	ssc:102168180	nicotinamide N-methyltransferase-like	2e-22	NNMT	nicotinamide N-methyltransferase
LOC102168185	2.0817	4.23307	0.259442	23.5019	5.54434	49	1	18	9	1	7	chr4:23815136-23904331	+	4523	ncRNA	ssc:102168185	uncharacterized LOC102168185
LOC102168188	8.66039	404.611	1	4.03611	0	6	0	6	0	0	0	chr1:147848656-147853764	-	2708	ncRNA	ssc:102168188	uncharacterized LOC102168188
LOC102168193	0.326143	1.25366	1	133.27	106.303	132	127	137	114	89	120	chr16:63133343-63182128	-	3001	ncRNA	ssc:102168193	uncharacterized LOC102168193
LOC102168194	-0.382929	0.766879	1	33.7202	43.9738	35	32	33	50	40	43	chr17:965008-1061153	-	5246	ncRNA	ssc:102168194	uncharacterized LOC102168194
LOC102723301	-0.499855	0.707178	0.950655	11878.5	16797.1	10008	10499	15071	12174	15272	23960	chr1:179457000-179457281	+	282	ncRNA	ssc:102723301	RNA, 7SL, cytoplasmic 1
LOC106504203	4.81153	28.0812	1	9.72609	0.336712	9	9	11	1	0	0	chr15:7664015-7668438	+	1135	ncRNA
LOC106504205	-0.780782	0.582051	2.49485e-08	493.727	848.26	557	388	519	899	748	927	chr9:49098669-49122513	-	15373	ncRNA
LOC106504207	-0.780628	0.582113	0.706152	7.84304	13.4806	12	4	7	21	6	14	chr13:168851833-169040334	+	2598	ncRNA
LOC106504246	-8.35289	0.00305865	1	0	3.25942	0	0	0	6	0	4	chr10:53368883-53416671	-	1729	ncRNA
LOC106504252	-0.141821	0.906375	0.879087	15.1086	16.6702	9	24	12	24	15	11	chr3:39837519-39847200	+	3764	ncRNA
LOC106504276	0.156056	1.11424	0.9019	60.3791	54.1877	52	49	80	74	39	51	chr17:54848222-54892778	-	12898	ncRNA
LOC106504277	-8.62253	0.00253722	1	0	3.93132	0	0	0	0	6	6	chr9:7204471-7209919	+	1242	ncRNA
LOC106504280	0.868493	1.82576	0.869028	11.0205	6.03161	6	16	11	5	9	4	chr6:168636740-168653778	+	6293	ncRNA
LOC106504286	-0.664856	0.630752	1	13.665	21.6704	11	12	18	19	20	27	chr6:169410229-169416715	+	6487	pseudo
LOC106504293	-2.75172	0.148474	1	0.713281	4.86144	2	0	0	4	3	8	chr7:749068-831852	-	2646	ncRNA
LOC106504299	0.167211	1.12289	0.245157	2635.48	2347.06	2347	2772	2728	2193	2353	2569	chr7:1755252-1776144	-	2337	ncRNA
LOC106504303	-0.970008	0.510503	0.599437	18.7335	36.7056	29	8	18	12	56	43	chr7:2502746-2515499	+	10304	ncRNA
LOC106504312	0.141767	1.10326	0.943789	45.9962	41.6903	33	48	57	55	33	38	chr7:5768570-5880161	+	13785	ncRNA
LOC106504325	1.09373	2.13425	0.495657	15.4189	7.21918	11	20	15	15	0	7	chr7:10796441-10905531	-	8695	ncRNA
LOC106504330	-0.829445	0.562746	0.811278	2.77193	4.93349	6	0	2	8	2	5	chr7:12533582-12546943	+	885	ncRNA
LOC106504338	-0.953384	0.51642	0.0986742	26.0792	50.5093	36	13	28	45	62	45	chr7:16511398-16517917	+	6479	ncRNA
LOC106504342	-0.0319952	0.978067	0.939588	62.9162	64.3273	60	49	79	82	48	65	chr7:17628769-18258600	+	6745	ncRNA
LOC106504343	-9.12651	0.00178916	1	0	5.57923	0	0	0	5	5	7	chr7:18234998-18934968	-	1302	ncRNA
LOC106504354	-2.43402	0.185049	0.341527	1.34537	7.31436	2	0	2	0	14	8	chr1:28228367-28235195	+	3215	ncRNA
LOC106504367	-0.844632	0.556853	0.315172	17.1183	30.7491	26	12	12	27	34	32	chr7:23790189-23792509	+	1955	ncRNA
LOC106504373	1.16935	2.2491	0.478465	23.4588	10.4247	8	32	31	19	0	13	chr7:25269761-25299294	+	4089	ncRNA
LOC106504375	-3.1795	0.110376	0.43209	0.35664	3.31175	1	0	0	0	6	4	chr7:25182797-25204110	+	1177	ncRNA
LOC106504396	-0.119919	0.920239	0.936946	113.013	122.809	136	89	109	116	116	141	chr7:32096452-32110033	+	6408	ncRNA
LOC106504407	-0.400346	0.757676	0.796001	1.74261	2.30313	4	0	1	5	0	2	chr7:36267572-36312107	-	1038	ncRNA
LOC106504408	0.348547	1.27328	0.81792	14.3839	11.2946	11	16	16	23	4	7	chr7:36726067-36732929	+	1257	ncRNA
LOC106504420	0.787797	1.72644	1.31809e-05	826.205	478.557	832	718	908	351	550	550	chr7:38717189-38746368	+	7168	ncRNA
LOC106504434	1.51817	2.86427	1	36.1164	12.6028	28	39	41	11	15	12	chr7:51540006-51731921	-	3146	ncRNA
LOC106504446	-1.51396	0.350149	1	1.74261	4.99531	4	0	1	5	6	4	chr10:8623081-8634528	+	8193	ncRNA
LOC106504447	0.908635	1.87727	0.195211	33.3796	17.7763	36	29	34	27	9	18	chr7:62487166-62510412	-	6360	ncRNA
LOC106504458	0.236602	1.17821	0.874067	142.741	121.149	94	183	150	130	111	126	chr7:72111534-72771662	-	1205	ncRNA
LOC106504464	0.254821	1.19319	0.951538	38.9667	32.656	37	37	42	46	21	32	chr7:75002727-75003934	+	1118	ncRNA
LOC106504467	-2.36613	0.193965	0.000121624	4.47678	23.1219	8	2	3	22	15	34	chr7:75239641-75241979	+	2141	ncRNA
LOC106504476	0.936837	1.91433	0.620617	18.5276	9.67363	25	6	24	19	5	5	chr7:76436846-76438067	+	1222	pseudo
LOC106504490	-1.19802	0.435873	0.702741	22.6725	52.0294	42	5	19	103	0	56	chr7:81468450-81985736	+	1248	ncRNA
LOC106504512	0.227568	1.17086	0.883645	58.0351	49.5648	67	44	61	70	34	46	chr7:99665841-99912073	-	7532	ncRNA
LOC106504515	0.675067	1.59667	1	10.4828	6.56168	11	11	9	3	8	9	chr7:100163464-100177482	+	1697	ncRNA
LOC106504522	0.980809	1.97357	0.653931	4.55513	2.30313	11	0	2	5	0	2	chr10:13673167-13701205	+	1149	ncRNA
LOC106504530	-0.566062	0.675458	0.595024	52.229	77.3286	59	39	57	102	50	83	chr7:111276090-111283389	+	3434	ncRNA
LOC106504538	1.1402	2.20411	0.616807	8.56177	3.87899	1	14	11	6	0	6	chr7:113045793-113122821	+	1014	ncRNA
LOC106504551	-8.63552	0.00251448	1	0	3.96697	0	0	0	0	7	5	chr7:118053330-118059813	-	537	ncRNA
LOC106504559	-0.806397	0.571808	0.0370106	41.9659	73.3991	36	46	43	54	89	79	chr7:121710880-121736144	+	11395	ncRNA
LOC106504562	-0.104748	0.929967	0.989671	9651	10377.8	13707	4500	10260	8778	11392	11256	chr7:46553813-46567596	-	1182	ncRNA
LOC106504565	0.567318	1.48177	0.195083	94.1711	63.55	77	103	101	85	50	57	chr7:46936090-47039870	-	682	ncRNA
LOC106504584	-3.36754	0.0968881	1	2.09925	21.7599	5	0	1	21	21	24	chr8:7461898-7486243	+	5042	ncRNA
LOC106504591	-2.18025	0.220638	1	0.713281	3.26814	2	0	0	5	1	4	chr8:11434075-11497190	+	743	ncRNA
LOC106504593	0.0186525	1.01301	0.997773	341.324	336.94	323	342	350	371	299	351	chr8:12336647-12363355	-	25954	ncRNA
LOC106504595	1.4287	2.69205	1	8.00237	2.96631	6	8	10	0	5	4	chr8:13171692-13470758	+	1003	ncRNA
LOC106504613	-3.54502	0.0856726	0.311082	0.35664	4.26955	1	0	0	9	0	4	chr8:27698154-27784952	+	1414	ncRNA
LOC106504618	-9.1446	0.00176686	1	0	5.64977	0	0	0	1	10	6	chr8:29190824-29192834	+	640	ncRNA
LOC106504619	1.63323	3.10206	0.988071	14.0594	4.52549	14	10	18	7	0	7	chr8:29607421-29625473	-	7304	ncRNA
LOC106504622	1.12775	2.18518	0.683953	5.77871	2.63908	10	0	7	2	3	3	chr8:29756537-29763920	+	525	ncRNA
LOC106504627	-2.94594	0.129773	0.0510667	1.02932	7.99879	2	0	1	13	6	5	chr8:31412535-31416912	+	906	ncRNA
LOC106504629	-8.70454	0.00239702	1	0	4.16185	0	0	0	5	0	8	chr8:31478464-31492139	+	772	ncRNA
LOC106504650	-0.66241	0.631822	1	10.2987	16.3058	7	10	14	18	18	13	chr8:47007216-47010096	+	425	ncRNA
LOC106504662	-0.541291	0.687156	0.845872	2.02373	2.94963	1	4	1	6	0	3	chr8:53623099-53628441	-	1057	ncRNA
LOC106504680	-0.384532	0.766028	0.711599	2.79365	3.64998	6	1	1	9	0	2	chr11:22813967-22827719	+	5225	ncRNA
LOC106504694	-1.27192	0.414107	0.589159	3.39081	8.20239	3	5	2	17	0	8	chr8:71533983-71541992	+	1955	ncRNA
LOC106504695	-0.391765	0.762197	0.80082	2.9747	3.90591	0	6	3	7	0	5	chr8:71501689-71528715	+	840	ncRNA
LOC106504698	0.618717	1.53551	0.748556	6.49199	4.22442	12	0	7	6	1	6	chr8:70900226-70904516	+	3144	ncRNA
LOC106504714	-1.38609	0.382601	1.1066e-06	28.4037	74.2546	16	41	28	87	62	76	chr8:82368689-82378452	-	7480	ncRNA
LOC106504715	-0.0790202	0.9467	0.783568	3.16917	3.34816	8	0	1	4	4	2	chr8:82365721-82373612	+	1801	ncRNA
LOC106504720	1.58627	3.00271	0.0810965	17.7315	5.8985	25	13	14	8	3	7	chr8:86069231-86085233	-	1487	ncRNA
LOC106504727	1.1429	2.20825	0.560011	21.8025	9.86775	34	9	21	20	1	9	chr8:93047663-93279498	+	1862	ncRNA
LOC106504728	-1.26541	0.415981	0.0303012	12.9359	31.1112	18	9	11	21	40	33	chr8:99309421-99520976	+	3730	ncRNA
LOC106504732	-0.941157	0.520815	0.647283	4.23909	8.14854	11	0	1	15	0	10	chr8:104187306-104191361	-	1380	ncRNA
LOC106504743	-0.67815	0.624966	0.709898	3.01813	4.83527	0	8	1	7	0	8	chr8:111737505-112031475	+	9950	ncRNA
LOC106504749	0.0684484	1.04859	0.999906	24.2582	23.1337	29	15	28	26	21	23	chr8:115315706-115325998	-	6499	ncRNA
LOC106504755	1.33337	2.5199	0.995148	7.42408	2.94015	10	3	9	3	2	4	chr11:78751846-78755364	-	1240	ncRNA
LOC106504757	0.16443	1.12072	1	52.8328	47.1406	46	62	49	38	51	54	chr8:118164794-118183553	+	548	ncRNA
LOC106504761	-0.726287	0.604457	0.451212	103.366	171.013	104	83	121	226	99	196	chr11:78891287-78907879	+	16115	ncRNA
LOC106504762	-8.6484	0.00249214	1	0	4.00261	0	0	0	0	8	4	chr11:78906099-78937432	-	4769	ncRNA
LOC106504772	-2.86122	0.137621	1	1.34537	9.83854	2	0	2	7	10	13	chr8:131248130-131255842	-	3707	ncRNA
LOC106504800	-3.64585	0.0798896	0.262556	0.35664	4.57934	1	0	0	9	0	5	chr9:8795823-8820147	+	4011	ncRNA
LOC106504810	0.425223	1.34278	0.90425	43.6491	32.5039	38	47	45	43	19	37	chr9:9779037-9781848	+	2032	ncRNA
LOC106504812	-8.32074	0.00312758	1	0	3.18736	0	0	0	2	1	7	chr9:9943926-9953922	-	1655	ncRNA
LOC106504821	-0.607207	0.656466	0.800082	7.96766	12.1424	14	6	3	16	7	14	chr9:12016886-12064887	-	968	ncRNA
LOC106504834	-0.718505	0.607727	0.436943	29.5132	48.5697	28	26	34	64	28	56	chr9:19669565-19672778	-	3214	pseudo
LOC106504836	-0.351059	0.784008	1	14.2812	18.2184	20	9	13	20	18	17	chr9:20136486-20181105	-	1212	ncRNA
LOC106504843	-0.337673	0.791317	0.85942	66.2227	83.6894	80	62	53	35	140	76	chr9:21920584-22121296	+	1789	ncRNA
LOC106504868	-0.627993	0.647076	0.906272	2.38037	3.68411	2	4	1	1	7	3	chr9:36380581-36382994	+	2194	pseudo
LOC106504870	-1.21418	0.431017	0.136517	10.1016	23.4499	11	8	11	13	31	27	chr9:35151449-35163472	-	2913	pseudo
LOC106504875	0.286531	1.2197	0.865409	287.891	236.032	270	280	307	152	319	241	chr9:41631006-41639471	-	2959	ncRNA
LOC106504879	-1.63393	0.32221	1.25267e-07	205.225	636.95	224	154	232	778	456	702	chr9:41667561-41678153	+	10336	ncRNA
LOC106504881	-0.62277	0.649423	0.177876	113.363	174.564	147	70	118	152	185	192	chr9:42097607-42151803	+	5920	ncRNA
LOC106504886	0.352737	1.27698	0.996665	15.3162	11.9919	20	13	12	10	16	10	chr9:44079537-44098900	-	7237	ncRNA
LOC106504941	1.33604	2.52457	1	17.4747	6.91583	16	18	18	2	10	9	chr9:66315341-66325770	+	1447	ncRNA
LOC106504949	2.8264	7.09303	0.154603	11.6205	1.62971	2	22	11	3	0	2	chr9:69717347-70307497	-	4371	ncRNA
LOC106504955	-1.19914	0.435535	0.542824	4.69275	10.7876	5	3	6	17	3	13	chr9:73706883-73758820	-	2873	ncRNA
LOC106504956	1.58019	2.9901	1	7.0108	2.33802	6	6	9	1	4	2	chr9:74344938-74364493	-	2978	ncRNA
LOC106504960	0.378217	1.29973	0.756572	10.6289	8.17547	2	20	10	16	0	9	chr9:75213257-75285241	+	9506	ncRNA
LOC106504962	-0.00745111	0.994849	0.984664	24.6335	24.7611	20	20	34	17	30	28	chr9:77590487-77598154	+	4980	ncRNA
LOC106504978	-3.87758	0.0680351	0.212065	0.337761	5.10149	0	1	0	1	12	2	chr9:94301370-94424046	-	429	ncRNA
LOC106504979	-1.66522	0.315296	0.628866	1.02932	3.28634	2	0	1	7	0	3	chr9:94792957-94848211	-	1309	ncRNA
LOC106504985	-0.47848	0.717733	0.770575	28.6278	39.8904	51	15	17	47	32	42	chr9:102165805-102169100	-	1787	ncRNA
LOC106504993	-0.708537	0.61194	0.434904	35.9033	58.6775	30	40	37	81	38	59	chr9:105985260-105987857	+	2067	ncRNA
LOC106505021	1.75679	3.37945	0.457377	10.9478	3.23249	1	22	10	5	0	5	chr9:123304488-123314258	-	1929	ncRNA
LOC106505031	-0.0514258	0.964982	0.831286	8.62431	8.93763	13	9	3	16	4	7	chr9:125434376-125448087	+	4857	ncRNA
LOC106505035	1.77664	3.42628	0.55325	4.63895	1.34685	1	8	5	4	0	0	chr9:126743417-126750529	+	4525	ncRNA
LOC106505039	-1.95411	0.258079	0.476629	1.34537	5.24176	2	0	2	0	8	8	chr9:128949393-129002131	+	648	ncRNA
LOC106505041	8.41533	341.402	1	3.40402	0	6	0	4	0	0	0	chr9:129841670-129851641	-	5042	ncRNA
LOC106505042	-0.110549	0.926236	0.783527	9.72915	10.5048	19	5	4	18	3	11	chr9:130097135-130197892	-	4297	ncRNA
LOC106505054	-0.575439	0.671082	0.858651	99.2073	147.837	80	111	105	258	33	160	chr9:132774225-132800799	+	7197	ncRNA
LOC106505077	1.30849	2.47683	0.662263	5.71924	2.30313	8	1	8	5	0	2	chr10:4941074-4953655	+	1448	ncRNA
LOC106505078	1.18148	2.2681	1	11.763	5.1807	13	8	14	7	1	8	chr10:5815368-5826124	+	2132	ncRNA
LOC106505085	0.87346	1.83205	1	19.2362	10.4953	21	17	19	15	5	12	chr10:10132402-10141227	+	920	ncRNA
LOC106505090	0.336704	1.26287	0.962022	16.7558	13.266	16	14	20	6	20	14	chr10:11351096-11352586	-	1491	pseudo
LOC106505092	-2.78937	0.144649	0.147705	2.02656	14.0694	0	6	0	11	4	29	chr4:24636284-24647405	-	9487	ncRNA
LOC106505099	-1.04075	0.486073	0.00743134	23.6287	48.6221	17	23	31	58	34	56	chr12:24800506-24809843	+	4164	ncRNA
LOC106505102	-3.01298	0.12388	0.482206	0.35664	2.94963	1	0	0	6	0	3	chr10:18225521-18276728	+	1886	ncRNA
LOC106505108	-9.8926	0.00105203	1	0	9.49539	0	0	0	19	0	10	NW_018085364:3026-25256	-	1265	ncRNA
LOC106505112	-9.3111	0.00157427	1	0	6.34216	0	0	0	9	6	4	NW_018085230:159678-184722	-	4118	ncRNA
LOC106505124	0.802394	1.74399	0.363735	66.6259	38.1988	62	56	81	58	11	48	chr10:26628927-26633164	-	1994	ncRNA
LOC106505126	-0.825032	0.56447	0.528738	23.6771	41.9534	34	8	28	55	23	50	chr10:28420874-28477717	-	6582	ncRNA
LOC106505137	0.101833	1.07314	0.884548	32.3533	30.1477	44	25	26	40	16	36	chr10:33608675-33637833	+	2837	ncRNA
LOC106505141	3.03873	8.21765	0.122687	38.6416	4.69348	70	4	39	0	10	4	chr10:38010075-38038400	-	9798	ncRNA
LOC106505142	-10.2398	0.000827035	1	0	12.0814	0	0	0	23	0	14	chr10:38492750-38499605	-	3406	ncRNA
LOC106505145	1.85658	3.62149	0.550548	4.70879	1.293	7	0	7	2	0	2	chr10:40881253-40884747	-	877	ncRNA
LOC106505154	0.532123	1.44606	1	3.76917	2.60343	4	6	1	2	2	4	chr10:42946990-42956296	+	899	ncRNA
LOC106505166	0.644453	1.56315	0.765777	11.2903	7.21918	7	12	15	15	0	7	chr10:49819274-49881847	+	2622	ncRNA
LOC106505184	-1.07382	0.475061	0.56009	10.6365	22.4007	7	11	14	39	8	21	chr10:56179802-56249089	-	4423	ncRNA
LOC106505187	-0.436988	0.738675	1	6.37588	8.63504	7	4	8	7	11	8	chr10:56668010-56670558	+	2086	ncRNA
LOC106505188	0.0976813	1.07005	0.98927	20.1015	18.7849	23	24	12	22	15	20	chr10:56858357-56870768	-	3002	ncRNA
LOC106505189	-3.4268	0.0929889	0.333382	0.35664	3.93284	1	0	0	8	0	4	chr10:56810046-56818146	-	1983	ncRNA
LOC106505191	-8.35289	0.00305865	1	0	3.25942	0	0	0	6	0	4	chr10:57646922-57663743	+	1385	ncRNA
LOC106505197	-1.39706	0.379703	0.1148	6.90058	18.19	10	8	2	11	24	20	chr10:60399680-60403144	+	3280	ncRNA
LOC106505220	-1.73416	0.300584	0.459483	17.7936	59.2201	15	20	18	109	6	66	chr10:67663129-67736040	-	8368	ncRNA
LOC106505221	-0.500302	0.706959	0.0907942	89.9549	127.246	69	113	86	118	126	142	chr10:68569742-68621362	-	9854	ncRNA
LOC106505246	-0.441585	0.736325	0.903807	7.18923	9.76724	12	3	6	7	8	15	chr11:6772062-6780536	-	3853	ncRNA
LOC106505250	0.3751	1.29693	0.834436	167.479	129.133	186	146	164	183	69	141	chr11:6780713-6995892	-	4601	ncRNA
LOC106505256	0.319698	1.24807	0.776148	3.65022	2.9227	0	8	3	5	0	4	chr11:7479887-7512458	-	15748	ncRNA
LOC106505263	-1.25387	0.419322	0	351.747	838.862	287	409	352	900	753	890	chr12:60952420-60969051	+	7574	ncRNA
LOC106505295	-1.33205	0.397203	0.120176	39.2778	98.9012	20	54	44	53	136	110	chr4:130628652-130638192	+	5905	ncRNA
LOC106505296	-0.0173278	0.988061	1	12.698	12.8515	10	13	15	18	8	13	chr11:22435880-22473454	-	1274	ncRNA
LOC106505301	0.235181	1.17705	0.991834	3.05589	2.59471	2	6	1	3	1	4	chr11:24971138-25064550	-	1625	ncRNA
LOC106505309	-0.236604	0.848741	0.858256	51.4505	60.6216	57	36	60	108	20	56	chr11:44186387-44219087	+	5341	ncRNA
LOC106505319	0.42666	1.34412	0.992552	5.70603	4.24263	5	6	6	8	0	5	chr11:52421868-52485690	+	3271	ncRNA
LOC106505325	-8.87759	0.00212608	1	0	4.69348	0	0	0	0	10	4	chr11:60626778-60629100	-	1121	ncRNA
LOC106505333	0.0314488	1.02204	0.86316	43.4937	42.5556	69	11	48	46	38	45	chr11:66755640-66838719	+	6506	ncRNA
LOC106505335	0.196669	1.14605	0.82851	27.4199	23.9243	32	24	25	46	2	25	chr11:67417043-67418618	+	1576	pseudo
LOC106505337	0.873448	1.83204	0.664961	13.1167	7.15508	1	20	19	6	5	11	chr11:67572747-67623355	-	2293	ncRNA
LOC106505345	-8.82511	0.00220484	1	0	4.52549	0	0	0	7	0	7	chr11:71700081-71913772	+	986	ncRNA
LOC106505351	-0.342736	0.788545	0.985674	5.03335	6.38576	4	6	5	4	11	4	chr11:74616250-74675058	+	5637	ncRNA
LOC106505355	0.000290974	1.0002	0.840995	9.23751	9.23565	12	10	5	1	15	12	chr11:76557026-76561353	+	2487	ncRNA
LOC106505369	-1.34744	0.392988	0.347232	23.346	59.4219	24	26	19	23	94	62	chr12:196110-211129	+	8106	ncRNA
LOC106505374	-1.98564	0.2525	0.614738	0.672684	2.6937	1	0	1	8	0	0	chr12:1561767-1569113	+	3240	ncRNA
LOC106505390	-0.0603151	0.959055	1	221.925	231.4	218	192	251	227	228	246	chr4:130684541-130703098	-	9118	ncRNA
LOC106505411	-3.60259	0.0823213	0.00413967	0.713281	8.77607	2	0	0	10	4	13	chr12:15069148-15080088	+	4141	ncRNA
LOC106505418	0.224472	1.16835	0.874343	60.321	51.6278	64	53	62	78	25	54	chr13:138096994-138109732	-	2292	ncRNA
LOC106505424	1.59953	3.03044	0.215275	12.2603	4.03902	18	7	11	4	6	2	chr12:19599782-19614408	+	1009	ncRNA
LOC106505425	0.543626	1.45763	0.973572	10.6176	7.281	6	12	14	12	4	6	chr12:20104263-20108054	-	450	ncRNA
LOC106505430	-2.11857	0.230276	0.89899	12.9198	56.1393	16	12	10	47	62	61	chr12:21689251-21731907	-	441	ncRNA
LOC106505435	-8.3758	0.00301047	1	0	3.31175	0	0	0	0	6	4	chr12:25609924-25622122	+	772	ncRNA
LOC106505443	-0.622622	0.64949	0.733844	30.0082	46.2082	4	50	37	33	46	62	chr12:26538712-26542522	+	1938	ncRNA
LOC106505450	-2.49049	0.177946	1	1.68597	9.52079	1	3	1	12	6	11	chr12:34230713-34232271	+	1223	ncRNA
LOC106505468	-8.3758	0.00301047	1	0	3.31175	0	0	0	0	6	4	chr12:40698426-40700470	+	1627	ncRNA
LOC106505481	-0.592889	0.663014	1	2.61522	3.94952	0	4	4	2	5	5	chr13:181406227-181411730	-	1836	ncRNA
LOC106505484	-0.95283	0.516618	0.842217	5.46267	10.5833	10	0	6	9	12	11	chr12:46302625-46309354	+	1277	ncRNA
LOC106505485	-0.123655	0.917859	0.864524	27.4489	29.9062	26	22	34	13	47	30	chr12:46286380-46298946	+	651	ncRNA
LOC106505486	1.96091	3.89307	0.498452	4.95783	1.26607	0	10	5	1	0	3	chr12:46393642-46452712	+	2387	ncRNA
LOC106505489	0.523759	1.4377	0.712294	8.04034	5.58948	19	0	4	12	0	5	chr12:49522801-49528132	-	5332	pseudo
LOC106505500	2.01234	4.03435	0.382206	8.07221	1.99335	12	0	12	5	0	1	chr12:50399678-50402058	-	1245	ncRNA
LOC106505505	1.21506	2.32151	0.684636	7.76752	3.3402	8	8	7	9	0	1	chr13:206107207-206111245	-	1995	ncRNA
LOC106505509	-0.956491	0.515309	0.95407	5.06543	9.8393	8	0	7	11	7	12	chr12:52133512-52141231	+	939	ncRNA
LOC106505533	9.03354	524.044	1	5.23044	0	0	8	8	0	0	0	chr12:58117004-58126365	-	770	ncRNA
LOC106505536	-1.24076	0.42315	0.000364034	106.772	252.341	139	58	119	301	186	280	chr14:30570224-30573116	-	2633	ncRNA
LOC106505543	-3.24178	0.105713	0.148956	0.653805	6.26934	0	1	1	1	10	8	chr13:4740109-4743475	+	2533	ncRNA
LOC106505545	-1.51543	0.349793	0.999501	27.4444	78.4775	31	27	23	74	86	77	chr4:130653459-130659849	-	5229	ncRNA
LOC106505550	1.03582	2.05027	1	30.354	14.7997	31	30	29	20	9	16	chr14:50762249-50773894	-	1831	ncRNA
LOC106505556	0.630053	1.54762	1	6.06267	3.91387	6	6	6	2	4	6	chr13:13129894-13189616	+	3351	ncRNA
LOC106505566	-2.97775	0.126943	0.250264	0.713281	5.6877	2	0	0	13	2	2	chr14:50682512-50684758	-	714	ncRNA
LOC106505569	-0.74822	0.595338	0.643569	13.4622	22.6195	17	6	17	29	13	27	chr14:50690264-50692841	-	2334	ncRNA
LOC106505578	1.59373	3.0183	0.692024	3.92283	1.293	0	6	6	2	0	2	chr13:26229155-26235994	+	1230	ncRNA
LOC106505585	-1.27985	0.411837	0.56318	8.1402	19.7799	11	5	8	39	4	17	chr13:27077196-27081750	+	3222	ncRNA
LOC106505587	-0.495648	0.709243	1	7.0514	9.94624	7	6	8	11	10	9	chr13:28088953-28098445	+	5615	ncRNA
LOC106505605	-1.71762	0.304049	0.0646179	12.7954	42.1063	25	4	8	62	22	44	chr13:32341304-32371541	+	2176	ncRNA
LOC106505607	-1.25247	0.41973	0.50322	5.10603	12.1788	9	0	6	20	5	12	chr13:33062177-33084906	+	6274	ncRNA
LOC106505618	3.53801	11.6157	1.39603e-09	85.9135	7.38718	110	54	90	8	10	4	chr13:37153234-37179129	+	4086	ncRNA
LOC106505619	2.26586	4.8094	0.0932659	24.9122	5.17198	40	10	23	8	0	8	chr13:37104566-37147243	+	3286	ncRNA
LOC106505633	-0.461423	0.726269	0.949859	592.906	816.376	714	412	630	1484	133	874	chr13:46201741-46599342	+	16970	ncRNA
LOC106505648	-3.7473	0.0744644	0.0338524	1.02932	13.9473	2	0	1	3	24	15	chr13:53011343-53021111	+	1183	ncRNA
LOC106505658	1.17531	2.25841	0.261282	70.9683	31.4184	97	45	67	54	15	26	chr13:60153143-60176885	-	5460	ncRNA
LOC106505659	0.202493	1.15068	0.893209	114.111	99.1662	141	72	125	110	83	108	chr13:60226812-60317012	-	17974	ncRNA
LOC106505661	0.968646	1.957	0.348191	97.5148	49.8237	66	132	93	84	22	45	chr13:61368402-61528838	-	6646	ncRNA
LOC106505669	0.102724	1.0738	0.884982	19.7118	18.3564	26	15	17	7	23	26	chr13:66133810-66144898	+	560	ncRNA
LOC106505670	2.45359	5.47778	1	5.43058	0.98321	6	6	4	2	0	1	chr13:66204817-66235852	+	1297	ncRNA
LOC106505679	-0.44626	0.733943	0.71031	122.146	166.428	143	89	130	212	120	173	chr13:69263296-69268941	-	5646	pseudo
LOC106505699	-1.22281	0.428449	0.388016	13.2576	30.9565	16	13	10	51	13	30	chr13:79685896-79696525	-	2635	ncRNA
LOC106505711	-0.346084	0.786716	1	9.58542	12.1868	5	10	14	15	9	13	chr13:86573745-86624936	+	342	ncRNA
LOC106505714	0.272051	1.20752	0.836308	3.3285	2.75475	2	4	4	1	7	0	chr13:92855225-92983130	-	840	ncRNA
LOC106505716	-1.86674	0.274192	1	9.50445	34.6899	14	4	10	30	38	37	chr13:93352788-93356694	+	3801	ncRNA
LOC106505727	-0.364501	0.776737	0.752934	6.65132	8.56603	6	4	10	19	0	7	chr13:97048013-97068001	+	2082	ncRNA
LOC106505729	-1.43122	0.370816	0.524298	3.04738	8.23499	5	0	4	1	13	11	chr13:96915033-96921353	+	4742	ncRNA
LOC106505733	-1.3296	0.397879	0.0134837	15.4106	38.7471	25	8	12	47	26	45	chr13:98462466-98472491	+	1143	ncRNA
LOC106505735	9.96554	999.834	1	9.98834	0	5	14	11	0	0	0	chr13:106777833-106795825	+	8100	ncRNA
LOC106505741	-0.0124472	0.991409	0.848687	6.46275	6.51883	7	8	4	12	0	8	chr13:109337165-109490816	-	3134	ncRNA
LOC106505747	0.27498	1.20998	1	4.69559	3.87899	4	5	5	6	0	6	chr13:114665212-115281430	-	3665	ncRNA
LOC106505748	0.0383986	1.02697	0.920163	111.922	108.982	84	136	114	140	75	116	chr13:115487562-116330371	+	19603	ncRNA
LOC106505749	0.843558	1.79447	0.17074	62.6145	34.8886	66	53	67	55	16	35	chr13:115771941-115792154	+	19409	ncRNA
LOC106505771	0.764971	1.69934	0.747336	10.1233	5.95311	11	9	10	14	0	4	chr13:132669637-132745643	+	2256	ncRNA
LOC106505780	1.53405	2.89598	0.0763445	17.7181	6.11163	11	24	18	4	12	2	chr13:135830187-135837973	+	1423	ncRNA
LOC106505782	-0.275556	0.826132	0.792573	3.24731	3.93284	0	4	6	8	0	4	chr15:128238718-128242712	+	2842	ncRNA
LOC106505784	-1.36076	0.389378	0.999536	36.0628	92.6323	35	38	34	101	89	90	chr15:138219781-138228526	-	4538	ncRNA
LOC106505785	-0.274659	0.826646	0.81172	6.02491	7.29048	4	8	6	15	2	5	chr13:137136309-137157664	+	3820	ncRNA
LOC106505786	-2.33642	0.198001	0.265564	3.09081	15.6506	5	2	2	29	0	19	chr13:137641537-137648889	+	3392	ncRNA
LOC106505797	1.07674	2.10927	0.166611	49.998	23.6987	69	34	44	20	24	28	chr13:142076557-142078574	+	432	ncRNA
LOC106505799	0.0276936	1.01938	0.904646	106.42	104.397	99	102	116	155	48	115	chr13:144629673-144851194	-	3699	ncRNA
LOC106505814	-0.864007	0.549424	0.684235	8.0458	14.6523	6	10	8	30	6	8	chr13:151419435-151428876	-	2834	ncRNA
LOC106505815	8.92073	484.625	1	4.83625	0	8	4	2	0	0	0	chr13:151544551-151571981	+	3460	ncRNA
LOC106505816	-3.14829	0.11279	0.472386	0.337761	3.07326	0	1	0	0	8	1	chr13:151545976-151567150	-	4269	ncRNA
LOC106505825	-2.89062	0.134845	1	1.68597	12.5671	1	3	1	11	14	13	chr13:173943851-173976257	+	5945	ncRNA
LOC106505844	1.662	3.16456	8.63874e-06	262.162	82.8362	223	260	300	14	158	76	chr13:191961240-192072070	-	1797	ncRNA
LOC106505849	-1.71398	0.304817	0.0151005	5.42775	17.8294	7	4	5	25	12	17	chr13:196371395-196387976	+	477	ncRNA
LOC106505876	-1.40898	0.376577	1	13.4707	35.788	14	12	14	38	28	43	chr14:329351-348076	-	2188	ncRNA
LOC106505880	-0.489974	0.712038	0.694908	2.61522	3.67691	0	4	4	10	0	1	chr16:26658795-26670460	+	1158	ncRNA
LOC106505885	0.178134	1.13142	0.885892	9.44214	8.34423	13	3	12	13	7	5	chr14:7294225-7320037	+	2476	ncRNA
LOC106505886	-0.309577	0.806879	1	28.1055	34.8348	25	25	34	42	33	30	chr16:27049724-27104569	+	3232	ncRNA
LOC106505903	0.428535	1.34587	0.810323	40.5303	30.1121	65	13	41	29	32	30	chr14:13290604-13337035	-	2325	ncRNA
LOC106505926	0.569345	1.48385	0.0269643	148.477	100.058	115	175	153	102	88	114	chr14:30994537-31010805	-	1706	ncRNA
LOC106505934	0.473166	1.38815	0.836554	4.09842	2.94963	7	1	4	6	0	3	chr14:36483214-37107957	+	3991	ncRNA
LOC106505937	-1.37191	0.38638	0.663591	2.68037	6.95301	0	7	1	10	5	6	chr14:37767309-37774433	-	5526	ncRNA
LOC106505951	0.238568	1.17982	0.781731	13.6518	11.5695	8	17	16	27	0	8	chr14:42274379-42278188	-	2444	ncRNA
LOC106505952	1.02199	2.03072	0.661878	8.05148	3.95977	4	14	6	9	0	3	chr14:42283507-42396436	-	2301	ncRNA
LOC106505959	1.93971	3.83629	9.37736e-08	81.2046	21.1601	69	103	69	31	14	19	chr14:44154059-44165508	+	959	ncRNA
LOC106505966	0.0509489	1.03595	1	216.421	208.911	203	214	227	217	213	201	chr14:47194282-47196424	-	806	ncRNA
LOC106505982	1.53312	2.89411	1	57.2574	19.7776	46	62	63	27	13	20	chr14:49864493-49868948	+	1417	ncRNA
LOC106505983	-0.00483252	0.996656	0.791255	7.7052	7.73109	7	7	9	0	17	6	chr17:34825074-34828086	-	767	ncRNA
LOC106505999	2.18047	4.53302	0.579268	3.08797	0.673425	6	0	3	2	0	0	chr14:56397908-56405924	-	3560	ncRNA
LOC106506002	5.23432	37.6433	8.73437e-07	13.0414	0.336712	8	18	13	1	0	0	chr14:56608733-56614495	-	2087	ncRNA
LOC106506003	-2.90928	0.133113	1	1.38597	10.4771	3	0	1	13	6	13	chr14:56729429-56732179	-	2066	ncRNA
LOC106506013	0.0421805	1.02967	0.900079	2.69074	2.61292	4	0	4	5	0	3	chr14:64511761-64960424	+	1750	ncRNA
LOC106506015	2.21738	4.65049	0.167177	9.67513	2.0726	4	16	9	0	6	0	chr17:46137005-46144086	-	339	ncRNA
LOC106506044	-0.627212	0.647426	0.717686	40.3423	62.3172	36	44	40	94	26	70	chr14:77929420-77935184	+	2149	ncRNA
LOC106506047	0.694729	1.61858	1	10.6421	6.57116	5	15	12	6	6	8	chr14:79166812-79297966	+	2979	ncRNA
LOC106506050	-2.72502	0.151247	0.163273	1.74544	11.5964	3	2	0	28	0	7	chr17:50959401-51019938	-	935	ncRNA
LOC106506052	-1.33192	0.397238	0.360977	6.99498	17.6242	15	3	2	24	7	23	chr14:81085981-81120849	-	24775	ncRNA
LOC106506054	1.32733	2.50938	0.568363	13.8385	5.5087	0	26	16	9	0	8	chr14:81128358-81390851	-	2026	ncRNA
LOC106506057	3.1783	9.05238	0.467839	3.12857	0.336712	7	0	2	1	0	0	chr17:51398608-51401459	-	1274	ncRNA
LOC106506059	-0.427569	0.743513	0.69476	55.7446	74.978	75	40	49	71	77	79	chr13:121701105-121706050	+	4946	pseudo
LOC106506064	-2.71542	0.152257	1	2.96902	19.5558	2	2	5	21	20	18	chr14:84929263-85352409	-	2337	ncRNA
LOC106506066	-0.379042	0.768948	0.813808	26.0091	33.8273	19	27	32	6	58	38	chr14:85497733-85535654	+	3457	ncRNA
LOC106506084	-0.500584	0.706821	0.773697	18.6287	26.3598	20	20	15	44	11	25	chr14:99564243-99574410	-	3868	ncRNA
LOC106506098	-0.325989	0.797751	0.762844	3.40402	4.26955	6	0	4	9	0	4	chr14:105278514-105335045	-	1113	ncRNA
LOC106506100	-8.3758	0.00301047	1	0	3.31175	0	0	0	0	6	4	chr14:107012311-107013561	+	779	ncRNA
LOC106506113	2.20784	4.61984	0.0810035	12.2686	2.6478	4	19	14	1	4	3	chr14:113378175-113407431	-	886	ncRNA
LOC106506120	0.442298	1.35877	1	11.1338	8.19139	12	10	11	6	8	11	chr14:118230384-118578778	-	3102	ncRNA
LOC106506130	1.61793	3.06935	0.00209535	68.2877	22.2415	86	44	72	34	16	17	chr14:125328784-125343597	+	11192	ncRNA
LOC106506135	-0.516161	0.69923	0.910844	2.75305	3.94156	5	1	2	7	1	4	chr14:128784999-128961903	-	2850	ncRNA
LOC106506137	-0.0568874	0.961336	0.955864	218.673	227.469	245	181	222	216	239	233	chrX:110699502-110702367	-	2531	ncRNA
LOC106506141	-0.130445	0.91355	1	18.9551	20.7498	24	13	19	18	21	24	chr14:132527853-132532473	-	2815	ncRNA
LOC106506157	0.011257	1.00783	0.869187	5.98148	5.93491	4	6	8	12	1	5	chr14:138812725-138821340	+	2379	ncRNA
LOC106506168	-1.17051	0.444264	0.593521	6.057	13.6463	8	2	8	2	25	14	chr15:1967575-1976583	-	1267	ncRNA
LOC106506169	2.96216	7.79291	0.309214	5.10603	0.646498	9	0	6	1	0	1	chr15:2696301-2756448	+	3485	ncRNA
LOC106506183	-0.164695	0.892117	0.911277	109.136	122.335	124	93	106	143	91	138	chr15:13406713-13415887	+	6661	ncRNA
LOC106506213	-0.261213	0.834386	0.866018	2.43701	2.9227	5	1	1	5	0	4	chr15:39632696-39695687	+	2328	ncRNA
LOC106506219	-2.38536	0.191397	0.999609	1.06992	5.63232	3	0	0	3	8	6	chr15:45706352-45714743	+	2618	ncRNA
LOC106506223	4.41757	21.3708	0.0821709	7.39953	0.336712	11	0	11	1	0	0	chr15:47896945-47898281	+	1101	ncRNA
LOC106506225	1.68944	3.22532	0.505304	10.6499	3.29506	21	0	10	6	1	3	chr15:47697978-47704915	+	3161	ncRNA
LOC106506229	-1.55057	0.341376	0.523473	2.69074	7.90133	4	0	4	16	1	7	chr15:48846584-48897218	+	2288	ncRNA
LOC106506234	-0.189753	0.876756	0.890211	2.01805	2.30313	3	0	3	5	0	2	chr15:52396762-52406436	-	1793	pseudo
LOC106506245	-2.53879	0.172087	0.113534	1.35104	7.89904	0	4	0	4	10	10	chr15:58822513-58854603	-	391	ncRNA
LOC106506279	-0.154734	0.898298	0.934078	293.965	327.248	485	85	292	256	366	370	chr15:77699729-77722010	+	17994	ncRNA
LOC106506298	0.387124	1.30778	0.897005	16.637	12.7192	23	10	16	14	16	8	chr15:93285336-93322478	+	1883	ncRNA
LOC106506299	0.512178	1.4262	0.929863	5.70036	3.99389	7	2	8	1	7	4	chr15:93322596-93326911	-	437	ncRNA
LOC106506334	-10.1659	0.000870494	1	0	11.4777	0	0	0	13	8	14	chr15:109554261-109563470	-	726	ncRNA
LOC106506339	1.12119	2.17526	0.0527729	86.9369	39.9609	103	56	99	54	20	48	chr15:110902838-110906707	-	3569	ncRNA
LOC106506349	0.932217	1.90821	0.618834	15.0698	7.89261	15	11	19	17	0	7	chr15:113375363-113708555	+	4016	ncRNA
LOC106506356	-0.432344	0.741057	0.59925	92.4022	124.693	101	64	110	147	102	129	chr1:4888484-4896318	+	7298	ncRNA
LOC106506361	0.352618	1.27688	0.987571	18.4823	14.4725	18	17	20	22	7	15	chr15:120131187-120138421	+	413	ncRNA
LOC106506368	2.04285	4.12059	0.0213596	17.618	4.26803	8	25	20	1	6	6	chr15:120746811-120755707	-	1082	ncRNA
LOC106506385	-2.31917	0.200383	0.00135893	7.83834	39.1566	6	15	2	56	22	41	chr15:128190455-128231247	-	1318	ncRNA
LOC106506387	-0.701553	0.61491	0.725314	14.3738	23.3817	18	17	7	29	17	25	chr15:128887667-128890335	-	2371	ncRNA
LOC106506390	0.269772	1.20562	0.758677	6.30058	5.22431	14	2	2	2	6	8	chr15:129958730-129980841	-	7224	ncRNA
LOC106506397	-0.299274	0.812661	1	11.0177	13.5598	7	14	12	16	12	13	chr15:132209572-132217042	+	571	ncRNA
LOC106506398	-1.0653	0.477874	0.236009	21.2116	44.3984	5	36	23	56	30	49	chr15:132300535-132302869	+	1580	ncRNA
LOC106506399	-1.05245	0.482148	0.624667	8.56177	17.7683	1	14	11	32	5	17	chr15:132320072-132322632	-	1481	ncRNA
LOC106506417	-2.1764	0.221226	0.571481	0.713281	3.25942	2	0	0	6	0	4	chr15:135586994-135593585	-	920	ncRNA
LOC106506426	-2.39035	0.190736	0.544988	0.672684	3.5692	1	0	1	6	0	5	chr15:136853803-136857246	+	3248	ncRNA
LOC106506435	0.931711	1.90754	0.882448	5.58424	2.9227	2	6	9	5	0	4	chr15:136959971-136965849	+	1219	ncRNA
LOC106506439	-1.87355	0.272902	0.995635	1.01045	3.72924	1	1	1	4	6	1	chr1:9286904-9323411	-	2838	ncRNA
LOC106506455	0.0356717	1.02503	0.855988	21.2703	20.7506	26	14	23	11	35	16	chr1:21061209-21116780	-	1477	ncRNA
LOC106506459	9.3927	672.178	1	6.71178	0	0	18	2	0	0	0	chr16:17138426-17491043	-	9328	ncRNA
LOC106506470	-0.369716	0.773935	0.89266	34.9485	45.1598	40	21	43	52	37	48	chr16:23837345-24042918	-	1661	ncRNA
LOC106506472	-0.421871	0.746456	0.794212	3.96342	5.31305	1	6	5	0	10	6	chr16:25190159-25534641	-	2995	ncRNA
LOC106506475	0.681819	1.60416	1	37.2458	23.2145	33	38	40	29	21	20	chr16:25549772-25657023	-	4428	ncRNA
LOC106506477	-0.238863	0.847413	0.89186	71.663	84.5687	57	79	78	64	108	83	chr16:27567226-27648658	-	2875	pseudo
LOC106506482	0.969748	1.9585	0.659347	5.24953	2.67549	12	1	2	6	1	1	chr16:31936169-32140672	-	2061	ncRNA
LOC106506500	2.85602	7.24016	0.0776111	7.37595	1.01014	4	12	6	3	0	0	chr16:35692999-35718384	-	8827	ncRNA
LOC106506502	2.99835	7.99084	0.00225385	16.2075	2.01951	6	22	21	2	3	1	chr16:37100489-37179519	-	6237	ncRNA
LOC106506503	-0.0503871	0.965677	0.89136	83.4136	86.3787	48	113	89	123	36	105	chr16:37035865-37061727	+	7304	ncRNA
LOC106506513	-0.288884	0.818535	0.922028	41.5519	50.766	51	28	44	58	42	54	chr16:43319233-43323067	-	3835	pseudo
LOC106506514	0.114628	1.0827	1	11.4121	10.5397	10	12	12	14	7	11	chr16:43605034-43607785	+	1042	ncRNA
LOC106506526	-0.638837	0.64223	0.531317	67.5214	105.141	61	70	70	146	67	106	chr1:27778853-27872060	-	1375	ncRNA
LOC106506539	-1.25574	0.418778	0.674733	2.77193	6.63298	6	0	2	3	10	7	chr16:62870350-63032514	-	3894	ncRNA
LOC106506541	1.08913	2.12745	0.355042	21.7917	10.2378	8	28	30	9	11	11	chr16:63333330-63347469	+	2972	ncRNA
LOC106506544	-1.3518	0.391802	0.0584387	8.09207	20.669	5	14	5	15	21	27	chr16:63701340-63742182	+	2375	ncRNA
LOC106506547	-0.656237	0.634531	1	11.3092	17.8286	8	11	15	21	15	18	chr16:64737081-65180366	-	3362	ncRNA
LOC106506567	3.57573	11.9235	1	16.4803	1.37301	17	14	18	1	3	0	chr16:72015091-72023630	-	4735	ncRNA
LOC106506610	0.8918	1.85549	0.690916	11.0207	5.93491	17	10	5	12	1	5	chr17:19784087-20165979	+	2638	ncRNA
LOC106506626	-0.473794	0.720068	0.831553	8.37036	11.6283	3	16	6	8	16	11	chr1:92272630-92286786	-	390	ncRNA
LOC106506628	0.519388	1.43335	0.836614	54.6354	38.1143	108	0	51	2	77	35	chr17:30474613-30491468	+	2614	ncRNA
LOC106506630	-1.52044	0.348579	0.388111	15.6623	44.9505	6	26	15	76	13	48	chr17:30686688-30694555	-	7579	ncRNA
LOC106506644	-0.698981	0.616007	0.519866	93.7677	152.225	107	72	99	211	96	155	chr17:33963394-33967032	-	3182	ncRNA
LOC106506661	-1.3903	0.381485	0.952951	38.5883	101.169	36	36	43	107	98	101	chr17:38342238-38353864	+	2294	ncRNA
LOC106506676	0.150662	1.11008	0.742073	8.13453	7.32689	13	1	10	19	0	3	chr1:100637430-100676592	+	3442	ncRNA
LOC106506688	-0.306325	0.808699	1	11.3932	14.0906	9	13	12	18	8	17	chr17:47004156-47009517	-	1525	ncRNA
LOC106506702	-8.85579	0.00215845	1	0	4.62295	0	0	0	4	5	5	chr17:48867086-48881542	+	1796	ncRNA
LOC106506707	0.394486	1.31447	0.797757	14.0197	10.6633	5	25	12	8	15	9	chr17:49233728-49256194	-	2042	ncRNA
LOC106506711	-0.596021	0.661576	0.969771	1356.02	2049.68	467	2119	1499	3966	154	2134	chr17:50142408-50156331	-	11413	ncRNA
LOC106506712	-0.678189	0.624949	0.776789	22.2598	35.6246	8	35	24	69	0	40	chr17:50183876-50206239	-	5362	ncRNA
LOC106506715	-0.839054	0.55901	0.678704	7.72976	13.8355	6	10	7	24	5	13	chr17:52154048-52175582	+	6989	ncRNA
LOC106506717	-2.28202	0.20561	0.339308	3.09365	15.0849	4	4	1	31	0	15	chr17:52542769-52566167	+	3839	ncRNA
LOC106506721	0.837015	1.78635	0.728172	3.01529	1.68356	1	6	2	5	0	0	chr17:54656092-54673821	-	1962	ncRNA
LOC106506736	-0.66656	0.630007	0.791984	2.33977	3.71975	1	4	2	1	8	2	chr17:59122038-59128944	+	840	ncRNA
LOC106506742	-1.26525	0.416027	0.286936	17.8068	42.8161	18	15	20	68	20	42	chr17:61547416-61554244	-	2691	ncRNA
LOC106506762	-9.61632	0.00127409	1	0	7.83875	0	0	0	15	0	9	chr18:13225316-13230123	-	1779	ncRNA
LOC106506763	0.0595447	1.04214	0.968959	2448.34	2349.34	2484	2223	2568	2377	2200	2547	chr18:13589027-13666069	-	23134	ncRNA
LOC106506765	-0.197126	0.872287	0.868086	55.4623	63.5841	75	27	62	88	40	65	chr18:14202894-14204229	+	1228	ncRNA
LOC106506773	-3.94965	0.0647198	0.0191324	0.988728	15.4216	1	0	2	32	0	15	chr18:14861998-14874219	+	704	ncRNA
LOC106506781	0.155236	1.1136	0.938462	1280.89	1150.22	1371	1059	1374	1284	1011	1190	chr18:17670017-17947568	+	3423	ncRNA
LOC106506793	-0.539535	0.687993	1	5.01163	7.28896	4	5	6	7	8	7	chr18:22891053-22891469	+	417	pseudo
LOC106506794	-0.635262	0.643824	0.944996	10.9959	17.0846	7	13	13	23	10	19	chr18:24369451-24371504	+	443	ncRNA
LOC106506797	-0.668846	0.629009	0.693393	15.5558	24.7365	24	2	20	28	21	26	chr1:135540317-135579838	-	3478	ncRNA
LOC106506801	-1.77417	0.292362	0.546007	1.38597	4.76478	3	0	1	0	12	2	chr18:23574303-23611527	+	4090	ncRNA
LOC106506804	0.419136	1.33713	0.779149	13.8706	10.3709	4	20	18	17	0	15	chr18:28971782-29010658	-	7021	ncRNA
LOC106506806	0.0588571	1.04164	0.809929	11.0177	10.5768	7	14	12	22	2	8	chr18:30777017-31062088	+	4122	ncRNA
LOC106506814	-3.63736	0.0803611	0.237018	0.35664	4.55241	1	0	0	8	0	6	chr18:35320423-35711954	+	882	ncRNA
LOC106506824	-0.367665	0.775036	0.999918	7.13543	9.20948	8	8	5	4	12	12	chr18:40637227-40657022	-	1639	ncRNA
LOC106506831	-3.02183	0.123123	0.157494	1.35104	11.0443	0	4	0	19	0	15	chr18:42205691-42227367	-	3613	pseudo
LOC106506835	-0.473488	0.720221	0.741071	7.60229	10.5594	5	6	12	24	0	8	chr18:45119480-45129297	+	2896	ncRNA
LOC106506843	-2.25169	0.209978	1	0.672684	3.24121	1	0	1	4	1	5	chr18:45817774-45818912	+	506	ncRNA
LOC106506854	0.0878519	1.06279	0.909707	50.4545	47.4732	62	39	48	64	32	48	chr18:50479202-50509832	-	2504	ncRNA
LOC106506864	-0.737064	0.599959	0.679206	14.9076	24.8544	22	5	17	39	16	20	chr18:50982576-50996928	-	6322	ncRNA
LOC106506868	-0.327822	0.796738	1	8.33729	10.4668	7	7	11	6	11	15	chr18:51121947-51127325	-	1822	ncRNA
LOC106506869	2.89077	7.41669	1	21.8703	2.94015	22	20	23	3	2	4	chr18:52134461-52203380	-	3829	ncRNA
LOC106506878	-2.2128	0.215715	1	2.00201	9.31719	1	3	2	8	12	8	chr18:55697793-55707538	-	4487	ncRNA
LOC106506881	1.92735	3.80355	1	21.9298	5.75823	24	19	22	9	7	1	chrX:3369200-3490115	-	2071	ncRNA
LOC106506887	2.53452	5.79383	0.338536	5.9005	1.01014	13	0	4	3	0	0	chr1:175851381-175858352	-	2281	ncRNA
LOC106506895	-0.0766608	0.94825	1	3.74462	3.94952	5	3	3	2	5	5	chrX:10010035-10020693	+	2301	ncRNA
LOC106506896	-4.17196	0.0554772	0.0310564	0.35664	6.59885	1	0	0	11	3	6	chrX:9658992-9724398	+	2574	ncRNA
LOC106506903	2.2999	4.92423	1	11.3337	2.29365	7	14	13	2	2	3	chrX:12266258-12336584	-	1146	ncRNA
LOC106506905	0.122084	1.08831	0.919695	84.9582	78.0638	64	96	94	101	54	82	chrX:12397957-12496097	+	7547	ncRNA
LOC106506917	0.255369	1.19364	1	5.94372	4.97786	2	8	8	7	4	4	chrX:15251748-15289812	+	1529	ncRNA
LOC106506918	9.31938	638.871	1	6.37871	0	6	6	7	0	0	0	chrX:16727067-16816064	+	5200	ncRNA
LOC106506925	0.432285	1.34937	0.816909	20.5136	15.1998	24	12	25	26	7	13	chrX:20598879-20635980	+	7657	ncRNA
LOC106506935	1.8812	3.68381	0.532202	4.78998	1.293	9	0	5	2	0	2	chr1:199151663-199187898	+	7531	ncRNA
LOC106506936	-9.91244	0.00103767	1	0	9.62698	0	0	0	8	12	9	chrX:32356665-32477645	+	1605	ncRNA
LOC106506941	-0.352623	0.783159	0.75993	5.63051	7.19226	1	10	6	14	0	8	chrX:34765625-34823992	-	2775	ncRNA
LOC106506942	-1.36832	0.387343	0.686059	1.66425	4.3124	1	2	2	0	8	5	chrX:34709725-34761243	-	583	ncRNA
LOC106506944	3.73834	13.346	0.193275	4.61723	0.336712	1	7	6	1	0	0	chrX:35692071-35733305	-	1177	ncRNA
LOC106506955	-0.335244	0.79265	1	67.9073	85.6738	67	62	73	85	71	105	chrX:41495521-41579749	-	1683	ncRNA
LOC106506961	3.05302	8.29946	0.125776	19.7731	2.37367	35	1	22	1	5	1	chr1:226311841-226321174	+	3770	ncRNA
LOC106506962	3.60673	12.1825	0.103396	8.31579	0.673425	18	0	6	2	0	0	chr1:226329582-226379842	+	4988	ncRNA
LOC106506973	-0.564232	0.676315	0.738167	20.908	30.9194	27	10	25	43	18	33	chr1:230376059-230377738	-	1680	pseudo
LOC106506974	0.0724861	1.05153	0.839635	32.3663	30.7798	36	26	34	59	2	33	chr1:230340901-230346297	+	4507	ncRNA
LOC106507011	0.576157	1.49087	0.65875	47.0068	31.5264	45	43	52	13	49	33	chrX:91534775-91549167	+	8500	ncRNA
LOC106507017	0.0251452	1.01758	0.835965	14.403	14.154	23	9	10	23	6	14	chr1:260442264-260463106	-	2796	ncRNA
LOC106507020	0.656238	1.57597	0.823706	101.602	64.4657	152	43	104	118	16	62	chrX:99476446-99509164	+	8506	ncRNA
LOC106507021	0.25054	1.18965	0.883012	26.7764	22.5062	36	16	27	31	17	20	chrX:98990428-99011136	+	3001	ncRNA
LOC106507022	-1.67394	0.313397	0.0813196	5.9411	18.979	14	0	3	23	11	24	chrX:98642768-98655647	+	1950	ncRNA
LOC106507023	-0.777021	0.583571	0.557343	43.557	74.6459	62	27	39	105	42	80	chrX:98390131-98396786	-	3619	ncRNA
LOC106507028	-0.5847	0.666788	0.479084	55.8169	83.7151	58	46	62	110	58	86	chrX:97394476-97489052	+	2367	ncRNA
LOC106507032	1.29266	2.44979	0.539389	8.95617	3.64998	4	12	11	9	0	2	chrX:101711933-101717371	+	2378	ncRNA
LOC106507037	-0.0725914	0.950928	1	32.3399	34.0093	30	36	30	37	31	35	chrX:106661017-106672297	+	1694	ncRNA
LOC106507043	-3.30875	0.100918	0.383242	0.35664	3.62306	1	0	0	8	0	3	chrX:108348558-108500943	+	4915	ncRNA
LOC106507054	-8.85555	0.00215881	1	0	4.62219	0	0	0	0	8	6	chr1:262439338-262442929	-	2386	ncRNA
LOC106507059	-0.587101	0.665679	1	2.65582	3.99465	1	4	3	5	4	3	chrX:124725052-124728850	+	3237	ncRNA
LOC106507121	-3.1103	0.1158	0.275239	0.713281	6.23597	2	0	0	13	0	6	chr2:98546390-98634578	+	3273	ncRNA
LOC106507125	-0.909511	0.532365	0.00471195	300.38	564.245	251	323	322	431	686	588	chr7:10402394-10670170	+	5076	ncRNA
LOC106507156	2.89326	7.4295	1	19.7361	2.6478	14	24	21	1	4	3	chr8:120721243-120757475	-	1568	ncRNA
LOC106507157	0.0150431	1.01048	0.901442	101.247	100.197	146	67	84	127	73	104	chr11:17693426-17731262	-	5068	ncRNA
LOC106507220	-1.17983	0.441404	0.608137	35.2836	79.9476	52	14	38	139	26	78	chr5:30147546-30250062	-	7029	ncRNA
LOC106507223	3.44301	10.8755	0.353935	3.76066	0.336712	7	0	4	1	0	0	chr15:126102879-126104432	-	846	ncRNA
LOC106507237	-1.0991	0.466809	0.0208798	22.9261	49.1237	30	10	28	36	56	57	chr1:271893698-271897023	-	2569	ncRNA
LOC106507243	-0.676642	0.62562	0.0738128	58.67	93.785	66	46	62	115	76	93	chr14:16692748-16709429	-	2080	ncRNA
LOC106507246	-3.21566	0.107644	0	47.8485	444.591	40	62	40	381	487	478	chr8:8391832-8404682	-	3395	ncRNA
LOC106507249	-3.63135	0.0806966	0.431191	0.35664	4.53345	1	0	0	2	4	8	chr14:42208643-42221283	+	1907	ncRNA
LOC106507255	0.270274	1.20604	0.961617	12.6168	10.4596	8	13	17	15	4	13	chr5:18930608-19112150	+	771	ncRNA
LOC106507279	0.773451	1.70935	0.67695	20.0817	11.7439	30	10	19	7	20	8	chr2:44659713-44740029	-	2490	ncRNA
LOC106507293	1.32023	2.49706	0.61223	5.9005	2.35699	13	0	4	7	0	0	chr2:70436365-70520596	-	3241	ncRNA
LOC106507295	-1.11286	0.462375	0.651134	3.68798	7.98778	2	6	3	2	14	8	chr2:70732626-70753055	-	1325	ncRNA
LOC106507299	-0.967995	0.511216	0.366033	11.3556	22.2225	18	9	6	28	20	19	chr2:69406521-69408264	-	1744	pseudo
LOC106507302	0.83312	1.78153	0.783739	10.8451	6.08313	10	15	7	6	1	12	chr2:59636095-59646974	+	1852	ncRNA
LOC106507303	-0.953246	0.516469	0.280278	37.3166	72.2627	31	45	35	101	39	80	chr2:59632775-59635521	+	2386	ncRNA
LOC106507305	0.315777	1.24468	0.745296	3.51708	2.82372	1	0	10	0	1	8	chr2:56934853-56947227	+	1445	pseudo
LOC106507307	-0.789738	0.578449	1	7.01364	12.1322	5	8	8	9	12	16	chr2:78781189-78783781	-	436	ncRNA
LOC106507324	0.216097	1.16159	0.814903	23.241	20.0066	4	44	22	24	13	24	chr2:136712714-136729774	-	3304	ncRNA
LOC106507351	-0.786672	0.57968	0.633465	34.1684	58.9509	42	25	34	88	23	69	chr3:1054791-1069761	+	4915	ncRNA
LOC106507362	-9.20024	0.00170001	1	0	5.87233	0	0	0	11	0	7	chr3:40392275-40399388	-	1251	ncRNA
LOC106507370	-0.75328	0.593253	1	27.949	47.1183	30	23	30	50	50	42	chr3:39624980-39629592	+	4246	ncRNA
LOC106507373	-2.55256	0.170452	0.237583	1.32933	7.84748	0	3	1	14	1	9	chr3:59271788-59313723	+	1645	ncRNA
LOC106507388	-1.48536	0.35716	0.58198	1.98029	5.56255	1	2	3	11	0	6	chr3:100314222-100473588	-	7284	ncRNA
LOC106507391	0.185537	1.13724	1	10.1233	8.90046	11	9	10	8	9	10	chr3:124905038-124913803	-	497	ncRNA
LOC106507444	-0.238818	0.847439	0.897383	157.741	186.14	178	120	170	106	249	208	chr4:101594026-101594657	+	632	pseudo
LOC106507446	0.88006	1.84045	0.679485	13.8651	7.52897	17	10	14	15	0	8	chr4:106008839-106037276	+	2469	ncRNA
LOC106507448	-0.671477	0.627863	0.702603	31.8004	50.6545	28	44	22	23	74	56	chr4:107031256-107048630	+	603	ncRNA
LOC106507453	-0.481013	0.716474	1	5.62484	7.85467	3	6	8	5	8	11	chr4:108075542-108080532	-	1017	ncRNA
LOC106507457	3.43311	10.8011	0.00995759	14.3547	1.31992	6	24	13	3	0	1	chr4:117519126-117526138	+	4724	ncRNA
LOC106507459	2.02378	4.06647	0.419414	111.562	27.4271	200	19	107	20	33	30	chr4:122210361-122224756	-	6698	ncRNA
LOC106507463	-0.586758	0.665838	0.00434705	108.543	163.022	122	84	116	152	148	196	chr4:122489409-122497617	+	6945	ncRNA
LOC106507467	-0.259104	0.835607	0.971996	32.5398	38.9436	25	40	32	49	30	39	chr5:8045543-8050128	+	1823	ncRNA
LOC106507478	-0.676786	0.625557	0.7779	5.98432	9.57236	3	8	7	2	15	12	chr5:14305397-14392621	-	2880	ncRNA
LOC106507496	0.118971	1.08596	0.910215	67.7206	62.3593	75	53	73	81	37	72	chr5:21528395-21554466	-	5286	ncRNA
LOC106507497	-0.215308	0.861362	0.993698	23.3646	27.1268	14	31	25	23	31	28	chr5:21510194-21512291	-	1091	ncRNA
LOC106507516	-0.086559	0.941766	0.863472	38.9688	41.379	55	18	42	58	22	46	chr5:61103947-61111412	+	2097	ncRNA
LOC106507520	-1.1965	0.436332	1	2.32089	5.33202	0	5	2	6	6	4	chr5:62166653-62170220	-	1570	ncRNA
LOC106507524	0.811011	1.75444	1	34.9523	19.9179	31	38	35	15	26	19	chr5:62962213-62963509	-	1297	pseudo
LOC106507534	-0.100855	0.93248	0.942533	167.369	179.489	127	193	180	206	152	186	chr5:66112377-66138172	+	1930	ncRNA
LOC106507542	-8.3758	0.00301047	1	0	3.31175	0	0	0	0	6	4	chr5:92760413-92827210	-	13954	ncRNA
LOC106507545	1.0651	2.09232	1	8.127	3.87899	8	10	6	6	0	6	chr5:94744976-94930174	+	3244	ncRNA
LOC106507552	-0.998259	0.500604	0.559353	15.6	31.1723	5	25	17	14	47	33	chr6:4316294-4326548	-	5493	ncRNA
LOC106507560	-0.858846	0.551393	0.164792	27.7734	50.3777	23	28	32	67	33	53	chr6:17683848-17685658	-	1811	pseudo
LOC106507561	0.483979	1.3986	1	27.5386	19.6873	25	28	29	21	15	24	chr6:17793357-17794664	-	1308	pseudo
LOC106507562	0.229956	1.1728	0.815297	7.61364	6.49038	1	14	8	3	6	11	chr6:18206756-18207661	-	906	pseudo
LOC106507563	-0.0865263	0.941788	0.963992	148.652	157.841	111	176	157	164	150	164	chr6:18335471-18374667	+	6028	ncRNA
LOC106507575	2.59855	6.05678	0.43117	3.96626	0.646498	0	8	4	1	0	1	chr6:19255262-19258330	-	1668	ncRNA
LOC106507576	-10.1774	0.000863594	1	0	11.5695	0	0	0	27	0	8	chr6:19495459-19500748	+	2073	ncRNA
LOC106507578	-1.80686	0.285812	0.681909	1.32933	4.67604	0	3	1	2	8	4	chr1:76827094-76833774	+	2085	ncRNA
LOC106507587	1.01363	2.01899	0.626725	10.3101	5.10149	3	18	10	1	12	2	chr6:40778949-40780972	-	1193	ncRNA
LOC106507592	-0.140352	0.907298	0.735383	1.7832	1.96642	5	0	0	4	0	2	chr6:48859900-48866695	-	726	ncRNA
LOC106507602	0.837456	1.7869	0.743714	5.23044	2.9227	0	8	8	5	0	4	chr6:50630699-50631464	+	766	pseudo
LOC106507603	0.101662	1.07301	0.821544	25.0138	23.3112	5	51	19	22	29	19	chr6:50966996-50979137	-	2779	ncRNA
LOC106507622	-0.687498	0.62093	0.772407	3.01529	4.8622	1	6	2	8	0	7	chr1:228092256-228135474	+	728	ncRNA
LOC106507633	-0.51613	0.699245	0.743124	6.31924	9.04153	4	7	8	0	19	8	chr6:100190335-100204128	-	1065	ncRNA
LOC106507637	-0.526041	0.694458	0.844782	2.69074	3.87899	4	0	4	6	0	6	chr6:123714411-123725327	+	1471	ncRNA
LOC106507647	1.29975	2.46186	0.475242	14.0169	5.6877	6	23	13	13	2	2	chr6:141700739-141927154	-	4824	ncRNA
LOC106507648	-9.90578	0.00104247	1	0	9.58261	0	0	0	9	10	10	chr6:141756661-141914277	+	7462	ncRNA
LOC106507667	-8.96775	0.00199727	1	0	4.99683	0	0	0	13	0	2	chr6:164114579-164122022	+	1082	ncRNA
LOC106507672	-0.339879	0.790108	0.291252	229.399	290.341	184	265	235	312	253	316	chr6:166946433-166957170	-	4505	ncRNA
LOC106507677	2.94745	7.71386	1	12.6385	1.62971	8	14	16	3	0	2	chr6:170307315-170309894	+	628	ncRNA
LOC106507678	-3.1566	0.112142	0.43569	0.35664	3.25942	1	0	0	6	0	4	chr6:170403044-170408527	+	2756	ncRNA
LOC106507685	-0.033544	0.977017	0.854865	20.076	20.5485	32	6	21	26	18	18	chr7:20949645-20954178	-	510	ncRNA
LOC106507693	9.30783	633.775	1	6.32775	0	1	13	5	0	0	0	chr7:48340823-48349334	+	3422	ncRNA
LOC106507695	-1.51683	0.349452	0.590681	1.70201	4.88912	3	0	2	9	0	6	chr7:48558016-48587165	-	1188	ncRNA
LOC106507707	0.227158	1.17053	0.735868	7.70542	6.58141	18	1	3	13	1	6	chr6:57627272-57675262	+	5993	ncRNA
LOC106507710	-0.321042	0.800491	0.980801	28.6536	35.7975	24	23	39	41	26	42	chr7:64510844-64534055	-	9735	ncRNA
LOC106507716	-0.578395	0.669708	0.741983	13.4435	20.0786	27	1	11	28	12	21	chr7:68860057-68863705	-	2286	pseudo
LOC106507717	-2.65123	0.159184	0.403436	0.675522	4.29648	0	2	0	10	0	3	chr7:70023073-70148987	+	943	ncRNA
LOC106507723	8.79918	445.469	1	4.44469	0	4	8	1	0	0	0	NW_018085227:29441-42081	+	1358	ncRNA
LOC106507726	0.13862	1.10085	0.944683	122.009	110.831	141	101	119	122	97	117	chr7:83189112-83222219	+	9646	ncRNA
LOC106507734	-0.0162743	0.988783	0.861613	30.2935	30.6373	37	16	37	48	15	30	chr7:92098336-92118807	-	5479	ncRNA
LOC106507739	-0.113142	0.924572	0.916037	164.463	177.881	152	158	180	307	48	187	chr7:95432521-95440989	+	8213	ncRNA
LOC106507740	0.497289	1.41156	6.62606e-05	528.944	374.72	475	533	568	305	418	412	chr7:96906238-96984800	-	2114	ncRNA
LOC106507749	-1.52176	0.348261	0.145494	5.23044	15.0374	0	8	8	16	10	20	NW_018084833:1083184-1088323	+	3021	ncRNA
LOC106507771	1.28891	2.44343	0.568105	8.28065	3.38304	4	10	11	0	8	2	NW_018084833:626466-637914	-	1131	ncRNA
LOC106507788	-9.01736	0.00192976	1	0	5.17198	0	0	0	8	0	8	chr8:68476486-68535141	+	4538	ncRNA
LOC106507797	0.865251	1.82166	0.677226	43.8428	24.063	65	20	44	37	4	33	chr8:106594204-106680776	-	2875	ncRNA
LOC106507799	-1.14952	0.450774	0.61943	4.59835	10.2132	0	8	6	20	2	9	chr8:110214015-110228827	-	3257	ncRNA
LOC106507803	0.112507	1.08111	0.8465	31.1606	28.8222	46	10	36	32	37	17	chr8:117271293-117888930	-	4271	ncRNA
LOC106507813	-0.49959	0.707308	0.884256	2.06432	2.9227	2	4	0	5	0	4	chr8:134877163-134911370	-	929	ncRNA
LOC106507814	-0.625653	0.648126	0.364382	76.9637	118.753	85	67	76	156	85	119	chr8:135151712-135155375	+	1884	ncRNA
LOC106507820	-0.19496	0.873597	0.885117	5.77871	6.61629	10	0	7	9	5	6	chr9:3076162-3099364	-	1116	ncRNA
LOC106507833	4.29755	19.6648	0.127869	6.80804	0.336712	12	0	8	1	0	0	chr9:47320238-47341067	+	1370	ncRNA
LOC106507839	0.356524	1.28034	0.772342	6.40043	4.99683	6	7	6	13	0	2	chr9:63857786-63860779	+	2994	pseudo
LOC106507842	-0.522851	0.695995	1	4.33611	6.23445	4	3	6	5	6	8	chr9:64191169-64196157	-	2091	ncRNA
LOC106507850	-0.139494	0.907838	0.854143	37.2062	40.9843	24	53	34	69	20	35	chr9:91647785-91702652	-	3781	ncRNA
LOC106507884	0.408645	1.32744	0.885505	13.0895	9.85827	14	9	16	17	3	10	chr9:134989588-134995794	-	3666	ncRNA
LOC106507904	0.685335	1.60807	0.701642	64.7125	40.2384	34	93	67	14	58	50	chr10:23601921-23613831	-	1253	ncRNA
LOC106507908	-0.910265	0.532087	1	12.7518	23.9743	14	8	16	28	17	28	chr10:28866114-28872548	+	1074	ncRNA
LOC106507912	-1.50649	0.351967	0.519394	3.44461	9.80518	7	0	3	19	0	11	chr10:39531218-39540308	+	1206	ncRNA
LOC106507913	-0.781243	0.581865	0.696159	13.1924	22.6798	16	10	13	7	40	21	chr10:39277659-39279692	+	615	ncRNA
LOC106507914	-1.30019	0.406073	0.886845	2.77761	6.85478	4	4	0	9	3	9	chr10:39049867-39051303	+	902	ncRNA
LOC106507918	-0.704166	0.613797	0.244197	35.2381	57.4163	34	31	40	70	37	68	chr10:50463775-50489618	+	4481	ncRNA
LOC106507921	-1.69726	0.308371	1	6.41931	20.8393	7	6	6	20	22	21	chr10:57600854-57613414	+	1524	ncRNA
LOC106507943	-1.49934	0.353715	0.0192141	7.48072	21.1673	13	0	9	22	21	21	chr11:65294684-65295820	-	640	ncRNA
LOC106507969	-0.00916048	0.993671	0.875668	49.8248	50.1422	39	53	57	83	23	46	chr12:45388046-45396734	-	3182	ncRNA
LOC106507971	-0.149765	0.901397	0.89582	92.9356	103.103	112	68	95	138	68	107	chr12:47878001-47882055	-	4055	pseudo
LOC106507984	0.342018	1.26753	0.791582	14.0358	11.0712	7	22	13	20	0	14	chr13:10556430-10558785	+	1192	ncRNA
LOC106507985	-0.923414	0.52726	0.671341	4.32007	8.20239	2	6	5	17	0	8	chr13:15615825-15711615	-	2019	ncRNA
LOC106507990	0.666426	1.58714	0.732839	44.4909	28.0285	67	17	47	18	34	33	chr13:60342599-60346220	-	3294	ncRNA
LOC106507994	0.335629	1.26193	0.756686	7.02215	5.56255	2	14	5	11	0	6	chr13:99785469-99793559	+	1285	ncRNA
LOC106507999	-0.492206	0.710937	1	31.7255	44.629	28	26	41	50	41	44	chr13:110052455-110136600	+	2438	ncRNA
LOC106508003	1.25444	2.38575	1	18.7984	7.87364	18	17	21	11	4	9	chr13:120712368-120719432	+	1592	ncRNA
LOC106508004	0.349799	1.27438	0.871225	17.0126	13.3475	25	9	16	13	17	10	chr13:120624962-120712335	+	1822	ncRNA
LOC106508008	-0.780812	0.582039	0.690898	5.76551	9.91288	7	5	5	23	0	7	chr13:125401456-125426726	+	2259	ncRNA
LOC106508010	-2.03871	0.243381	1	3.36342	13.8506	5	0	5	10	16	16	chr13:125426773-125479765	+	10348	ncRNA
LOC106508030	0.561257	1.47555	0.880979	3.36342	2.27621	5	0	5	4	0	3	chr13:198651814-198659611	-	879	ncRNA
LOC106508031	0.0689952	1.04899	0.746213	3.48521	3.32199	8	0	2	7	1	2	chr13:197552455-197582706	+	2704	ncRNA
LOC106508034	-0.604336	0.657774	1	12.7546	19.3957	13	10	15	23	14	22	chr13:198131086-198135180	-	2225	ncRNA
LOC106508065	0.576695	1.49143	0.754261	10.2555	6.87299	18	2	10	11	2	8	chr14:11353823-11368477	-	815	ncRNA
LOC106508088	1.9569	3.88227	0.455165	14.0945	3.62306	28	0	13	8	0	3	chr14:71921879-71928502	-	2419	ncRNA
LOC106508089	0.201752	1.15009	0.896011	165.396	143.81	165	133	195	108	155	174	chr14:72022430-72039953	-	1400	ncRNA
LOC106508097	-3.1566	0.112142	0.43569	0.35664	3.25942	1	0	0	6	0	4	chr14:97095081-97105905	-	4408	ncRNA
LOC106508107	-3.63933	0.0802511	0.286817	0.337761	4.32341	0	1	0	11	0	2	chr14:141706775-141715043	-	3056	ncRNA
LOC106508120	-3.41691	0.0936283	0.316916	0.35664	3.90591	1	0	0	7	0	5	chr15:78619152-78641699	-	1329	ncRNA
LOC106508121	2.73497	6.65747	4.40452e-05	57.486	8.62632	76	31	63	8	10	8	chr15:79326801-79337120	-	7691	ncRNA
LOC106508122	1.35117	2.55119	0.474818	10.7686	4.21494	14	4	14	3	3	7	chr15:79357596-79432337	-	1925	ncRNA
LOC106508127	-0.575777	0.670925	0.969246	4.67387	6.97121	4	4	6	12	4	5	chr15:80596092-80603904	+	5375	ncRNA
LOC106508141	-0.284061	0.821276	1	2.65298	3.23249	2	2	4	5	0	5	chr15:140121864-140131409	-	7305	ncRNA
LOC106508151	-0.803376	0.573007	0.659777	26.5631	46.3648	27	23	29	71	13	58	chr16:27781698-27805923	+	3601	pseudo
LOC106508158	-0.766551	0.587821	0.561534	21.7374	36.9866	34	6	24	48	28	36	chr16:28057179-28068913	+	921	ncRNA
LOC106508165	0.533623	1.44756	0.790083	3.82581	2.63984	7	3	1	6	0	2	chr16:51104711-51117814	-	2434	ncRNA
LOC106508180	-9.122	0.00179476	1	0	5.56179	0	0	0	7	3	7	chr17:50224813-50314883	-	3063	ncRNA
LOC106508193	-9.95025	0.00101083	1	0	9.88291	0	0	0	6	12	12	chr18:6463037-6466246	-	1691	ncRNA
LOC106508196	-1.4346	0.369948	0.482929	5.38999	14.5866	5	6	5	24	0	21	chr18:6999166-7044198	+	1037	ncRNA
LOC106508197	-1.08323	0.471969	0.381148	15.7776	33.4405	30	1	15	23	43	35	chr18:7849963-7850947	-	985	pseudo
LOC106508202	-0.916392	0.529832	1	10.2017	19.2634	14	7	9	19	22	17	chr18:9724945-9879620	+	2294	ncRNA
LOC106508206	-0.470104	0.721913	1	10.496	14.543	14	6	11	18	12	14	chr18:17395979-17408158	+	1881	ncRNA
LOC106508208	-1.30422	0.404939	0.652532	8.75439	21.6337	2	21	3	49	5	11	chr18:19156968-19162897	-	2359	ncRNA
LOC106508214	0.976342	1.96747	0.794605	93.2364	47.3841	5	180	97	6	82	55	chr18:39358294-39371469	+	3397	ncRNA
LOC106508228	2.37384	5.18318	0.405423	4.99842	0.956283	1	10	4	1	0	2	chrX:42389457-42390818	+	495	ncRNA
LOC106508233	-3.23287	0.106368	0.435065	0.337761	3.25942	0	1	0	6	0	4	chrX:56459290-56462557	-	1443	ncRNA
LOC106508236	0.140701	1.10244	0.939626	28.7756	26.1008	38	17	30	30	23	26	chrX:64784686-64788341	+	2480	ncRNA
LOC106508240	0.91809	1.88961	0.820055	5.68431	3.00348	5	5	7	8	0	1	chrX:88132045-88163962	+	1569	ncRNA
LOC106508243	-8.97506	0.00198719	1	0	5.02223	0	0	0	6	6	3	chrX:110817324-110820866	+	1301	ncRNA
LOC106508256	0.539582	1.45355	0.790543	20.69	14.231	12	28	22	6	21	16	chr16:64089777-64142234	-	853	ncRNA
LOC106508271	-1.05709	0.480601	0.758415	46.0592	95.8476	15	70	54	179	16	97	chr2:151831290-151836413	-	1741	ncRNA
LOC106508272	-2.03936	0.243272	1	1.66425	6.87223	1	2	2	7	5	9	chr7:68618085-68627971	+	2002	ncRNA
LOC106508273	0.478838	1.39362	0.85403	6.97872	5.00479	2	12	7	8	4	3	chr15:56123606-56142603	+	1426	ncRNA
LOC106508289	-0.691192	0.619342	0.766727	2.41529	3.90591	5	0	2	7	0	5	NW_018084979:3370672-3374588	-	3071	ncRNA
LOC106508298	0.658064	1.57796	1	25.6496	16.2512	19	25	33	12	21	16	chr9:85709890-85783917	+	2776	ncRNA
LOC106508308	2.283	4.86689	0.238972	7.97028	1.62971	2	14	8	3	0	2	chr9:48803708-48870918	+	2430	ncRNA
LOC106508311	-0.0185871	0.987199	0.921714	29.4981	29.8808	18	44	26	31	24	36	chr6:35915300-35919915	-	1112	ncRNA
LOC106508312	-2.85136	0.138565	0.00727124	1.40768	10.2211	3	1	0	15	6	10	chr3:79468612-79608423	-	1196	ncRNA
LOC106508320	-0.400529	0.75758	1	7.68632	10.1491	6	8	9	11	7	13	chr13:18977516-18992948	+	1312	ncRNA
LOC106508330	1.48254	2.7944	0	217.6	77.8636	210	197	241	57	99	79	chr4:84545564-84598076	-	4357	ncRNA
LOC106508334	-2.04449	0.242408	3.5455e-12	12.3281	50.888	6	18	13	55	39	61	chr5:21405042-21413766	-	1157	ncRNA
LOC106508340	9.70565	835.013	1	8.34013	0	6	9	10	0	0	0	chr5:59838854-59842624	-	1176	ncRNA
LOC106508344	9.15887	571.603	1	5.70603	0	5	6	6	0	0	0	chr4:38366502-38411405	+	1728	ncRNA
LOC106508363	0.603216	1.5191	0.684331	207.776	136.772	257	137	221	87	182	144	chr4:117098993-117268984	-	3327	ncRNA
LOC106508370	2.08288	4.23653	1	15.5294	3.65794	18	12	16	4	4	3	chr2:57266293-57279854	-	284	ncRNA
LOC106508380	-1.28448	0.410519	0.00491764	12.9633	31.5921	16	14	8	30	38	27	chr2:59236211-59237261	+	942	ncRNA
LOC106508391	0.164782	1.121	1	15.3509	13.6929	12	15	19	13	18	10	chr9:100275546-100286823	+	3377	ncRNA
LOC106508392	1.0778	2.11081	1	55.0498	26.0746	52	51	61	33	20	26	chr6:97974767-97991163	+	2204	ncRNA
LOC106508400	-0.498208	0.707986	0.788501	4.44186	6.27806	5	6	2	0	11	8	chr5:59609059-59628592	-	780	ncRNA
LOC106508422	0.0792426	1.05646	0.917316	88.4521	83.7242	80	96	87	53	110	90	chr6:16098861-16113309	+	14115	ncRNA
LOC106508428	-1.89842	0.268237	1	2.35865	8.82044	2	3	2	9	6	12	chr6:170546794-170606560	-	2719	ncRNA
LOC106508433	-0.538333	0.688566	0.605269	54.8954	79.7287	75	30	57	66	75	102	chr2:102591588-103253058	+	1858	ncRNA
LOC106508466	0.000845593	1.00059	1	307.278	307.098	295	311	307	322	281	328	chr7:20417-44676	-	2067	ncRNA
LOC106508476	-0.994486	0.501915	2.1808e-06	98.7544	196.765	67	129	99	218	167	212	chr6:43503811-43510112	+	1631	ncRNA
LOC106508477	-0.060577	0.958881	0.871428	26.7007	27.8461	21	26	33	43	10	32	chr17:44420785-44464993	+	3810	ncRNA
LOC106508499	-0.373508	0.771903	1	101.274	131.203	100	96	105	122	121	156	chr8:66127680-66204090	+	2960	ncRNA
LOC106508501	0.154905	1.11335	0.851625	43.4412	39.0175	16	64	51	16	57	45	chr1:269706269-269711224	-	1777	ncRNA
LOC106508521	1.64086	3.11851	0.000201925	88.7419	28.4498	85	100	78	53	2	32	chr2:98290208-98311186	+	4983	ncRNA
LOC106508550	0.0057252	1.00398	0.835867	27.5743	27.465	9	45	29	43	8	33	chr3:55176330-55198106	-	2212	ncRNA
LOC106508570	-0.976387	0.508251	1.31993e-08	110.319	217.065	111	99	118	248	175	236	chr6:163653759-163666220	+	9329	ncRNA
LOC106508572	-0.46854	0.722695	0.771333	3.36342	4.65783	5	0	5	0	9	5	chr7:92667797-92680788	-	2035	ncRNA
LOC106508574	-0.461192	0.726386	0.763343	48.6982	67.0456	33	56	57	90	40	74	chr15:132340060-132342667	+	2533	ncRNA
LOC106508612	-2.36102	0.194653	1	1.34537	6.95301	2	0	2	10	5	6	chr9:67136596-67157181	-	988	ncRNA
LOC106508625	-0.378606	0.769181	0.739965	2311.42	3005.05	2475	1902	2488	3541	2430	3142	chr12:57972380-58011799	-	19156	ncRNA
LOC106508627	1.4787	2.78698	0.00116451	33.9843	12.1876	38	24	39	19	6	12	chr9:20205415-20207534	+	1091	ncRNA
LOC106508637	-2.17767	0.221033	0.319049	4.1173	18.6628	8	0	4	36	1	20	NW_018084979:412061-444365	+	1827	ncRNA
LOC106508640	3.04778	8.26939	0.198214	10.9876	1.31992	21	1	10	3	0	1	chr2:98365837-98372593	-	3253	ncRNA
LOC106508654	-1.45684	0.36429	0.551266	3.7229	10.2371	5	2	4	5	14	12	chr16:52538111-52577384	+	2412	ncRNA
LOC106508664	-0.189844	0.8767	0.792004	3.96626	4.52549	0	8	4	7	0	7	chr6:157845705-157850511	-	4319	ncRNA
LOC106508676	0.36053	1.2839	0.230218	470.061	366.118	479	390	530	398	315	398	chr6:57358170-57411382	-	3056	ncRNA
LOC106508707	-8.50097	0.00276029	1	0	3.61281	0	0	0	1	5	5	chr5:3469098-3469752	+	558	ncRNA
LOC106508711	-0.409206	0.753037	1	17.0123	22.5949	14	15	22	29	21	18	chr6:92432668-92442419	+	3619	ncRNA
LOC106508724	-0.611794	0.654382	0.698049	22.9759	35.1161	9	37	23	33	39	34	chr7:53796490-53846174	-	7492	ncRNA
LOC106508763	-1.09892	0.466865	0.725516	1.06992	2.30313	3	0	0	5	0	2	chr6:27561417-27566479	-	1297	ncRNA
LOC106508808	1.31547	2.48884	1	18.2229	7.31588	21	14	19	8	8	6	chr1:11638235-11647681	-	2102	ncRNA
LOC106508814	-1.27782	0.412418	0.460265	5.53513	13.4354	4	0	13	18	7	16	chr1:15114945-15141120	+	1502	ncRNA
LOC106508818	1.38964	2.62013	0.760289	3.40402	1.293	6	0	4	2	0	2	chr13:90554717-90588435	+	1361	ncRNA
LOC106508822	-0.369921	0.773825	0.806049	22.0296	28.4714	16	24	26	4	57	24	chr1:17512570-17514896	+	1243	ncRNA
LOC106508831	-0.117805	0.921589	0.958448	2.41529	2.62164	5	0	2	4	1	3	chr1:23703407-23931191	+	2492	ncRNA
LOC106508844	0.20711	1.15437	0.860167	35.3382	30.6111	37	30	38	51	12	30	chr1:27346552-27377573	+	2441	ncRNA
LOC106508846	1.93401	3.82116	1	3.78521	0.98321	6	3	2	2	0	1	chr1:32036259-32072648	-	5932	ncRNA
LOC106508847	1.49575	2.82011	0.192326	27.8463	9.86775	39	16	27	20	1	9	chr1:32254408-32260141	+	2878	ncRNA
LOC106508849	9.22813	599.715	1	5.98715	0	2	10	6	0	0	0	chr1:33567430-33586865	-	3665	ncRNA
LOC106508854	0.907404	1.87567	0.396165	65.7291	35.0384	89	37	68	46	27	33	chr1:36695954-36725536	+	9125	ncRNA
LOC106508855	0.581684	1.4966	0.776316	3.0285	2.02027	4	1	4	6	0	0	chr1:36511825-36515072	+	979	ncRNA
LOC106508857	-2.13021	0.228424	0.0168024	9.99139	43.7743	15	10	4	21	65	46	chr1:38967784-38983252	-	14248	ncRNA
LOC106508869	-0.927227	0.525868	0.702879	19.6844	37.4412	28	10	20	71	6	37	chr1:48524563-48531448	+	3152	ncRNA
LOC106508872	-1.78036	0.29111	1	2.65865	9.15715	0	6	2	10	6	12	chr1:51344964-51350365	+	4052	ncRNA
LOC106508895	-0.386605	0.764928	1	11.1281	14.551	14	6	13	13	16	15	chr1:59009766-59096329	+	17069	ncRNA
LOC106508897	0.832179	1.78037	0.716761	7.22983	4.05647	13	3	5	2	8	2	chr1:60956234-61106466	+	2248	ncRNA
LOC106508914	0.270084	1.20588	0.816075	20.1683	16.7233	19	20	21	33	1	17	chr1:74762556-74768418	+	2405	ncRNA
LOC106508915	1.14798	2.21604	0.404424	15.9698	7.20098	9	20	19	13	1	8	chr1:74771767-74836100	+	3068	ncRNA
LOC106508918	-0.26111	0.834446	0.915021	287.815	344.92	382	169	299	449	238	360	chr1:75141990-75161723	-	12120	ncRNA
LOC106508920	-0.21019	0.864424	0.888396	129.873	150.244	172	85	126	169	133	153	chr1:77417897-77426145	+	2594	ncRNA
LOC106508921	-0.662348	0.631849	0.652889	25.0723	39.6867	15	35	25	54	21	46	chr1:77540954-77544726	+	1758	ncRNA
LOC106508922	-1.2242	0.428034	0.637118	3.48521	8.15574	8	0	2	6	7	12	chr1:77608027-77609962	+	1618	ncRNA
LOC106508925	0.674473	1.59601	0.917599	5.1929	3.24993	9	4	2	3	2	5	chr1:78013590-78017842	-	1611	ncRNA
LOC106508944	0.620251	1.53714	1	17.4181	11.328	13	21	18	11	14	9	chr1:87330374-87496100	+	6175	ncRNA
LOC106508959	-2.09373	0.234274	0.412049	1.62365	6.96325	0	2	3	17	0	4	chr1:103561759-103579925	-	911	ncRNA
LOC106508978	-0.14704	0.903102	0.884101	48.3165	53.5017	63	26	54	64	36	63	chr1:111567646-111586007	+	4192	ncRNA
LOC106508984	0.54172	1.45571	0.737581	10.9253	7.50204	20	0	12	14	0	9	chr1:113319095-113319964	+	870	pseudo
LOC106509023	-9.51155	0.00137006	1	0	7.28896	0	0	0	7	8	7	chr1:130873859-130878491	+	2235	ncRNA
LOC106509024	-1.9102	0.266055	1	1.02932	3.89643	2	0	1	4	2	6	chr1:130419188-130436607	+	701	ncRNA
LOC106509040	-3.1795	0.110376	0.43209	0.35664	3.31175	1	0	0	0	6	4	chr1:139249739-139258246	-	4337	ncRNA
LOC106509044	-1.46264	0.362828	0.639681	1.64537	4.55241	0	3	2	8	0	6	chr1:144866450-144869362	+	1082	ncRNA
LOC106509046	0.0704422	1.05004	0.90105	38.1109	36.2943	24	51	39	29	49	31	chr1:147804647-147833830	-	4255	ncRNA
LOC106509048	0.90262	1.86946	0.866113	3.08797	1.64715	6	0	3	1	2	2	chr1:148823656-148864716	-	3137	ncRNA
LOC106509052	-0.0984158	0.934058	0.896552	87.7391	93.934	123	41	95	102	90	92	chr1:152574381-152578863	-	3327	ncRNA
LOC106509065	-0.994028	0.502074	0.298558	13.1226	26.1467	10	18	11	37	19	23	chr1:161548363-161607016	-	902	ncRNA
LOC106509074	-2.52699	0.1735	1	1.70201	9.8575	3	0	2	13	6	11	chr1:164828222-164851382	+	1328	ncRNA
LOC106509076	0.585286	1.50034	0.763449	6.76744	4.50728	11	0	9	5	1	8	chr1:165769437-165776286	-	2473	ncRNA
LOC106509078	1.67487	3.19291	0.479308	11.8988	3.71975	0	24	12	1	8	2	chr1:166607896-166611578	-	2504	ncRNA
LOC106509080	0.308534	1.23845	0.753782	157.749	127.374	164	132	173	147	99	141	chr1:167277180-167295995	-	2499	ncRNA
LOC106509106	3.31671	9.96392	0.405135	3.44461	0.336712	7	0	3	1	0	0	chr1:181809515-181815989	-	1192	ncRNA
LOC106509109	8.97661	503.767	1	5.02767	0	6	2	7	0	0	0	chr1:182624675-182647434	-	2984	ncRNA
LOC106509117	0.266401	1.2028	0.799493	15.8211	13.1518	30	3	13	15	10	15	chr1:184148150-184220420	+	2714	ncRNA
LOC106509119	-0.12336	0.918047	0.787138	5.13058	5.58948	8	3	4	12	0	5	chr1:186257904-186347504	-	3271	ncRNA
LOC106509136	0.724458	1.65228	0.809025	12.5329	7.5813	18	5	14	9	6	8	chr1:200626195-200644584	+	4897	ncRNA
LOC106509142	-0.506724	0.703819	0.450347	65.9272	93.6749	77	54	64	110	68	107	chr1:201649871-201657917	-	3878	ncRNA
LOC106509159	0.53744	1.45139	1	35.4033	24.3895	37	33	35	20	26	28	chr1:203344944-203361627	-	9381	ncRNA
LOC106509171	0.00575163	1.00399	0.988814	44.0699	43.8945	47	35	49	55	34	44	chr1:208914828-209173719	+	3218	ncRNA
LOC106509172	0.216712	1.16208	0.937471	2.31805	1.99335	1	3	3	5	0	1	chr1:209123416-209152842	+	2608	ncRNA
LOC106509174	-0.762931	0.589298	1	6.37871	10.8312	6	6	7	12	8	13	chr1:209368634-209433822	+	2491	ncRNA
LOC106509181	-0.306474	0.808616	1	2.69074	3.32995	4	0	4	2	5	3	chr1:217218727-217237021	-	2359	ncRNA
LOC106509193	0.987419	1.98263	0.397361	43.2007	21.7846	20	60	50	10	30	26	chr5:6346446-6351236	+	549	ncRNA
LOC106509194	0.93453	1.91127	0.67894	5.10603	2.66677	9	0	6	7	0	1	chr1:232533309-232584139	-	8998	ncRNA
LOC106509199	-1.25118	0.420104	0.548759	56803.5	135213	37242	73348	59319	183521	83494	143898	chr1:236380010-236382894	-	407	ncRNA
LOC106509209	1.79362	3.46684	0.404571	6.93528	1.99335	2	10	9	5	0	1	chr1:240138204-240144121	+	260	ncRNA
LOC106509211	-1.12162	0.459576	1	6.222	13.5503	0	10	9	13	14	14	chr1:240688896-240710359	+	4918	ncRNA
LOC106509214	0.090244	1.06455	0.993219	63.9351	60.0577	58	56	77	73	48	61	chr1:241145469-241552271	-	3432	ncRNA
LOC106509220	8.37487	331.962	1	3.30962	0	1	5	4	0	0	0	chr1:242399663-242607728	+	956	ncRNA
LOC106509228	-9.27632	0.00161268	1	0	6.19084	0	0	0	10	1	8	chr1:246316638-246332720	-	3011	ncRNA
LOC106509230	-1.8784	0.271984	0.172774	7.67028	28.228	4	11	8	47	9	30	chr5:47697444-47706127	+	6192	ncRNA
LOC106509263	2.41142	5.31999	0.375416	5.27387	0.98321	0	10	6	2	0	1	chr1:267062401-267077291	-	4169	ncRNA
LOC106509266	3.32356	10.0113	1	9.66378	0.956283	8	8	13	1	0	2	chr5:2745621-2747784	-	1559	ncRNA
LOC106509267	-0.600205	0.65966	0.76011	35.1005	53.2151	40	28	36	23	85	52	chr11:19034199-19040112	-	3240	ncRNA
LOC106509271	0.99024	1.98652	0.840256	3.24731	1.62971	0	4	6	3	0	2	NW_018084968:148432-254726	+	3753	ncRNA
LOC106509274	0.508494	1.42256	0.768371	22.6108	15.8914	11	31	26	30	6	12	chr1:269445589-269452205	-	3278	ncRNA
LOC106509289	-1.93098	0.262251	0.0608209	3.73425	14.2674	1	10	0	10	19	14	chr2:3782452-3790504	-	7949	ncRNA
LOC106509301	-1.21259	0.431494	1	1.68313	3.91387	2	1	2	2	4	6	chr2:6205485-6221647	+	9217	ncRNA
LOC106509302	-0.17386	0.886468	0.872531	34.9544	39.4323	49	19	35	53	32	34	chr2:6209106-6248226	-	3738	ncRNA
LOC106509313	-0.513809	0.700371	0.754154	11.6386	16.6221	22	0	12	5	28	17	chr2:7154121-7159234	+	1177	ncRNA
LOC106509317	-1.39083	0.381345	0.081982	12.7471	33.4428	8	19	11	46	17	39	chr2:7841068-7842452	-	371	ncRNA
LOC106509343	-1.56772	0.337342	9.06891e-05	131.855	390.883	113	141	139	506	259	423	chr2:11923731-11924925	+	1087	ncRNA
LOC106509348	-0.466147	0.723895	0.728054	66.0871	91.2975	41	85	72	67	112	97	chr6:243922-248400	+	2547	ncRNA
LOC106509362	0.289869	1.22253	1	4.75506	3.88771	6	4	4	5	1	6	chr2:16767457-16770573	+	1898	ncRNA
LOC106509367	-1.68281	0.311475	0.191084	4.37387	14.0645	6	1	6	10	22	10	chr2:18638967-18641988	-	332	ncRNA
LOC106509375	-0.216833	0.860452	0.964624	21.125	24.5526	16	26	21	34	20	20	chr2:25155515-25176230	-	4953	ncRNA
LOC106509379	-5.86443	0.0171645	0.00094883	0.35664	21.3504	1	0	0	1	42	21	chr2:26389100-26480531	-	1564	ncRNA
LOC106509384	0.74215	1.67267	0.721476	9.45818	5.65053	15	0	13	5	7	5	chr2:26926570-26946317	-	2140	ncRNA
LOC106509385	1.40832	2.65428	0.464819	10.4554	3.93284	13	6	12	8	0	4	chr2:27198910-27218248	-	1356	ncRNA
LOC106509388	0.201113	1.14958	0.989338	3.01529	2.62164	1	6	2	4	1	3	chr2:31575152-31603387	-	2526	ncRNA
LOC106509395	-1.62721	0.323714	0.511536	4.97671	15.3947	1	9	5	31	0	16	chr2:35564752-35695020	+	1948	ncRNA
LOC106509398	-1.11581	0.461432	0.626164	5.27103	11.4349	1	8	7	22	0	13	chr2:40734261-40735273	+	1013	pseudo
LOC106509404	-0.160167	0.894922	0.912714	36.562	40.8561	47	24	37	51	30	43	chr2:41322161-41329697	+	6935	ncRNA
LOC106509424	-0.956022	0.515476	1	4.0767	7.91801	7	0	5	10	6	8	chr2:52358432-52384746	+	7821	ncRNA
LOC106509455	-0.714986	0.609211	0.160997	416.368	683.461	458	329	449	863	506	704	chr2:74414698-74438353	+	22875	ncRNA
LOC106509472	-0.179991	0.882709	0.823408	3.72006	4.2157	6	0	5	7	0	6	chr2:81292069-81317419	-	2653	ncRNA
LOC106509473	0.521023	1.43497	0.874691	12.2169	8.51066	18	5	13	9	6	11	chr2:81389519-81400723	-	409	ncRNA
LOC106509485	-9.42323	0.00145655	1	0	6.85554	0	0	0	13	0	8	chr2:88577191-88657922	+	2590	ncRNA
LOC106509487	0.619714	1.53657	0.948812	5.05506	3.28634	4	7	4	7	0	3	chr2:89856716-89866770	+	4530	ncRNA
LOC106509490	-0.989265	0.503734	1	4.00118	7.9529	3	4	5	6	10	8	chr2:91271461-91287881	-	1399	ncRNA
LOC106509498	-0.1579	0.896329	0.891984	48.9007	54.5578	68	29	47	63	49	53	chr2:95704145-95858848	+	7800	pseudo
LOC106509500	-0.429591	0.742472	1	10.2423	13.7983	15	7	8	16	10	16	chr2:100098493-100164306	-	5636	ncRNA
LOC106509501	-2.89126	0.134786	1	3.32283	24.7168	4	0	6	18	28	29	chr2:100467013-100483151	+	13512	ncRNA
LOC106509504	-4.02979	0.0612227	0.176707	0.337761	5.67026	0	1	0	15	0	2	chr2:103681900-103712798	-	3379	ncRNA
LOC106509506	-0.787813	0.579221	0.692386	7.72692	13.3475	7	8	8	24	0	17	chr2:103823815-104821766	+	2409	ncRNA
LOC106509507	-0.666926	0.629847	0.749916	4.74939	7.54641	8	0	6	13	2	8	chr2:105044198-105047879	-	859	ncRNA
LOC106509511	1.85119	3.60797	0.244022	9.35625	2.58599	5	14	9	4	0	4	chr2:105943298-106042041	+	11141	ncRNA
LOC106509516	1.68958	3.22564	0.392365	8.53744	2.63984	13	5	7	6	0	2	chr2:109059761-109415739	+	2127	ncRNA
LOC106509521	0.140745	1.10247	0.791742	6.87602	6.23597	11	5	4	13	0	6	chr2:117056242-117118733	+	1964	ncRNA
LOC106509522	-0.997128	0.500996	1	20.8655	41.658	19	23	20	37	37	53	chr2:117043596-117236493	-	1796	ncRNA
LOC106509530	1.17078	2.25133	0.157547	24.4185	10.8407	15	34	24	15	6	12	chr2:119915473-119927414	-	2868	ncRNA
LOC106509534	-0.634191	0.644302	0.69126	4.59573	7.1384	12	0	1	12	0	10	chr2:120978815-121388347	+	1748	ncRNA
LOC106509536	-0.25954	0.835354	0.85885	236.131	282.673	245	199	258	351	217	289	chr2:122780557-122810015	-	14984	ncRNA
LOC106509537	0.543026	1.45703	0.437702	83.064	57.0061	82	77	88	35	78	59	chr2:127156539-127182353	+	6489	ncRNA
LOC106509539	0.655919	1.57562	1	14.0707	8.92662	10	18	14	5	12	10	chr2:127217217-127275146	+	2676	ncRNA
LOC106509546	-1.28473	0.410449	0.513659	5.58446	13.6201	13	0	3	5	22	14	chr2:129869125-129871734	+	2339	ncRNA
LOC106509548	-0.999622	0.500131	0.631182	4.87118	9.7498	11	0	3	9	6	15	chr2:129883309-129906876	+	2368	ncRNA
LOC106509551	0.00835401	1.00581	0.999931	13.3621	13.2849	14	7	19	12	16	12	chr2:130742249-130876091	-	7675	ncRNA
LOC106509575	-0.166939	0.890731	1	15.7453	17.6781	15	13	19	15	24	14	chr2:140460870-140490304	+	888	ncRNA
LOC106509584	0.258184	1.19597	0.838481	16.3878	13.7008	19	6	24	19	5	18	chr2:142527411-142533383	+	5973	pseudo
LOC106509593	1.74774	3.35831	0.515401	5.58708	1.65663	1	8	8	4	0	1	chr2:143302017-143304286	+	1740	ncRNA
LOC106509594	-0.649581	0.637466	0.716074	7.01648	11.0125	4	10	7	28	1	4	chr2:143610469-143624790	+	1559	ncRNA
LOC106509595	1.88493	3.69334	0.456614	5.94656	1.60278	1	10	7	2	0	3	chr2:143628707-143684720	+	1394	ncRNA
LOC106509599	-8.84214	0.00217896	1	0	4.57934	0	0	0	9	0	5	chr2:149052330-149053452	+	656	ncRNA
LOC106509601	-2.02638	0.245469	0.0568671	6.04095	24.6405	6	5	7	39	10	26	chr2:150156570-150175198	-	5240	ncRNA
LOC106509605	-0.939562	0.521391	0.564101	50.6589	97.1702	52	38	61	149	41	106	chr2:150392971-150510004	-	1512	ncRNA
LOC106509607	-8.62253	0.00253722	1	0	3.93132	0	0	0	0	6	6	chr2:150745621-150757781	-	2225	ncRNA
LOC106509619	-1.64768	0.319153	0.00347219	22.1488	69.42	31	16	18	95	42	74	chr3:4006615-4012308	+	4931	ncRNA
LOC106509620	-0.437543	0.738391	1	6.05983	8.21035	7	4	7	12	4	9	chr3:4090496-4097601	+	824	ncRNA
LOC106509622	-0.549145	0.683425	1	9.65058	14.1255	5	13	11	14	12	17	chr3:4229012-4243842	+	4744	ncRNA
LOC106509624	-1.39405	0.380496	1	6.66267	17.5268	2	12	6	16	19	18	chr3:4113677-4124237	+	2578	ncRNA
LOC106509643	-1.51489	0.349924	0.159316	53.9431	154.175	39	68	54	236	71	162	chr6:63444865-63458195	+	8473	ncRNA
LOC106509644	0.293884	1.22594	0.944649	13.6274	11.1141	20	8	12	11	8	15	chr15:33269005-33270985	-	956	ncRNA
LOC106509647	-1.51585	0.349691	3.02808e-07	128.826	368.419	161	101	118	275	429	412	chr3:8482579-8495162	-	3413	ncRNA
LOC106509650	0.13464	1.09782	0.943964	696.276	634.235	804	565	692	547	676	699	chr3:8959353-8972302	-	7037	ncRNA
LOC106509663	0.37679	1.29845	0.741504	5.29275	4.07391	1	9	6	0	10	2	chr3:11279677-11316959	+	657	ncRNA
LOC106509666	0.0750823	1.05342	0.800376	16.4097	15.577	30	1	17	6	24	17	chr3:11632489-11641897	-	3222	ncRNA
LOC106509670	-0.862954	0.549826	0.341102	46.7875	85.1033	79	13	45	86	89	82	chr3:16591806-16598411	-	6606	pseudo
LOC106509672	-0.279079	0.824117	0.947207	15.0698	18.2881	15	11	19	23	9	24	chr3:16863840-16877487	+	975	ncRNA
LOC106509690	0.232947	1.17523	0.726601	6.23826	5.30662	13	1	4	13	0	3	chr3:29245977-29265727	-	5861	ncRNA
LOC106509692	0.486545	1.40109	0.962725	21.0383	15.0128	27	16	19	16	18	11	chr3:31455571-31469291	+	4428	ncRNA
LOC106509696	-10.5041	0.00068856	1	0	14.5131	0	0	0	1	24	19	chr3:32269963-32273346	+	1275	ncRNA
LOC106509702	-1.09762	0.467286	0.204853	18.8796	40.414	20	17	19	58	21	44	chr3:33860558-33867123	+	3983	ncRNA
LOC106509711	-1.5885	0.332516	0.434117	2.69074	8.11213	4	0	4	11	2	12	chr3:38668605-38691316	-	5726	ncRNA
LOC106509712	-1.19861	0.435694	0.66034	2.83424	6.51807	7	1	0	8	3	9	chr3:38694243-38707509	-	2336	ncRNA
LOC106509720	-0.758556	0.591088	0.401867	369.453	625.047	396	322	378	838	407	653	chr3:40926044-40955254	-	4934	ncRNA
LOC106509726	0.152779	1.11171	0.900245	117.519	105.709	119	110	120	156	58	107	chr3:42978312-42988836	-	1263	ncRNA
LOC106509733	0.266638	1.203	0.905138	865.016	719.047	992	678	893	591	832	751	chr3:44826491-45110448	+	5372	ncRNA
LOC106509758	-0.645478	0.639281	0.771621	4.28231	6.70427	0	8	5	3	12	5	chr6:85221868-85226229	-	2716	ncRNA
LOC106509759	-0.377426	0.76981	0.80011	12.0933	15.7124	8	18	10	26	4	18	chr3:52648645-52651969	+	602	ncRNA
LOC106509760	0.667385	1.58819	0.836877	8.84028	5.56255	10	10	6	11	0	6	chr3:53110889-53115893	-	1945	ncRNA
LOC106509776	-0.197011	0.872356	0.895363	37.6572	43.1687	30	48	34	59	28	44	chr3:67535014-67547741	-	1961	ncRNA
LOC106509786	-1.72815	0.301838	0.424574	2.38321	7.91877	1	6	0	14	3	7	chr3:69699091-69704783	-	4129	ncRNA
LOC106509797	-1.54168	0.343486	0.157888	4.49566	13.1074	9	1	3	16	8	16	chr3:75372132-75482562	-	4515	ncRNA
LOC106509799	8.49743	361.395	1	3.60395	0	1	4	6	0	0	0	chr3:75626419-75673562	+	1922	ncRNA
LOC106509807	-0.113776	0.924166	0.982184	113.257	122.551	112	116	108	144	105	122	chr3:79964220-80035055	-	5227	ncRNA
LOC106509808	-0.116011	0.922735	1	6.06267	6.57116	6	6	6	6	6	8	chr3:80034520-80120762	+	1558	ncRNA
LOC106509830	1.09688	2.13892	0.947503	6.28148	2.93143	2	9	8	4	1	4	chr3:94270215-94315005	-	4412	ncRNA
LOC106509837	-1.23239	0.425613	7.46789e-06	30.8588	72.5179	41	20	30	84	59	77	chr3:95156405-95168584	+	11382	ncRNA
LOC106509839	5.08094	33.8467	0.0266405	11.7251	0.336712	0	16	20	1	0	0	chr3:97284509-97291335	-	4805	ncRNA
LOC106509841	-1.58046	0.334376	0.556005	11.7281	35.0945	10	12	13	71	1	35	chr3:97207352-97276436	+	5232	ncRNA
LOC106509843	-0.60444	0.657726	0.688296	68.9982	104.909	89	42	73	144	62	113	chr3:97396295-97572547	-	9214	ncRNA
LOC106509856	-0.357219	0.780668	0.791021	2.05865	2.63984	4	0	2	6	0	2	chr3:104696597-104718525	+	2623	ncRNA
LOC106509865	0.0372259	1.02614	0.910192	137.587	134.082	124	137	149	215	62	130	chr3:110474965-110618062	+	5282	ncRNA
LOC106509868	0.0623819	1.04419	0.990708	65.9195	63.1294	61	69	66	76	45	71	chr3:112040005-112043519	+	2441	ncRNA
LOC106509869	-1.21025	0.432195	0	478.909	1108.1	380	575	472	1064	1108	1185	chr3:112306463-112315989	-	8940	ncRNA
LOC106509878	-2.50166	0.176574	0.266979	1.97746	11.2457	2	0	4	0	20	14	chr6:144240905-144376200	-	3734	ncRNA
LOC106509892	0.191905	1.14227	0.897355	57.6893	50.5028	40	64	69	69	35	49	chr3:118974563-119453945	-	6868	ncRNA
LOC106509893	-0.273128	0.827523	0.855969	92.5356	111.824	111	66	97	120	109	109	chr3:118767861-118932630	+	9475	ncRNA
LOC106509894	0.806901	1.74945	0.707881	13.8597	7.91801	30	0	10	10	6	8	chr3:119103214-119203019	+	7064	ncRNA
LOC106509896	-0.765741	0.588151	0.684898	3.16917	5.39536	8	0	1	11	4	1	chr3:118767315-118768470	-	630	ncRNA
LOC106509903	3.76012	13.5491	0.195399	4.80581	0.345434	0	3	12	0	1	0	chr6:157533127-157540820	+	561	ncRNA
LOC106509907	0.200749	1.14929	0.997654	29.7322	25.8687	35	23	30	28	18	33	chr3:124690671-124746402	-	5472	ncRNA
LOC106509908	3.1688	8.99297	4.30904e-09	24.3043	2.6937	17	25	31	8	0	0	chr3:124574192-124606959	-	2371	ncRNA
LOC106509912	-0.182366	0.881257	1	11.612	13.178	5	16	14	12	13	15	chr3:127503509-127524966	+	5241	ncRNA
LOC106509914	2.18881	4.55931	1	4.39558	0.956283	6	2	5	1	0	2	chr3:127815117-127833591	+	14876	ncRNA
LOC106509920	-1.83276	0.280727	0	23.1317	82.4247	23	18	28	86	66	99	chr3:131452803-131465126	+	6443	ncRNA
LOC106509952	-0.138234	0.90863	0.95489	351.225	386.545	358	325	360	360	404	406	chr4:12188207-12409059	-	3531	ncRNA
LOC106509961	-8.86391	0.00214633	1	0	4.64911	0	0	0	1	8	5	chr4:14479211-14486578	+	902	ncRNA
LOC106509966	-1.06546	0.477819	0.569102	7.40826	15.5152	19	0	2	9	20	18	chr4:14787427-14825717	-	1958	ncRNA
LOC106509968	0.139741	1.10171	0.914185	66.2185	60.1044	67	57	73	84	41	57	chr4:14933947-14939564	+	5325	ncRNA
LOC106509974	-0.580895	0.668549	0.774533	9.45348	14.1453	9	11	8	24	5	14	chr4:15396055-15397128	+	659	ncRNA
LOC106509979	-10.4127	0.000733588	1	0	13.6216	0	0	0	13	16	12	chr4:17583360-17589050	-	5542	ncRNA
LOC106509989	-0.980564	0.506782	0.270041	25.6468	50.6169	20	23	34	71	28	55	chr4:22214019-22250053	+	7671	ncRNA
LOC106509999	-1.30826	0.403809	1	4.39275	10.893	7	0	6	9	12	12	chr4:27398722-27483030	-	4594	ncRNA
LOC106510002	4.63273	24.808	0.0386301	8.59124	0.336712	17	0	8	1	0	0	chr4:30277555-30403680	+	5160	ncRNA
LOC106510014	1.35688	2.5613	0.576401	8.59124	3.34816	17	0	8	4	4	2	chr4:39665573-39681387	+	5216	ncRNA
LOC106510023	-0.379203	0.768862	0.739971	65.8866	85.6967	76	54	65	100	69	91	chr4:42460502-42465714	+	4851	ncRNA
LOC106510026	-0.884785	0.541568	0.659113	3.52581	6.51883	9	0	1	12	0	8	chr4:43279816-43302306	+	5956	ncRNA
LOC106510027	1.13785	2.20053	1	4.39842	1.99335	5	4	4	5	0	1	chr4:43321077-43329303	+	7456	ncRNA
LOC106510034	-0.0272336	0.9813	0.907848	8.84028	9.00893	10	10	6	16	6	5	chr4:48524157-48557433	-	1456	ncRNA
LOC106510039	1.35614	2.56	0.640752	4.91177	1.91257	12	0	2	2	0	4	chr4:56728015-56836548	+	3346	ncRNA
LOC106510042	2.11593	4.33471	1	11.6686	2.68421	8	13	14	5	2	1	chr4:57463110-57649800	-	5666	ncRNA
LOC106510048	-1.15531	0.448971	0.494401	12.3519	27.5238	24	0	12	13	41	29	chr4:61864424-61884623	-	3447	ncRNA
LOC106510063	0.865685	1.82221	0.742816	2.36433	1.293	0	7	0	2	0	2	chr4:68119037-68119781	-	658	ncRNA
LOC106510065	0.447132	1.36333	0.802691	45.2161	33.1633	35	52	48	18	39	44	chr4:69806704-69951581	+	1941	ncRNA
LOC106510074	0.945872	1.92635	0.587727	26.0112	13.498	37	8	32	19	8	14	chr4:72147146-72332413	+	3695	ncRNA
LOC106510075	1.77288	3.41735	1	11.4064	3.33071	12	8	14	6	2	2	chr4:72538093-72546486	+	6536	ncRNA
LOC106510082	0.376375	1.29808	0.830721	6.38439	4.91605	4	10	5	10	0	5	chr4:75225842-75236336	+	3721	ncRNA
LOC106510093	-0.0876173	0.941076	0.920305	184.643	196.204	231	110	206	315	78	204	chr4:80190887-80453215	+	4920	ncRNA
LOC106510106	1.53551	2.8989	0.193469	17.2446	5.94211	24	7	20	3	8	7	chr4:84162628-84174307	-	6228	ncRNA
LOC106510109	1.95347	3.87305	0.703829	2.63694	0.673425	0	5	3	2	0	0	chr4:82531348-82642545	-	5339	ncRNA
LOC106510114	9.29856	629.715	1	6.28715	0	0	13	6	0	0	0	chr4:89401216-89411646	-	822	ncRNA
LOC106510123	2.79394	6.93519	0.0060809	27.9498	4.02158	11	44	29	6	4	2	chr4:92291320-92310473	-	1594	ncRNA
LOC106510129	-0.804332	0.572627	1	5.04655	8.82044	7	1	7	9	6	12	chr4:93551286-93576134	-	2817	ncRNA
LOC106510131	-2.26325	0.208302	1	0.672684	3.26738	1	0	1	1	4	5	chr4:93650868-93676160	+	11841	ncRNA
LOC106510133	2.8214	7.06847	0.841386	4.63043	0.646498	4	2	8	1	0	1	chr4:94016792-94026257	-	960	ncRNA
LOC106510135	0.0729899	1.05189	0.920012	111.963	106.439	141	75	115	116	100	106	chr4:94441181-94445614	+	4434	pseudo
LOC106510173	-1.95714	0.257539	0.625743	2.6341	10.2568	1	3	4	15	7	9	chr4:99310739-99348357	-	714	ncRNA
LOC106510178	1.47246	2.77495	0.349087	39.569	14.253	62	18	36	28	5	10	chr4:102965061-102986395	+	12379	ncRNA
LOC106510184	0.88844	1.85117	0.800378	7.32117	3.95028	8	2	12	6	2	4	chr4:103993723-104038213	+	4327	ncRNA
LOC106510188	-1.46816	0.361442	0.411475	6.40611	17.7414	4	11	4	31	5	18	chr4:104539391-104570753	-	4643	ncRNA
LOC106510193	0.340479	1.26618	0.774064	246.982	195.059	268	190	276	236	149	207	chr7:80412460-80417616	+	3860	ncRNA
LOC106510205	-1.85678	0.276092	1	7.17886	26.028	8	10	3	22	27	30	chr4:111635357-111723993	+	6245	ncRNA
LOC106510207	-8.95931	0.00200899	1	0	4.96762	0	0	0	0	9	6	chr4:111727316-111806144	+	449	ncRNA
LOC106510209	-8.51509	0.00273339	1	0	3.64846	0	0	0	1	6	4	chr4:112768178-112938236	+	1475	ncRNA
LOC106510214	0.537236	1.45119	0.99604	9.12893	6.28754	12	5	10	3	9	7	chr4:115123173-115146633	-	671	ncRNA
LOC106510217	0.424973	1.34255	0.83512	102.251	76.1592	146	55	100	94	58	79	chr4:115589853-115632243	+	3961	ncRNA
LOC106510222	-8.71382	0.00238165	1	0	4.18877	0	0	0	6	0	7	chr4:121273344-121326890	-	6128	ncRNA
LOC106510230	0.965268	1.95243	0	297.399	152.318	305	274	304	139	153	170	chr4:125459367-125490199	+	2729	ncRNA
LOC106510236	-3.99101	0.0628907	1.09671e-05	1.02932	16.5159	2	0	1	9	22	19	chr4:127144044-127167104	-	7534	pseudo
LOC106510239	-2.00147	0.249745	0.0085113	3.80126	15.2506	8	0	3	12	19	15	chr4:127217031-127224688	-	2095	ncRNA
LOC106510246	-1.09727	0.4674	0.642285	3.36342	7.20741	5	0	5	0	11	11	chr4:128589693-128608168	+	5701	ncRNA
LOC106510248	-0.62425	0.648757	0.881738	2.09925	3.24121	5	0	1	4	1	5	chr4:128832268-128881091	-	6751	ncRNA
LOC106510256	9.23719	603.491	1	6.02491	0	4	8	6	0	0	0	chr4:130468416-130473201	+	2814	ncRNA
LOC106510285	-3.49091	0.0889468	0.128539	0.713281	8.12161	2	0	0	14	0	11	chr5:11570583-11579568	+	1688	ncRNA
LOC106510294	-1.24853	0.420878	0.384766	63.1506	150.059	65	65	57	222	53	184	chr5:19215809-19222360	-	5831	ncRNA
LOC106510299	-0.58056	0.668704	0.705522	52.8892	79.097	38	65	55	85	69	86	chr5:21259063-21261810	-	927	ncRNA
LOC106510313	-3.96885	0.0638643	0.00505034	1.01045	15.9683	1	1	1	24	4	21	chr5:24118230-24253703	+	6847	ncRNA
LOC106510339	0.628375	1.54582	0.657581	152.063	98.3665	141	146	166	31	155	111	chr5:33696846-33697814	+	969	pseudo
LOC106510355	0.764548	1.69884	1	47.1881	27.7726	50	42	48	20	34	30	chr5:57476142-57517999	-	891	ncRNA
LOC106510374	0.552105	1.46622	0.624337	60.5143	41.269	69	38	73	31	48	46	chr8:41794314-41808396	-	2994	ncRNA
LOC106510388	0.267224	1.20349	1	304.759	253.228	307	289	309	266	246	254	chr5:76932881-77016389	+	5457	ncRNA
LOC106510390	-1.597	0.330563	0.232056	11.1904	33.8728	15	7	11	58	20	24	chr5:77167234-77429461	+	2604	ncRNA
LOC106510400	1.79813	3.47768	0.40702	6.957	1.99335	2	11	8	5	0	1	chr5:81261577-81280302	+	1343	ncRNA
LOC106510404	-3.09152	0.117317	0.202984	0.713281	6.15519	2	0	0	10	0	9	chr5:81546157-81553350	+	3551	ncRNA
LOC106510406	-1.40219	0.378353	0.6675	31.7239	83.8637	32	33	29	164	4	88	chr5:82549280-82555625	+	5673	ncRNA
LOC106510408	0.138869	1.10104	0.903978	3.64738	3.31175	1	6	4	0	6	4	chr5:83502541-83512529	-	2839	ncRNA
LOC106510420	-1.60814	0.32802	0.00455673	11.4253	34.8514	13	7	14	47	21	38	chr5:89601795-89614522	-	8813	ncRNA
LOC106510422	0.170696	1.1256	0.853506	43.0726	38.2652	49	29	50	68	14	34	chr5:89288591-89292345	-	3582	ncRNA
LOC106510424	-0.711592	0.610646	0.724423	23.6858	38.7945	42	8	19	62	16	40	chr5:90500350-90505129	-	3128	ncRNA
LOC106510428	-1.70485	0.306754	1	2.71529	8.87429	3	3	2	11	6	10	chr5:90702808-90855944	+	1428	ncRNA
LOC106510439	-8.8444	0.00217555	1	0	4.58654	0	0	0	0	7	7	chr5:93441683-93446826	+	1082	ncRNA
LOC106510444	-0.320173	0.800974	0.762797	8.39109	10.4786	11	2	12	21	0	11	chr6:1772910-1842113	-	2144	ncRNA
LOC106510447	-1.22225	0.428613	0.0508337	216.631	505.437	157	266	224	320	667	540	chr6:2474892-2484142	-	8898	ncRNA
LOC106510452	1.00632	2.00878	0.641031	12.5368	6.23597	9	22	6	13	0	6	chr6:2414353-2527918	+	23179	ncRNA
LOC106510454	-4.41405	0.0469072	0.00291666	0.653805	14.1415	0	1	1	4	20	19	chr6:2307715-2310927	+	3098	ncRNA
LOC106510460	-0.404995	0.755239	0.820839	19.7116	26.1031	15	21	23	42	14	23	chr6:3432090-3437122	-	4213	ncRNA
LOC106510461	-2.74015	0.14967	0.0544184	2.09925	14.0827	5	0	1	23	4	16	chr6:3849570-3855070	+	5279	ncRNA
LOC106510467	-0.122339	0.918697	0.959932	6.33812	6.89991	5	6	8	12	2	7	chr6:8466698-8467387	-	175	ncRNA
LOC106510468	0.721741	1.64917	0.0734415	159.805	96.8964	191	118	164	93	93	108	chr6:8377993-8389451	-	8725	ncRNA
LOC106510483	0.77693	1.71348	0.48589	31.4916	18.3746	22	41	31	9	22	25	chr8:102933759-102944045	-	2199	ncRNA
LOC106510490	2.01906	4.05319	0.229393	10.5121	2.58599	16	3	12	4	0	4	chr6:20091532-20116522	+	5200	ncRNA
LOC106510491	0.669828	1.59088	0.757063	6.2626	3.93284	1	10	8	8	0	4	chr6:25118393-25204002	-	2367	ncRNA
LOC106510494	-8.37234	0.0030177	1	0	3.30379	0	0	0	5	2	3	chr6:27903761-27923017	-	258	ncRNA
LOC106510502	-0.395443	0.760256	0.885411	22.1099	29.0853	26	9	31	32	27	29	chr6:36142655-36144372	+	1524	ncRNA
LOC106510507	0.531614	1.44555	0.844815	68.463	47.3583	134	6	59	69	25	50	chr6:38188240-38243093	+	4775	ncRNA
LOC106510548	-8.94429	0.00203002	1	0	4.91605	0	0	0	10	0	5	chr6:49111095-49125302	-	1746	pseudo
LOC106510559	-0.772042	0.585588	0.855729	8.69393	14.8536	8	7	11	22	9	14	chr8:136501719-136527791	+	5137	ncRNA
LOC106510575	-0.133894	0.911368	0.896521	12.8084	14.055	17	5	16	18	7	18	chr8:137980594-137999429	+	3117	ncRNA
LOC106510595	-0.281624	0.822664	0.798264	3.46633	4.2157	7	1	2	7	0	6	chr6:62163387-62173587	+	3535	ncRNA
LOC106510599	-0.387416	0.764498	0.498259	129.625	169.558	138	108	139	196	133	186	chr6:62842476-62847291	-	4693	ncRNA
LOC106510625	-2.14482	0.226123	0.195009	5.31163	23.5242	2	8	6	40	4	28	chr6:74406575-74415565	-	648	ncRNA
LOC106510640	0.232712	1.17504	1	9.82617	8.36091	12	8	9	7	12	6	chr6:85827327-85841855	-	5525	ncRNA
LOC106510641	0.502973	1.41713	0.796489	51.5996	36.4084	24	90	40	31	42	37	chr6:87950805-87951743	+	637	ncRNA
LOC106510642	0.0653443	1.04633	0.938192	109.829	104.965	122	85	119	87	124	106	chr6:88108583-88114948	+	3075	ncRNA
LOC106510651	-0.123153	0.918179	0.987175	4.26059	4.64115	0	7	6	6	4	4	chr11:19072606-19090962	-	5939	ncRNA
LOC106510654	-0.719535	0.607293	0.720665	9.7214	16.0142	3	20	6	31	0	18	chr6:95579084-95581003	-	1920	pseudo
LOC106510655	1.69661	3.24138	0.423058	9.63737	2.96631	2	18	9	0	5	4	chr6:96118603-96148978	-	2247	ncRNA
LOC106510665	-0.701545	0.614913	1	32.6257	53.0637	33	29	35	46	46	70	chr6:98451064-98458438	+	2760	ncRNA
LOC106510666	-0.64426	0.639821	0.642448	31.6238	49.4316	29	34	31	73	28	49	chr6:98539336-98546215	-	2797	ncRNA
LOC106510679	-0.416943	0.74901	0.78943	35.6195	47.5588	45	28	32	57	31	57	chr6:108019390-108117243	-	6606	ncRNA
LOC106510680	-0.0433946	0.970369	0.862041	15.2973	15.7648	19	14	12	9	27	11	chr6:107602001-107939456	-	4478	ncRNA
LOC106510687	1.33101	2.51579	1	13.4056	5.32254	14	9	17	3	8	5	chr6:115826027-115857849	-	914	ncRNA
LOC106510690	0.216935	1.16226	0.843484	42.3653	36.4493	56	27	42	70	5	36	chr6:119121572-119123838	+	2267	pseudo
LOC106510691	-1.74491	0.298352	0.227186	8.89408	29.8342	14	5	7	9	48	33	chr6:119146059-119151847	+	1508	pseudo
LOC106510709	-2.03541	0.243939	1	1.02932	4.25059	2	0	1	3	4	6	chr9:6772909-6784441	-	1451	pseudo
LOC110255171	0.852429	1.80554	0.724698	2.34261	1.293	0	6	1	2	0	2	chr12:4388035-4405680	-	2068	ncRNA
LOC110255174	0.0844706	1.0603	0.946528	488.275	460.507	595	357	492	373	505	518	chr13:90956311-90968680	-	3867	ncRNA
LOC110255178	0.511687	1.42572	0.775994	35.6488	25.0011	50	20	35	25	22	29	chr13:60812535-60916406	-	1055	ncRNA
LOC110255180	1.18579	2.27488	1.60335e-05	148.326	65.196	152	128	161	33	92	72	chr14:122596994-122632944	-	1543	ncRNA
LOC110255189	-0.695261	0.617598	0.395167	184.193	298.247	228	124	193	374	202	331	chr4:78125269-78131371	+	4360	ncRNA
LOC110255190	0.857366	1.81173	0.375092	39.1612	21.6109	45	31	40	34	7	25	chr4:104984647-104995023	+	10061	ncRNA
LOC110255192	-0.759006	0.590903	0.62737	42.905	72.6161	69	13	44	96	44	81	chr6:75459702-75474346	+	1518	ncRNA
LOC110255226	-8.3758	0.00301047	1	0	3.31175	0	0	0	0	6	4	chr5:63429990-63469774	-	2990	pseudo
LOC110255230	-0.279025	0.824148	0.921704	180.715	219.277	209	174	150	476	4	186	chr7:21585221-21585670	-	450	pseudo
LOC110255234	0.209785	1.15652	0.758333	7.21357	6.23597	0	12	10	13	0	6	NW_018085005:36037-66055	+	2111	pseudo
LOC110255235	0.2804	1.21453	0.860155	8.73737	7.19226	8	9	9	14	0	8	chr4:1199916-1202517	-	447	ncRNA
LOC110255265	0.07245	1.0515	0.95419	670.628	637.782	643	660	691	759	485	693	chr6:170607618-170614760	-	2439	pseudo
LOC110255274	-1.33638	0.396013	0.501006	17.3503	43.8278	25	10	16	79	14	40	chr3:6416456-6421729	+	2468	pseudo
LOC110255292	-0.290167	0.817807	0.899201	40.326	49.3122	23	53	45	54	39	57	chr11:7102748-7120263	-	1884	ncRNA
LOC110255296	-0.219758	0.858709	0.897938	127.883	148.926	104	135	143	69	215	166	chr6:44502174-44510981	-	7825	ncRNA
LOC110255298	0.0462769	1.0326	0.797819	2.05865	1.99335	4	0	2	5	0	1	chr4:32957923-32960845	+	2656	pseudo
LOC110255301	1.05837	2.08258	1	92.7419	44.5269	85	95	96	29	54	52	chr9:40085882-40100482	+	1165	ncRNA
LOC110255310	-0.818396	0.567072	0.627562	11.7281	20.6895	10	12	13	29	11	23	chr13:189194208-189196975	-	2768	pseudo
LOC110255314	-1.03643	0.487531	0.0916162	18.0719	37.0787	13	22	19	28	37	48	chr12:51985557-51996452	+	1923	ncRNA
LOC110255318	-0.690159	0.619785	0.639553	24.0621	38.8294	25	28	18	58	20	40	chr13:144554932-144627686	-	2041	ncRNA
LOC110255343	1.29552	2.45465	0.422725	15.3217	6.23597	7	23	16	13	0	6	chr9:20857-25751	+	2930	ncRNA
LOC110255344	0.523704	1.43764	0.798325	6.60036	4.58806	1	11	8	8	1	5	chr9:24075-39256	-	4006	ncRNA
LOC110255346	1.23851	2.35954	0.638754	3.16917	1.33737	8	0	1	1	2	1	chr9:527691-528409	+	611	ncRNA
LOC110255347	0.517059	1.43103	1	18.8635	13.1787	18	20	18	16	10	14	chr9:528817-531650	+	2259	ncRNA
LOC110255358	-3.84968	0.0693637	0.0461214	0.672684	9.8321	1	0	1	20	0	10	chr9:1475226-1693580	+	1957	pseudo
LOC110255382	-8.76465	0.00229921	1	0	4.33933	0	0	0	1	8	4	chr9:5100998-5104935	+	3938	pseudo
LOC110255397	-2.7545	0.148188	1	1.35104	9.1746	0	4	0	8	8	12	chr9:8401230-8402164	-	897	ncRNA
LOC110255403	0.0137048	1.00954	0.80786	20.5818	20.3871	5	7	52	8	1	56	chr1:190892632-190893272	+	641	pseudo
LOC110255406	-0.493977	0.710065	0.745151	46.6768	65.74	61	27	50	80	37	84	chr9:12696780-12701292	-	2732	ncRNA
LOC110255407	-0.575864	0.670885	0.740974	5.85521	8.73251	6	11	0	4	16	6	chr9:16913026-16981821	-	6569	ncRNA
LOC110255408	-0.604791	0.657567	0.9372	1052.32	1600.33	1445	583	1076	2433	734	1703	chr9:17222914-17237417	+	13771	ncRNA
LOC110255410	0.196611	1.146	0.928525	49.9253	43.5635	64	40	43	37	47	48	chr9:19797791-19827595	-	6635	ncRNA
LOC110255412	0.452458	1.36837	1	10.0015	7.3064	8	9	13	5	10	7	chr9:22581296-22584735	-	2974	ncRNA
LOC110255413	8.91904	484.058	1	4.83058	0	10	0	4	0	0	0	chr9:23107181-23111021	-	880	ncRNA
LOC110255415	-8.48349	0.00279392	1	0	3.5692	0	0	0	6	0	5	chr9:25884576-25892198	-	1801	ncRNA
LOC110255416	1.13649	2.19846	0.678178	24.4283	11.1061	49	0	22	16	4	14	chr9:25990492-25996705	-	796	ncRNA
LOC110255420	0.0425307	1.02992	0.982051	3.70402	3.59613	4	3	4	7	0	4	chr9:28425476-28454221	+	2960	ncRNA
LOC110255421	1.02655	2.03715	0.762489	2.69925	1.31992	1	6	1	3	0	1	chr9:28475558-28973571	+	1288	ncRNA
LOC110255423	2.55688	5.88433	0.308053	5.99283	1.01014	0	14	4	3	0	0	chr9:29693004-29882880	+	983	ncRNA
LOC110255424	-1.07124	0.475909	0.558052	8.25632	17.3595	16	1	7	27	6	20	chr9:32436524-32626092	+	2425	ncRNA
LOC110255429	-3.17573	0.110665	1	1.01045	9.21101	1	1	1	12	6	10	chr1:196279099-196358113	+	1161	ncRNA
LOC110255433	-0.0364819	0.97503	1	11.3554	11.6465	7	15	12	10	15	10	chr9:41605395-41618988	-	4972	ncRNA
LOC110255434	-0.73975	0.598843	0.000972489	105.471	176.132	129	75	108	192	164	177	chr9:41738359-41745104	+	4952	ncRNA
LOC110255435	0.0519385	1.03666	0.968058	1225.86	1182.51	1663	657	1300	1323	975	1292	chr9:41993738-42008582	+	9581	ncRNA
LOC110255436	-0.252152	0.839643	0.998027	21.2977	25.3671	24	19	20	28	30	18	chr9:45172567-45179347	-	4347	ncRNA
LOC110255437	-1.07391	0.475031	1	2.01805	4.25931	3	0	3	2	5	6	chr1:199030985-199036558	+	5574	pseudo
LOC110255440	-2.48472	0.178659	6.85628e-07	7.13259	39.9688	9	6	6	49	24	49	chr9:46097509-46134201	-	7312	ncRNA
LOC110255441	0.772827	1.70861	0.69513	14.7812	8.64681	13	16	15	22	0	4	chr9:46177154-46187822	+	4922	ncRNA
LOC110255442	0.458703	1.37431	0.82393	7.14863	5.19891	11	3	7	9	0	7	chr9:46231945-46233218	-	1274	pseudo
LOC110255448	-2.23578	0.212306	0.629599	0.672684	3.20556	1	0	1	4	0	6	chr9:48662093-48780497	+	2476	ncRNA
LOC110255453	-0.697606	0.616595	0.207029	172.808	280.268	194	129	190	359	213	277	chr1:201665161-201678331	-	2775	ncRNA
LOC110255454	-3.50632	0.0880018	1	1.34537	15.3916	2	0	2	15	12	20	chr9:52752982-52758857	-	5318	ncRNA
LOC110255455	1.07094	2.1008	0.618928	10.4318	4.96042	6	18	7	9	2	4	chr9:52898288-52913797	-	1276	ncRNA
LOC110255457	1.54231	2.9126	1	58.235	19.9876	62	48	63	18	17	26	chr9:55052579-55071521	-	1417	ncRNA
LOC110255459	0.306157	1.23641	0.873879	224.295	181.406	279	158	226	209	134	209	chr9:55382860-55395520	-	8343	ncRNA
LOC110255462	-0.700898	0.615189	1	5.03051	8.18343	5	4	6	11	4	10	chr9:57558454-57641124	+	3989	ncRNA
LOC110255464	1.94006	3.83722	0.230157	79.3124	20.6618	128	22	83	24	14	25	chr9:62463507-62470102	+	6596	pseudo
LOC110255465	-8.4726	0.0028151	1	0	3.54228	0	0	0	5	0	6	chr9:62932923-63025919	+	9208	ncRNA
LOC110255471	-8.60325	0.00257136	1	0	3.87899	0	0	0	6	0	6	chr9:68626008-68876557	+	7973	ncRNA
LOC110255473	-0.869242	0.547434	0.802656	5.74095	10.4953	8	2	7	15	5	12	chr9:76080723-76306760	-	4177	ncRNA
LOC110255476	-1.45578	0.364557	0.928635	2.01805	5.55307	3	0	3	8	2	7	chr9:77628872-77799226	+	3009	ncRNA
LOC110255477	-1.38357	0.383269	0.560889	4.77394	12.4719	7	3	4	26	0	12	chr9:82370951-82770009	+	1199	ncRNA
LOC110255478	-2.63308	0.1612	0.404485	0.675522	4.24263	0	2	0	8	0	5	chr9:83015736-83173519	+	1246	ncRNA
LOC110255479	-0.0937923	0.937056	0.881116	72.9854	77.8886	108	30	77	117	37	83	chr9:85310482-85357173	-	15227	ncRNA
LOC110255483	0.202058	1.15034	0.855728	21.5429	18.7262	26	12	26	30	16	10	chr9:89263091-89271281	-	8191	pseudo
LOC110255485	-0.466283	0.723827	0.761581	12.0177	16.6069	4	22	10	30	0	21	chr1:206372916-206422953	-	656	ncRNA
LOC110255486	-0.889631	0.539752	0.964897	10.9903	20.3702	9	9	15	26	13	23	chr9:91289443-91335972	-	3938	ncRNA
LOC110255487	-2.23375	0.212605	1	2.00485	9.46694	0	5	1	10	6	13	chr1:206068382-206071424	-	2555	ncRNA
LOC110255490	2.20147	4.59946	0.447626	4.59835	0.991932	0	8	6	1	1	1	chr1:206556517-206560822	-	725	ncRNA
LOC110255493	1.28514	2.43705	0.632581	4.1173	1.68356	8	0	4	5	0	0	chr9:94106821-94240288	+	3106	ncRNA
LOC110255494	-3.4268	0.0929889	0.333382	0.35664	3.93284	1	0	0	8	0	4	chr9:94947855-95190376	-	2415	ncRNA
LOC110255499	-0.269833	0.829416	0.927841	335.248	404.2	206	441	357	233	552	436	chr9:105733423-105777373	+	3154	ncRNA
LOC110255500	0.92309	1.89617	0.619736	26.7301	14.0922	37	12	30	26	2	15	chr9:106005584-106129904	+	14819	ncRNA
LOC110255502	-0.545691	0.685063	0.738993	8.57782	12.5258	3	11	12	28	0	10	chr9:108251184-108269402	-	3660	ncRNA
LOC110255504	-8.35289	0.00305865	1	0	3.25942	0	0	0	6	0	4	chr9:108743185-108789384	+	5677	ncRNA
LOC110255506	-8.35289	0.00305865	1	0	3.25942	0	0	0	6	0	4	chr9:109291639-109311577	+	1291	ncRNA
LOC110255510	1.71166	3.27538	0.744037	3.33134	1.01014	1	6	3	3	0	0	chr9:114986343-115027878	-	738	ncRNA
LOC110255511	0.0319217	1.02237	1	601.327	588.168	591	564	633	600	569	612	chr9:116145161-116149133	-	1290	ncRNA
LOC110255512	0.627742	1.54515	1	4.00118	2.58599	3	4	5	4	0	4	chr9:116187119-116204976	+	2209	ncRNA
LOC110255513	0.390043	1.31043	0.721057	5.63335	4.29648	0	12	5	10	0	3	chr9:119226954-119613256	-	1235	ncRNA
LOC110255514	3.77552	13.6945	5.08353e-08	44.3942	3.23249	33	47	53	5	0	5	chr9:119655737-119678688	+	2404	ncRNA
LOC110255515	8.36665	330.074	1	3.29074	0	0	6	4	0	0	0	chr9:119699339-119728175	-	3612	ncRNA
LOC110255516	-0.429729	0.742401	0.816448	15.0868	20.3251	9	23	13	12	31	18	chr9:120380806-120385788	+	2153	ncRNA
LOC110255517	1.1565	2.22916	0.641691	6.09476	2.72858	10	0	8	4	4	0	chr9:120397456-120488063	+	3196	ncRNA
LOC110255518	0.480436	1.39516	0.804203	37.3583	26.7742	58	11	41	43	6	33	chr9:120728763-120741419	+	3931	ncRNA
LOC110255519	-0.284719	0.820902	0.850354	28.8322	35.1248	41	14	30	43	23	41	chr9:120744311-120750427	+	5699	ncRNA
LOC110255520	-1.19072	0.438084	1	11.8008	26.9501	15	6	14	31	20	31	chr9:120878345-120881781	-	1875	ncRNA
LOC110255523	-2.31594	0.200832	0.218023	6.21655	30.9937	13	0	5	59	8	27	chr9:123879814-123914042	+	3338	ncRNA
LOC110255526	-8.85034	0.00216661	1	0	4.6055	0	0	0	6	3	5	chr9:124053971-124090915	-	1032	ncRNA
LOC110255528	-0.371444	0.773008	0.824053	33.4259	43.2442	35	33	31	23	66	41	chr9:129286352-129293425	-	5402	ncRNA
LOC110255529	4.10335	17.1883	0.179819	5.94939	0.336712	0	12	6	1	0	0	chr9:129813869-129834201	-	2891	ncRNA
LOC110255532	-3.79536	0.0720248	0.122215	0.672684	9.46846	1	0	1	18	0	11	chr1:214553015-214931011	-	572	ncRNA
LOC110255534	-1.88658	0.270447	0.241861	14.1783	52.4525	18	8	16	90	13	57	chr9:130925374-130935640	+	7729	ncRNA
LOC110255535	-1.9762	0.254159	0.135993	3.40969	13.445	4	4	2	10	22	8	chr9:131265552-131267230	-	1679	pseudo
LOC110255536	0.809417	1.7525	0.716101	8.2023	4.67604	1	12	12	2	8	4	chr9:132687761-132690380	+	2451	ncRNA
LOC110255537	0.19119	1.1417	0.920474	76.8988	67.3531	96	58	73	67	66	71	chr9:133094618-133102894	-	6805	ncRNA
LOC110255539	0.665385	1.58599	0.757494	2.09925	1.31992	5	0	1	3	0	1	chr9:133372133-133376065	+	1643	ncRNA
LOC110255540	0.698834	1.62319	0.740922	29.2181	17.9966	47	6	33	25	8	22	chr9:133387118-133399486	+	4505	ncRNA
LOC110255541	-0.998171	0.500634	0.822044	3.0285	6.0593	4	1	4	10	6	2	chr9:133399556-133408299	+	1761	ncRNA
LOC110255544	-0.69991	0.615611	0.318147	777.365	1262.76	929	558	815	1549	909	1379	chr9:134953970-134982929	+	27914	ncRNA
LOC110255546	0.939744	1.91819	0.313804	60.6392	31.6079	82	34	63	31	29	36	chr9:135078994-135094535	+	3384	ncRNA
LOC110255551	-0.625434	0.648225	0.854708	77.4353	119.463	88	54	88	229	15	120	chr9:138414552-138419754	+	3250	ncRNA
LOC110255560	-0.459887	0.727043	0.0449929	344.268	473.521	300	375	350	394	524	516	chr9:64863862-64874908	-	4258	pseudo
LOC110255569	8.66039	404.611	1	4.03611	0	6	0	6	0	0	0	chr9:127344574-127347449	-	1670	pseudo
LOC110255579	0.194729	1.14451	0.899802	141.016	123.21	192	95	128	126	111	137	chr1:216929001-216931845	-	2845	pseudo
LOC110255584	-0.406245	0.754585	0.78515	724.808	960.542	803	600	746	1169	687	1064	chr10:42014480-42105014	+	12390	ncRNA
LOC110255586	-0.459424	0.727277	0.287706	84.1981	115.775	93	65	92	130	108	112	chr10:50975769-50999184	-	2061	ncRNA
LOC110255587	1.40946	2.65637	0.724943	5.31163	1.99335	2	8	6	5	0	1	chr10:50681745-50701197	-	2253	ncRNA
LOC110255588	1.80857	3.50295	0.82417	3.46917	0.98321	6	3	1	2	0	1	chr10:51204368-51276978	-	1784	ncRNA
LOC110255589	-0.210334	0.864337	0.885299	30.7474	35.5749	42	13	36	31	36	41	chr10:50907679-50910056	-	2074	ncRNA
LOC110255608	1.21659	2.32398	0.702817	3.01813	1.293	0	8	1	2	0	2	chr10:22187855-22194145	-	4074	ncRNA
LOC110255612	1.12513	2.18122	0.731809	4.97671	2.27621	1	9	5	4	0	3	chr10:38174183-38208446	-	1809	ncRNA
[truncated: 1,558 more rows]
