# Supplementary material for: Discovery of differentially expressed lncRNAs in porcine ovaries with smaller and bigger litter size
Source: Front Genet. 2025 Apr 16;16:1498076. doi: 10.3389/fgene.2025.1498076 (PMC12040972; doi:10.3389/fgene.2025.1498076)
Supplement: Supplementary file 5 [file Table6.xls]

## Sheet: sheet1
Table S6∣Differentially expressed lncRNAs in ovarian transcriptome.
AccID	log2FC	FoldChange	FDR	Normalized_gcz	Normalized_dcz	Style	ZD5	ZD7	ZD8	ZD12	ZD2	ZD3	Location	Strand	IsoLength	GeneType	KeggID	Description	E-Value2human	Blast_Symbol2human	Blast_Description2human
LOC102165728	11.4387	2775.81	0.0007428	27.7481	0	up	43	4	35	0	0	0	chr7:71068340-71237578	+	6384	ncRNA	ssc:102165728	uncharacterized LOC102165728
LOC106506002	5.23432	37.6433	8.73437e-07	13.0414	0.336712	up	8	18	13	1	0	0	chr14:56608733-56614495	-	2087	ncRNA
LOC106509839	5.08094	33.8467	0.0266405	11.7251	0.336712	up	0	16	20	1	0	0	chr3:97284509-97291335	-	4805	ncRNA
LOC110256292	4.96105	31.1475	0.000132451	20.4383	0.646498	up	31	10	19	1	0	1	chr13:71671781-71700698	+	2737	ncRNA
LOC110259442	4.82237	28.293	0.00350556	18.5643	0.646498	up	1	38	17	1	0	1	chr2:119170827-119303636	-	6290	ncRNA
LOC110256263	4.79756	27.8106	0.00465198	18.9965	0.673425	up	6	34	17	2	0	0	chr13:48169308-48202597	-	3928	ncRNA
LOC102163684	4.63854	24.9081	0.0213032	8.62594	0.336712	up	9	2	15	1	0	0	chr5:39005049-39042155	+	3118	ncRNA	ssc:102163684	uncharacterized LOC102163684
LOC106510002	4.63273	24.808	0.0386301	8.59124	0.336712	up	17	0	8	1	0	0	chr4:30277555-30403680	+	5160	ncRNA
LOC110261016	4.62686	24.7073	0.013839	8.55632	0.336712	up	14	4	7	1	0	0	chr6:53994106-54005645	+	518	ncRNA
LOC100621695	4.30758	19.802	0.00302339	46.3279	2.33006	up	76	12	48	6	0	1	chr17:35167885-35173855	-	453	ncRNA	ssc:100621695	uncharacterized LOC100621695
LOC110257083	4.26436	19.2177	1.04134e-09	20.0975	1.0363	up	21	13	26	0	3	0	chr1:254337551-254351651	-	1918	ncRNA
LOC102164558	4.09441	17.0821	0.00700428	22.2479	1.293	up	42	0	23	2	0	2	NW_018085100:2015823-2050083	-	3433	ncRNA	ssc:102164558	uncharacterized LOC102164558
LOC102163250	3.92924	15.2341	0.00657675	9.99117	0.646498	up	4	16	10	1	0	1	chr14:120437564-120440267	-	993	ncRNA	ssc:102163250	uncharacterized LOC102163250
LOC110255841	3.87076	14.629	0.0313327	9.59394	0.646498	up	2	16	11	1	0	1	chr11:58198699-58209984	+	956	ncRNA
LOC110255514	3.77552	13.6945	5.08353e-08	44.3942	3.23249	up	33	47	53	5	0	5	chr9:119655737-119678688	+	2404	ncRNA
LOC106505618	3.53801	11.6157	1.39603e-09	85.9135	7.38718	up	110	54	90	8	10	4	chr13:37153234-37179129	+	4086	ncRNA
LOC106507457	3.43311	10.8011	0.00995759	14.3547	1.31992	up	6	24	13	3	0	1	chr4:117519126-117526138	+	4724	ncRNA
LOC102162881	3.40882	10.6208	0.0266042	7.24849	0.673425	up	3	8	11	2	0	0	chr13:157013057-157120955	-	5284	ncRNA	ssc:102162881	uncharacterized LOC102162881
LOC106509908	3.1688	8.99297	4.30904e-09	24.3043	2.6937	up	17	25	31	8	0	0	chr3:124574192-124606959	-	2371	ncRNA
LOC100621235	3.08542	8.48799	5.33595e-12	153.293	18.0512	up	186	104	164	20	22	12	chr15:44893544-44917836	-	1162	ncRNA	ssc:100621235	uncharacterized LOC100621235
LOC102167218	3.02047	8.11431	0.00413601	10.7045	1.31044	up	6	16	10	0	2	2	chr15:96567001-96608058	+	700	ncRNA	ssc:102167218	uncharacterized LOC102167218
LOC110257355	3.01586	8.08842	3.22343e-11	295.511	36.5263	up	366	204	304	53	20	38	chr17:40278329-40283598	+	1750	ncRNA
LOC102167385	3.00328	8.01821	0.000182063	15.5454	1.93001	up	20	9	17	0	2	4	chr14:19531409-19533715	-	1800	pseudo		beta-1,4-galactosyltransferase 3-like
LOC106506502	2.99835	7.99084	0.00225385	16.2075	2.01951	up	6	22	21	2	3	1	chr16:37100489-37179519	-	6237	ncRNA
LOC110255744	2.80818	7.004	5.08857e-06	62.2874	8.88454	up	81	39	64	18	1	8	chr11:9820106-10029941	-	3015	ncRNA
LOC102159627	2.79838	6.95659	0	432.114	62.1072	up	398	424	465	103	22	64	chr9:20378201-20393092	+	2271	ncRNA	ssc:102159627	uncharacterized LOC102159627
LOC106510123	2.79394	6.93519	0.0060809	27.9498	4.02158	up	11	44	29	6	4	2	chr4:92291320-92310473	-	1594	ncRNA
LOC110260976	2.76436	6.79449	0.0293213	13.4188	1.96642	up	17	4	19	4	0	2	chr6:42408990-42451953	-	972	ncRNA
LOC106508121	2.73497	6.65747	4.40452e-05	57.486	8.62632	up	76	31	63	8	10	8	chr15:79326801-79337120	-	7691	ncRNA
LOC110260404	2.57186	5.94575	0.0345773	9.7393	1.62971	up	12	4	13	3	0	2	chr1:67657170-67667283	+	6038	ncRNA
LOC110256709	2.45444	5.48101	0	88.3447	16.1102	up	83	100	79	20	11	18	chr14:48058632-48076504	+	1657	ncRNA
LOC102159340	2.4429	5.43734	0.0386848	10.8829	1.99335	up	12	13	7	5	0	1	chr16:27705062-27718003	-	1725	ncRNA	ssc:102159340	uncharacterized LOC102159340
LOC102157619	2.43964	5.42508	0.0211166	12.7282	2.33802	up	7	20	11	1	4	2	chr1:147959481-147964077	-	1112	ncRNA	ssc:102157619	uncharacterized LOC102157619
LOC100519934	2.42438	5.36799	5.46078e-05	17229.2	3209.62	up	22301	10678	17938	1925	4262	3516	chr1:73119758-73124368	-	1853	ncRNA	ssc:100519934	uncharacterized LOC100519934
LOC110260362	2.36192	5.14055	0.00309134	20.389	3.95824	up	22	10	29	1	6	5	chr4:115013970-115023882	-	1381	ncRNA
LOC110259275	2.34791	5.09087	8.30907e-06	24.3016	4.76554	up	29	17	26	4	9	1	chr2:18733879-18758280	+	5971	ncRNA
LOC110261619	2.32141	4.99822	1.1189e-07	46.1184	9.21897	up	58	36	42	7	10	11	chr7:91167746-91171968	-	4054	ncRNA
ALAS1	2.27082	4.82599	0	32371.2	6707.68	up	32022	29747	34500	7000	6024	7327	chr13:34333263-34347435	+	1977	pseudo	ssc:100307125	aminolevulinate, delta-, synthase 1 pseudogene
LOC110262248	2.19714	4.58569	1.62633e-06	29.119	6.34216	up	36	22	28	9	6	4	chr9:104858132-104862602	+	1601	ncRNA
LOC110262000	2.05525	4.15617	0	122.314	29.422	up	104	126	135	33	27	29	chr1:168169639-168237186	-	3189	ncRNA
LOC106506368	2.04285	4.12059	0.0213596	17.618	4.26803	up	8	25	20	1	6	6	chr15:120746811-120755707	-	1082	ncRNA
LOC100521654	2.0214	4.05978	0	116.943	28.7978	up	100	119	130	20	28	40	chr2:18618270-18750659	-	1031	ncRNA	ssc:100521654	uncharacterized LOC100521654
LOC110257187	1.94362	3.84668	0.00160837	25.4122	6.59885	up	33	17	25	11	3	6	chr15:43718288-43788120	-	3185	ncRNA
LOC106505959	1.93971	3.83629	9.37736e-08	81.2046	21.1601	up	69	103	69	31	14	19	chr14:44154059-44165508	+	959	ncRNA
LOC100621792	1.90705	3.75041	0.0428346	13.4433	3.57716	up	16	7	17	1	4	6	chr1:26499195-26529634	+	3401	ncRNA	ssc:100621792	uncharacterized LOC100621792
LOC102160805	1.90102	3.73477	0.00101967	31.3481	8.38627	up	19	40	35	11	1	14	chr6:19692737-19704721	+	3117	ncRNA	ssc:102160805	uncharacterized LOC102160805
LOC100624537	1.81325	3.51434	0.00150028	35.3833	10.0611	up	33	25	48	17	0	14	chr5:7674012-7675241	+	1230	pseudo		ribosomal protein L31 pseudogene
LOC102158507	1.80776	3.50099	0.0277832	17.5746	5.01275	up	8	23	22	3	8	4	chr4:71899253-71903996	-	2822	ncRNA	ssc:102158507	uncharacterized LOC102158507
LOC102160568	1.75839	3.3832	0.00850653	23.4536	6.92532	up	32	16	21	5	8	8	chr7:83550040-83570438	+	1268	ncRNA	ssc:102160568	uncharacterized LOC102160568
LOC110257003	1.72581	3.30767	0.0122569	70.3435	21.2598	up	91	42	75	40	10	14	chr15:68068817-68107235	-	453	ncRNA
LOC110261561	1.67638	3.19625	0.000322046	34.1069	10.664	up	22	45	35	12	12	8	chr7:55885040-55931876	-	1009	ncRNA
LOC102163705	1.66632	3.17404	1.21325e-05	192.634	60.6838	up	240	141	188	60	58	66	chr13:147417886-147443588	+	3273	ncRNA	ssc:102163705	uncharacterized LOC102163705
FAM126B	1.66309	3.16693	3.72136e-05	12424.7	3923.26	up	15087	8781	12904	3253	4438	4180	chr15:104665720-104747688	-	9742	ncRNA
LOC106505844	1.662	3.16456	8.63874e-06	262.162	82.8362	up	223	260	300	14	158	76	chr13:191961240-192072070	-	1797	ncRNA
LOC106508521	1.64086	3.11851	0.000201925	88.7419	28.4498	up	85	100	78	53	2	32	chr2:98290208-98311186	+	4983	ncRNA
LOC102158757	1.63161	3.09858	2.72801e-08	208.699	67.3463	up	172	222	229	20	110	73	chr2:116257130-116278588	+	4835	ncRNA	ssc:102158757	uncharacterized LOC102158757
LOC102159151	1.63106	3.09742	2.34841e-08	144.238	46.5605	up	108	153	171	69	20	53	chr14:96449517-96516562	-	6450	ncRNA	ssc:102159151	uncharacterized LOC102159151
LOC106506130	1.61793	3.06935	0.00209535	68.2877	22.2415	up	86	44	72	34	16	17	chr14:125328784-125343597	+	11192	ncRNA
LOC102159118	1.60817	3.04865	6.95286e-07	95.5754	31.3433	up	111	75	97	23	45	26	chr4:126717957-126726700	+	7272	ncRNA	ssc:102159118	uncharacterized LOC102159118
LOC110260336	1.59225	3.01518	6.47812e-08	741.312	245.853	up	861	553	783	205	259	282	chr4:103085443-103105834	-	4875	ncRNA
LOC110256730	1.59043	3.01138	0.00128515	27.7054	9.19356	up	24	23	36	14	4	10	chr14:120852366-120906266	-	7369	ncRNA
LOC102163508	1.55366	2.93561	0.00643521	31.7689	10.8153	up	28	28	39	22	0	11	chr5:16006878-16008530	-	695	ncRNA	ssc:102163508	uncharacterized LOC102163508
LOC110259816	1.51306	2.85416	3.46284e-06	70.7902	24.796	up	50	81	81	13	34	28	chr1:393424-399529	+	5034	ncRNA
LOC106508330	1.48254	2.7944	0	217.6	77.8636	up	210	197	241	57	99	79	chr4:84545564-84598076	-	4357	ncRNA
LOC106508627	1.4787	2.78698	0.00116451	33.9843	12.1876	up	38	24	39	19	6	12	chr9:20205415-20207534	+	1091	ncRNA
LOC110259691	1.47657	2.78287	0.0189823	78.5198	28.209	up	108	52	71	30	30	25	chr2:103355143-103375171	-	9686	ncRNA
LOC110260209	1.45138	2.73469	6.04867e-06	44.3163	16.1989	up	52	37	42	18	15	16	chr4:2640237-2642465	+	2117	ncRNA
LOC102159522	1.44618	2.72486	0	733.814	269.297	up	704	705	774	202	328	284	chr1:179780666-179800299	+	2077	ncRNA	ssc:102159522	uncharacterized LOC102159522
LOC110257536	1.39267	2.62564	1.39913e-11	338.357	128.86	up	261	394	355	142	101	149	chr18:50307716-50310699	-	2528	ncRNA
LOC102166710	1.37907	2.60101	0.0153234	119.382	45.892	up	119	123	112	35	53	51	chr16:51432214-51457882	-	1652	ncRNA	ssc:102166710	uncharacterized LOC102166710
LOC100737932	1.34711	2.54402	0.00145897	36.7893	14.455	up	40	33	36	24	5	15	chr13:190083805-190085322	+	1518	pseudo		ferritin, heavy polypeptide 1 pseudogene
LOC102164325	1.33887	2.52953	0	1770.99	700.12	up	1871	1503	1886	583	759	780	chr9:40004670-40085792	+	1691	ncRNA	ssc:102164325	uncharacterized LOC102164325
LOC102162428	1.29546	2.45455	6.74735e-06	139.48	56.8192	up	155	108	151	36	72	64	chr15:31502990-31507746	+	667	ncRNA	ssc:102162428	uncharacterized LOC102162428
LOC110255853	1.29471	2.45327	0.0011479	117.474	47.8789	up	82	148	121	64	26	56	chr11:74267437-74295375	+	2691	ncRNA
LOC102164323	1.29373	2.45162	0	247.673	101.018	up	255	217	264	123	73	111	chr8:4681290-4725784	+	2829	ncRNA	ssc:102164323	uncharacterized LOC102164323
LOC100739518	1.22393	2.33582	0.0183067	85.8264	36.7378	up	99	56	100	52	18	42	chr9:214965-215998	-	1034	pseudo		60S ribosomal protein L23a-like
LOC110255180	1.18579	2.27488	1.60335e-05	148.326	65.196	up	152	128	161	33	92	72	chr14:122596994-122632944	-	1543	ncRNA
LOC102164231	1.13085	2.18987	0.0379604	35.8948	16.3858	up	33	34	40	28	4	18	chr7:59412344-59423429	+	5573	ncRNA	ssc:102164231	uncharacterized LOC102164231
LOC102160325	1.10565	2.15196	0.0243457	43.6974	20.3005	up	55	32	42	23	22	16	chr16:29062515-29111834	-	4556	ncRNA	ssc:102160325	uncharacterized LOC102160325
LOC110262218	1.08307	2.11853	0.0121224	99.4825	46.9529	up	68	117	113	24	65	53	chr9:22124978-22132303	+	5878	ncRNA
LOC102165115	1.02353	2.03289	0.0131936	54.4425	26.7757	up	62	48	51	40	17	24	chr11:70913094-70915346	-	1654	ncRNA	ssc:102165115	uncharacterized LOC102165115
LOC100521322	0.985994	1.98068	0.0281817	197.683	99.801	up	172	195	223	85	111	106	chr7:31573751-31590905	-	6876	ncRNA	ssc:100521322	uncharacterized LOC100521322
LOC106510230	0.965268	1.95243	0	297.399	152.318	up	305	274	304	139	153	170	chr4:125459367-125490199	+	2729	ncRNA
LOC110260373	0.939367	1.91769	0.00291699	90.8581	47.3742	up	107	69	93	48	50	45	chr4:117320526-117325389	-	4828	ncRNA
LOC110257412	0.927106	1.90146	0	982.073	516.479	up	938	930	1055	563	463	539	chr17:262725-276127	+	7648	ncRNA
LOC110261569	0.90917	1.87797	0.00167116	94.3871	50.2556	up	74	104	104	70	36	46	chr7:61843996-61847929	+	3526	ncRNA
LOC110255655	0.889293	1.85227	0	1456.44	786.294	up	1438	1377	1514	904	631	852	chr10:22579584-22669392	-	3456	ncRNA
LOC110261658	0.810272	1.75354	2.83795e-12	816.712	465.746	up	791	765	874	556	366	491	chr7:21240663-21245736	+	4240	pseudo
LOC102160652	0.790711	1.72993	0.0288013	124.634	72.0417	up	130	126	113	99	43	77	chr1:114266687-114297565	+	981	ncRNA	ssc:102160652	uncharacterized LOC102160652
LOC106504420	0.787797	1.72644	1.31809e-05	826.205	478.557	up	832	718	908	351	550	550	chr7:38717189-38746368	+	7168	ncRNA
LOC100522818	0.767626	1.70247	0	442.928	260.164	up	378	450	494	248	263	277	chr9:93047287-93051702	-	2288	ncRNA	ssc:100522818	uncharacterized LOC100522818
LOC110261305	0.76411	1.69832	0.0350075	141.235	83.1573	up	136	137	147	118	45	90	chr6:57262661-57264111	+	590	ncRNA
LOC110257460	0.729433	1.65799	0.000142439	366.61	221.113	up	336	376	379	150	267	253	chr17:21033698-21081018	+	2492	pseudo
LOC102167686	0.679344	1.60141	0.0245311	174.37	108.881	up	129	206	186	123	85	123	chr7:100075826-100077936	+	1301	ncRNA	ssc:102167686	uncharacterized LOC102167686
ELAVL4	0.672468	1.5938	0.0114396	335.467	210.479	up	344	295	358	144	260	233	chr6:161784146-161928953	-	4699	ncRNA
LOC102166296	0.603527	1.51943	1.31431e-07	263.431	173.372	up	217	286	283	163	178	184	chr5:6062121-6069785	+	2512	ncRNA	ssc:102166296	uncharacterized LOC102166296
LOC106507463	-0.586758	0.665838	0.00434705	108.543	163.022	down	122	84	116	152	148	196	chr4:122489409-122497617	+	6945	ncRNA
SNRPE	-0.591834	0.663499	0	501.299	755.544	down	467	512	512	803	705	780	chr1:111781784-111782249	-	466	ncRNA	ssc:100038330	small nuclear ribonucleoprotein polypeptide E	1e-48	SNRPE	small nuclear ribonucleoprotein polypeptide E
TSSC4	-0.607882	0.656159	0.00148153	980.468	1494.26	down	699	1201	1030	1572	1372	1585	chr2:1642693-1645860	+	1841	ncRNA
LOC110257274	-0.619897	0.650717	7.28877e-06	420.956	646.917	down	368	432	455	725	541	697	chr16:72791450-72796322	-	2210	ncRNA
LOC100522143	-0.651066	0.63681	0	569.164	893.779	down	601	505	583	896	854	959	chr6:75451207-75458957	-	2437	ncRNA	ssc:100522143	uncharacterized LOC100522143
LOC110256118	-0.655635	0.634796	0.0487302	372.382	586.622	down	420	281	404	682	455	645	chr12:59953727-59998294	+	7868	ncRNA
CYP2C91	-0.669666	0.628652	0.00236663	95.1006	151.283	down	87	98	98	181	127	150	chr14:106696697-106736291	-	1453	pseudo	ssc:100516879	uncharacterized LOC100516879
LOC100511884	-0.677811	0.625113	9.12143e-10	458.575	733.594	down	351	537	481	722	724	776	chr7:21620931-21621642	+	712	pseudo	ssc:100511884	histone H2A type 1-like	2e-69	HIST1H2AI	histone cluster 1, H2ai
LOC110257180	-0.692705	0.618693	0.00250006	83.8747	135.574	down	99	68	81	148	111	153	chr15:137998900-138008769	+	8821	ncRNA
LOC100621455	-0.70916	0.611676	2.96507e-07	695.077	1136.35	down	626	697	748	1096	964	1402	chr6:85533523-85536155	+	1468	ncRNA	ssc:100621455	uncharacterized LOC100621455
LOC110259905	-0.709183	0.611667	0.00206078	112.263	183.543	down	128	84	121	207	152	198	chr3:17751642-17766355	+	4907	ncRNA
LOC110256945	-0.727493	0.603952	0.0406038	60.4362	100.074	down	77	34	68	92	96	116	chr15:7795855-7802400	+	6238	ncRNA
LOC110255434	-0.73975	0.598843	0.000972489	105.471	176.132	down	129	75	108	192	164	177	chr9:41738359-41745104	+	4952	ncRNA
LOC100517116	-0.759048	0.590886	0	498.066	842.921	down	478	459	546	868	752	939	chr12:4953573-4960538	-	4144	ncRNA	ssc:100517116	uncharacterized LOC100517116
LOC110261485	-0.768151	0.587169	0.0226154	2326.97	3963.03	down	1403	3181	2380	4205	3531	4285	chr7:20778396-20789523	-	3467	pseudo
LOC102162695	-0.776371	0.583833	0.0152313	40.3498	69.119	down	41	35	44	83	60	66	chr1:169915800-170621845	+	7299	ncRNA	ssc:102162695	uncharacterized LOC102162695
LOC106504205	-0.780782	0.582051	2.49485e-08	493.727	848.26	down	557	388	519	899	748	927	chr9:49098669-49122513	-	15373	ncRNA
LOC102160748	-0.78893	0.578773	0	757.859	1309.43	down	758	678	818	1261	1306	1400	chr18:14295649-14298567	-	2866	ncRNA	ssc:102160748	uncharacterized LOC102160748
LOC102162605	-0.800714	0.574065	0	603.417	1051.14	down	618	537	638	986	1029	1174	chr13:31053371-31118866	+	5010	ncRNA	ssc:102162605	uncharacterized LOC102162605
LOC110260253	-0.805446	0.572185	0.0195859	94.8567	165.787	down	122	65	93	194	133	176	chr4:40032220-40036712	-	3976	ncRNA
LOC106504559	-0.806397	0.571808	0.0370106	41.9659	73.3991	down	36	46	43	54	89	79	chr7:121710880-121736144	+	11395	ncRNA
LOC110261253	-0.82088	0.566096	0.0256904	177.005	312.685	down	189	157	179	389	222	339	chr6:170103349-170110320	+	6871	ncRNA
LOC110261480	-0.834267	0.560868	0.000269981	1991.75	3551.2	down	1266	2627	2066	3779	3267	3713	chr7:20737515-20738014	+	500	pseudo
LOC102162007	-0.844611	0.556861	0.00410147	208.782	374.934	down	274	137	205	421	319	397	chr13:46075664-46103035	+	7240	ncRNA	ssc:102162007	uncharacterized LOC102162007
LOC100513133	-0.876001	0.544876	1.02294e-07	5792.56	10631	down	6049	4851	6318	11685	8669	11950	chr2:6803590-6811708	-	7928	ncRNA	ssc:100513133	uncharacterized LOC100513133
TMEM159	-0.882901	0.542276	5.15351e-05	305.619	563.595	down	229	358	326	629	440	645	chr3:24876631-24910841	-	2161	ncRNA
LOC110256587	-0.88486	0.54154	0.0135461	29.9624	55.3366	down	27	34	28	68	41	59	chr13:28063456-28082056	+	4086	ncRNA
LOC110256407	-0.885063	0.541464	0.00161694	44.6597	82.4881	down	50	42	40	69	98	82	chr1:270161038-270163434	-	2361	ncRNA
LOC110255805	-0.906319	0.533545	0.0204881	28.0463	52.5747	down	34	20	29	65	44	50	chr11:15556048-15562600	+	3099	ncRNA
LOC106507125	-0.909511	0.532365	0.00471195	300.38	564.245	down	251	323	322	431	686	588	chr7:10402394-10670170	+	5076	ncRNA
LOC110260756	-0.915829	0.530039	0.000676229	190.169	358.791	down	245	120	197	406	312	369	chr1:94424407-94444845	+	20306	ncRNA
LOC100512700	-0.921852	0.527831	0.000574265	491.993	932.112	down	366	607	495	1109	743	975	NW_018084833:1058409-1063957	+	1064	ncRNA	ssc:100512700	uncharacterized LOC100512700
LOC110261084	-0.957466	0.514961	0.0452349	56.1707	109.087	down	60	44	63	139	70	123	chr6:65271927-65274481	+	2193	ncRNA
LOC110261488	-0.959027	0.514404	0.000207896	3503.12	6810.08	down	2417	4276	3787	7939	5528	7190	chr7:20720283-20721839	+	761	pseudo
LOC106508570	-0.976387	0.508251	1.31993e-08	110.319	217.065	down	111	99	118	248	175	236	chr6:163653759-163666220	+	9329	ncRNA
LOC110257243	-0.977843	0.507738	0.00405785	96.9657	190.985	down	75	119	95	236	139	205	chr16:66810961-66832941	-	12281	ncRNA
LOC102160979	-0.980052	0.506962	0.0222683	57.8108	114.044	down	84	31	55	128	87	132	chr3:39451543-39454563	-	3021	pseudo		ribosomal protein L34 pseudogene
LOC106508476	-0.994486	0.501915	2.1808e-06	98.7544	196.765	down	67	129	99	218	167	212	chr6:43503811-43510112	+	1631	ncRNA
LOC102166670	-1.00625	0.49784	0.000765842	65.4545	131.487	down	71	58	65	163	98	138	chr11:7158285-7168410	-	2602	ncRNA	ssc:102166670	uncharacterized LOC102166670
LOC102162214	-1.01081	0.496266	0.039927	72.7632	146.631	down	57	86	74	190	94	162	chr7:29807822-29815476	+	2414	ncRNA	ssc:102162214	uncharacterized LOC102162214
LOC110256685	-1.01309	0.495483	0.011891	29.8134	60.1806	down	37	23	28	74	42	67	chr14:78381090-78386858	+	5656	ncRNA
LOC100626258	-1.02154	0.492591	0.00957423	156.142	316.991	down	102	203	162	379	220	366	chr8:39603068-39605041	+	968	ncRNA	ssc:100626258	uncharacterized LOC100626258
LOC106505099	-1.04075	0.486073	0.00743134	23.6287	48.6221	down	17	23	31	58	34	56	chr12:24800506-24809843	+	4164	ncRNA
LOC110256633	-1.05368	0.481738	2.35961e-09	79.8159	165.694	down	101	52	83	161	164	177	chr14:89685794-89690182	-	4389	pseudo
LOC102161115	-1.05874	0.480051	0	193.307	402.691	down	189	180	206	406	379	436	chr12:52420175-52424455	-	1839	ncRNA	ssc:102161115	uncharacterized LOC102161115
LOC110259304	-1.06186	0.479015	0.0443847	16.0482	33.5133	down	12	18	18	42	22	38	chr2:49900186-49919195	+	3244	ncRNA
LOC110256684	-1.0822	0.472308	8.49866e-06	615.992	1304.23	down	554	639	641	1580	1006	1371	chr14:80041420-80071446	-	26330	ncRNA
LOC102165781	-1.08882	0.470146	0.0298512	24.5528	52.2349	down	40	8	24	48	56	54	chr12:11996303-12005313	+	1031	ncRNA	ssc:102165781	uncharacterized LOC102165781
LOC102161992	-1.09567	0.46792	0.00295876	21.2871	45.5045	down	9	32	23	48	41	49	chr7:2379295-2380731	+	1055	ncRNA	ssc:102161992	uncharacterized LOC102161992
LOC110256016	-1.09781	0.467226	0.0329921	20.5193	43.9287	down	22	16	23	36	58	38	chr12:23216486-23219753	-	2686	ncRNA
LOC106507237	-1.0991	0.466809	0.0208798	22.9261	49.1237	down	30	10	28	36	56	57	chr1:271893698-271897023	-	2569	ncRNA
LOC110261232	-1.11592	0.461395	0	205.817	446.087	down	222	185	203	461	399	494	chr6:163712190-163734688	+	22499	pseudo
LOC102167379	-1.11611	0.461337	0.0312909	30.6676	66.4871	down	54	16	19	72	64	65	chr13:17642049-17654981	+	5912	ncRNA	ssc:102167379	uncharacterized LOC102167379
LOC100627270	-1.12662	0.457989	2.37588e-14	68.6459	149.897	down	49	86	70	161	138	155	chr1:169665110-169676127	-	763	ncRNA	ssc:100627270	uncharacterized LOC100627270
LOC102160506	-1.12782	0.457607	0.0283305	38.0922	83.254	down	34	46	33	111	53	89	chr4:111347576-111350486	+	1567	ncRNA	ssc:102160506	uncharacterized LOC102160506
LOC110257870	-1.13137	0.456482	3.76578e-06	49.9196	109.369	down	66	36	45	123	90	119	chrY:5948875-5958276	+	7854	ncRNA
LOC102163283	-1.13693	0.454727	0.00303858	24.3016	53.4543	down	29	17	26	38	63	61	chr12:39273002-39305398	-	5158	ncRNA	ssc:102163283	uncharacterized LOC102163283
LOC110256304	-1.15268	0.44979	6.17671e-06	102.893	228.769	down	94	109	103	280	175	239	chr13:79710405-79712216	+	1314	ncRNA
LOC110260343	-1.15311	0.449654	0.00206436	31.1754	69.3442	down	11	47	36	71	58	82	chr4:107216331-107348173	-	3336	ncRNA
LOC102160096	-1.1855	0.439671	1.2536e-05	88.837	202.066	down	94	73	97	248	154	211	chr13:71908633-71917720	-	5412	ncRNA	ssc:102160096	uncharacterized LOC102160096
LOC110258360	-1.19147	0.437855	0.0112355	55.8898	127.657	down	74	34	57	157	82	150	NW_018084979:728455-734760	+	6306	pseudo
LOC106509869	-1.21025	0.432195	0	478.909	1108.1	down	380	575	472	1064	1108	1185	chr3:112306463-112315989	-	8940	ncRNA
LOC110255732	-1.21344	0.431239	4.06226e-05	369.963	857.92	down	445	283	366	1045	648	911	chr10:68828351-68852156	+	23806	pseudo
LOC110262128	-1.2143	0.430983	0.00473019	24.326	56.4563	down	17	26	30	38	69	64	chr8:72354422-72357484	+	2770	ncRNA
LOC106509837	-1.23239	0.425613	7.46789e-06	30.8588	72.5179	down	41	20	30	84	59	77	chr3:95156405-95168584	+	11382	ncRNA
LOC102163721	-1.23999	0.423375	0.000421707	49.0032	115.758	down	48	42	56	83	143	124	chr6:57543794-57572299	+	4814	ncRNA	ssc:102163721	zinc finger protein 836-like	1e-30	ZNF836	zinc finger protein 836
LOC106505536	-1.24076	0.42315	0.000364034	106.772	252.341	down	139	58	119	301	186	280	chr14:30570224-30573116	-	2633	ncRNA
LOC102160311	-1.24288	0.422528	0.0456963	12.3121	29.1527	down	4	21	12	23	27	39	chr2:125364325-125507719	-	1829	ncRNA	ssc:102160311	uncharacterized LOC102160311
LOC100516814	-1.25229	0.419781	0.00632554	19.2797	45.9417	down	21	19	17	62	34	43	NW_018084979:947387-978029	-	1971	pseudo		60S acidic ribosomal protein P1-like
LOC106505263	-1.25387	0.419322	0	351.747	838.862	down	287	409	352	900	753	890	chr12:60952420-60969051	+	7574	ncRNA
LOC110262093	-1.25726	0.418337	0.0445759	10.1856	24.3618	down	12	10	8	15	29	30	chr8:43092192-43098693	+	2323	ncRNA
LOC102161634	-1.26313	0.41664	7.63109e-07	129.089	309.848	down	172	78	131	355	255	330	chr9:91597881-91600765	+	2574	ncRNA	ssc:102161634	uncharacterized LOC102161634
LOC102159014	-1.26526	0.416025	0.0178674	17.1835	41.318	down	26	15	9	54	32	39	chr6:156723005-156766635	+	19834	ncRNA	ssc:102159014	uncharacterized LOC102159014
LOC106504728	-1.26541	0.415981	0.0303012	12.9359	31.1112	down	18	9	11	21	40	33	chr8:99309421-99520976	+	3730	ncRNA
LOC106508380	-1.28448	0.410519	0.00491764	12.9633	31.5921	down	16	14	8	30	38	27	chr2:59236211-59237261	+	942	ncRNA
LOC110261042	-1.31221	0.402703	8.87181e-06	115.587	287.044	down	135	93	114	350	210	312	chr6:58321852-58330949	-	2095	ncRNA
LOC100516019	-1.3138	0.402259	0.0219582	17.0426	42.382	down	11	22	18	59	32	37	chr6:58954171-58962044	-	3948	pseudo		heat shock factor 2-binding protein-like
LOC102162978	-1.31607	0.401628	6.13227e-06	22.2678	55.4587	down	35	14	16	54	55	59	chr14:108033526-108037242	+	1737	ncRNA	ssc:102162978	uncharacterized LOC102162978
LOC110256950	-1.31827	0.401015	0.0161134	12.131	30.2657	down	10	16	10	40	28	23	chr15:45437243-45440786	-	2598	ncRNA
LOC106505733	-1.3296	0.397879	0.0134837	15.4106	38.7471	down	25	8	12	47	26	45	chr13:98462466-98472491	+	1143	ncRNA
LOC110255640	-1.35098	0.392026	7.94474e-11	47.074	120.094	down	63	27	49	117	126	120	chr10:12544186-12557665	-	6730	ncRNA
LOC100520091	-1.36769	0.38751	0	73.0653	188.566	down	73	70	74	194	155	225	chr10:10986225-11053748	-	7881	ncRNA	ssc:100520091	uncharacterized LOC100520091
LOC110261013	-1.37351	0.38595	3.85366e-09	41.4224	107.342	down	32	43	49	126	83	117	chr6:52098570-52100347	+	1476	ncRNA
LOC100517320	-1.38416	0.383114	0.0301652	11.6686	30.4735	down	8	13	14	19	41	32	chr1:152461496-152467143	-	3968	ncRNA	ssc:100517320	uncharacterized LOC100517320
LOC106504714	-1.38609	0.382601	1.1066e-06	28.4037	74.2546	down	16	41	28	87	62	76	chr8:82368689-82378452	-	7480	ncRNA
LOC100514905	-1.40431	0.377798	0.0425502	16.824	44.5481	down	26	13	10	58	24	54	chr6:111234418-111264810	+	5086	ncRNA	ssc:100514905	uncharacterized LOC100514905
SLA-DRB4	-1.41717	0.374447	0.00399883	14.9003	39.8096	down	28	8	7	44	32	45	chr7:24845944-24856508	-	10565	pseudo		MHC class II, DR beta-like 4 pseudogene
LOC110255886	-1.43789	0.369106	0.000427125	18.0652	48.9603	down	23	3	28	56	45	47	chr12:54325897-54331751	-	2512	ncRNA
LOC110259964	-1.46244	0.362879	1.00002e-05	36.0836	99.4544	down	43	24	40	126	79	96	chr3:43915890-43926310	+	2587	ncRNA
LOC110256224	-1.48809	0.356484	0.00270739	9.75534	27.3835	down	14	1	14	25	28	30	chr13:29014405-29065063	-	2767	ncRNA
LOC106507943	-1.49934	0.353715	0.0192141	7.48072	21.1673	down	13	0	9	22	21	21	chr11:65294684-65295820	-	640	ncRNA
LOC106509647	-1.51585	0.349691	3.02808e-07	128.826	368.419	down	161	101	118	275	429	412	chr3:8482579-8495162	-	3413	ncRNA
LOC106509343	-1.56772	0.337342	9.06891e-05	131.855	390.883	down	113	141	139	506	259	423	chr2:11923731-11924925	+	1087	ncRNA
LOC110256776	-1.56949	0.336926	1.62886e-10	23.9365	71.0634	down	31	11	29	76	59	81	chr14:43398271-43403958	+	5083	ncRNA
LOC110255869	-1.58036	0.334399	0.00228276	11.8877	35.5692	down	15	10	10	48	23	37	chr11:78881358-78885148	+	1976	ncRNA
LOC102165008	-1.59987	0.329906	1.56139e-05	40.115	121.615	down	43	35	41	145	78	148	chr5:101815969-101851201	+	9675	ncRNA	ssc:102165008	uncharacterized LOC102165008
LOC106510420	-1.60814	0.32802	0.00455673	11.4253	34.8514	down	13	7	14	47	21	38	chr5:89601795-89614522	-	8813	ncRNA
LOC100524410	-1.61452	0.326574	0.00867926	19.3816	59.3687	down	31	5	21	36	74	70	chr18:14660557-14661885	+	1329	pseudo		sorting nexin 5 pseudogene
LOC110260753	-1.62053	0.325217	0.000130593	12.5141	38.4999	down	17	6	14	48	27	42	chr5:64134881-64143075	+	2130	ncRNA
LOC106504879	-1.63393	0.32221	1.25267e-07	205.225	636.95	down	224	154	232	778	456	702	chr9:41667561-41678153	+	10336	ncRNA
LOC110261172	-1.64391	0.319988	0.0371286	5.34372	16.721	down	6	2	8	21	10	20	chr6:101215374-101269810	-	4471	ncRNA
LOC110260650	-1.64736	0.319224	0.00190302	9.50729	29.8038	down	13	6	9	37	26	27	chr5:11309871-11353579	+	1377	ncRNA
LOC106509619	-1.64768	0.319153	0.00347219	22.1488	69.42	down	31	16	18	95	42	74	chr3:4006615-4012308	+	4931	ncRNA
LOC102168016	-1.65042	0.318548	0.00487997	29.8189	93.6302	down	24	33	32	51	120	113	chr3:12040049-12206900	+	5452	ncRNA	ssc:102168016	uncharacterized LOC102168016
LOC110257167	-1.66511	0.31532	2.22045e-16	28.5842	90.673	down	40	19	25	99	79	97	chr15:59686285-59688846	+	1432	ncRNA
LOC110260878	-1.68437	0.311139	5.84182e-06	24.5469	78.9158	down	31	10	32	58	93	88	chr6:48935-55006	-	5083	ncRNA
LOC110259319	-1.70345	0.30705	3.9658e-09	21.3572	69.5785	down	26	18	19	85	54	72	chr2:59654579-59655996	+	910	ncRNA
LOC106505849	-1.71398	0.304817	0.0151005	5.42775	17.8294	down	7	4	5	25	12	17	chr13:196371395-196387976	+	477	ncRNA
LOC110261018	-1.74848	0.297616	0.00411349	6.65132	22.3723	down	6	4	10	30	14	24	chr6:54236378-54236974	+	515	ncRNA
LOC110260615	-1.80318	0.286543	0.00339775	10.7989	37.7116	down	11	11	10	51	20	44	chr5:5005837-5009927	-	2968	ncRNA
LOC106509920	-1.83276	0.280727	0	23.1317	82.4247	down	23	18	28	86	66	99	chr3:131452803-131465126	+	6443	ncRNA
LOC102159416	-1.8427	0.2788	0.00043858	17.9966	64.576	down	20	20	13	89	41	66	chr10:10145763-10153615	+	1110	ncRNA	ssc:102159416	uncharacterized LOC102159416
LOC110257371	-1.85919	0.275631	0.0081616	4.67954	17.0039	down	2	8	4	20	10	22	chr17:41649497-41650858	+	945	ncRNA
LOC110261391	-1.86952	0.273665	7.99734e-07	10.3233	37.7488	down	6	13	12	48	32	34	chr6:85536687-85541275	+	594	pseudo
LOC110260825	-1.91767	0.264681	0.000245491	20.5195	77.5531	down	33	10	17	53	102	79	chr1:99793497-99799231	-	5735	pseudo
LOC110259855	-1.96773	0.255655	0.0426283	4.30402	16.8644	down	0	9	4	25	11	15	chr3:6585837-6589384	+	3260	ncRNA
LOC110256949	-1.9707	0.25513	2.96803e-06	7.75148	30.4117	down	6	11	6	22	37	33	chr15:122217691-122683203	+	2212	ncRNA
LOC102164493	-1.97599	0.254195	0.007786	22.6325	89.0653	down	11	32	25	129	46	96	chr15:128150047-128185645	-	2877	ncRNA	ssc:102164493	uncharacterized LOC102164493
LOC106510239	-2.00147	0.249745	0.0085113	3.80126	15.2506	down	8	0	3	12	19	15	chr4:127217031-127224688	-	2095	ncRNA
LOC110260394	-2.00173	0.2497	0.0401429	12.9413	51.8576	down	5	19	15	79	22	57	chr4:129073744-129094211	-	6676	ncRNA
LOC110257062	-2.00267	0.249538	0.000770502	15.4236	61.8387	down	17	9	20	86	36	66	chr15:60032522-60039760	-	2571	ncRNA
LOC110255892	-2.00978	0.248311	2.22766e-06	12.2443	49.3406	down	16	10	10	63	33	54	chr12:58234488-58247564	+	3908	ncRNA
LOC110261219	-2.03036	0.244794	0.00219179	4.39558	17.9871	down	6	2	5	22	10	23	chr6:150076561-150091095	-	1226	ncRNA
LOC106508334	-2.04449	0.242408	3.5455e-12	12.3281	50.888	down	6	18	13	55	39	61	chr5:21405042-21413766	-	1157	ncRNA
SLA-4	-2.06436	0.239093	1.02746e-05	11.315	47.3568	down	17	9	7	61	31	52	chr7:22974472-22976455	+	1984	pseudo		MHC class I antigen 4
LOC110259337	-2.07638	0.237109	1.24424e-09	20.7251	87.4397	down	26	18	17	90	82	93	chr2:66449937-66466384	-	2492	pseudo
LOC110261096	-2.07956	0.236586	0.00350776	4.99559	21.1476	down	2	8	5	12	28	24	chr6:71252689-71256810	+	1180	ncRNA
LOC106508857	-2.13021	0.228424	0.0168024	9.99139	43.7743	down	15	10	4	21	65	46	chr1:38967784-38983252	-	14248	ncRNA
LOC110257651	-2.21918	0.214763	2.6717e-09	10.9336	50.9468	down	6	12	15	36	55	64	chrX:52169699-52173935	+	2664	ncRNA
LOC110261575	-2.25085	0.2101	0.0060643	15.654	74.545	down	20	14	12	32	103	91	chr7:65102972-65141262	+	3895	ncRNA
LOC110257799	-2.27276	0.206934	0.0192657	7.37028	35.655	down	6	8	8	19	56	32	chrX:121502550-121539909	-	3173	ncRNA
LOC106506385	-2.31917	0.200383	0.00135893	7.83834	39.1566	down	6	15	2	56	22	41	chr15:128190455-128231247	-	1318	ncRNA
LOC110261063	-2.3283	0.199119	6.58381e-05	3.88245	19.5383	down	10	0	1	23	18	18	chr6:59694872-59702886	+	2095	ncRNA
LOC100522253	-2.33977	0.197542	0.000364027	4.03894	20.4867	down	5	2	5	29	14	19	chr5:35911985-35913222	+	1238	pseudo		RING finger protein 114-like
LOC110259843	-2.35787	0.195078	0.00313114	3.16917	16.2869	down	8	0	1	12	22	15	chr3:4643837-4667198	+	2595	ncRNA
LOC110255698	-2.35977	0.194823	0.0294735	2.03977	10.5112	down	3	1	2	5	13	14	chr10:50493345-50502274	+	6402	ncRNA
LOC106504467	-2.36613	0.193965	0.000121624	4.47678	23.1219	down	8	2	3	22	15	34	chr7:75239641-75241979	+	2141	ncRNA
LOC110259473	-2.3705	0.193379	0.0308808	7.18923	37.2187	down	12	3	6	61	16	36	chr2:132143417-132148692	-	3988	ncRNA
LOC102164496	-2.38382	0.191601	0.000373657	11.5036	60.0816	down	16	5	13	58	60	64	chr17:34164801-34205318	+	2570	ncRNA	ssc:102164496	uncharacterized LOC102164496
LOC110257047	-2.42511	0.186196	0.00608782	2.39641	12.9141	down	4	1	2	19	9	11	chr15:135541239-135542915	+	1429	ncRNA
LOC110262233	-2.43209	0.185297	0.0168681	4.63327	25.0486	down	3	4	7	40	12	24	chr9:78063070-78219003	-	806	ncRNA
LOC110255440	-2.48472	0.178659	6.85628e-07	7.13259	39.9688	down	9	6	6	49	24	49	chr9:46097509-46134201	-	7312	ncRNA
LOC110262031	-2.5168	0.17473	4.99578e-06	6.77311	38.8104	down	9	4	7	52	24	42	chr8:356892-366157	-	1158	ncRNA
LOC110259896	-2.54046	0.171888	0.041356	4.03611	23.5292	down	6	0	6	8	37	26	chr1:8033581-8038827	-	1660	ncRNA
LOC110261693	-2.5596	0.169622	1.75494e-05	3.66626	21.6632	down	2	5	4	28	13	25	chr7:102609794-102640812	-	1448	ncRNA
LOC110257345	-2.56311	0.16921	0	12.6953	75.0762	down	22	5	10	83	62	83	chr16:79447985-79454751	-	6257	ncRNA
LOC100622439	-2.62605	0.161987	5.96014e-11	8.73737	53.9905	down	8	9	9	68	38	58	chr9:45409664-45449550	-	2755	ncRNA	ssc:100622439	uncharacterized LOC100622439
LOC102161901	-2.65407	0.158871	0.000165745	4.05782	25.5946	down	6	1	5	17	36	24	chr4:123409196-123419690	-	5812	ncRNA	ssc:102161901	uncharacterized LOC102161901
LOC102164445	-2.67072	0.157048	1.80024e-08	4.0767	26.012	down	7	0	5	32	19	28	chr2:4906027-4909010	-	2589	ncRNA	ssc:102164445	uncharacterized LOC102164445
LOC100739121	-2.68434	0.155573	0	85.6502	550.601	down	88	83	83	579	513	576	chr3:31133403-31139541	+	2443	ncRNA	ssc:100739121	uncharacterized LOC100739121
LOC110260245	-2.70152	0.153731	0.0320693	1.42656	9.33463	down	4	0	0	6	14	8	chr4:32973625-32981871	+	3158	ncRNA
LOC110262134	-2.76023	0.1476	1.9856e-05	2.77477	18.8569	down	5	2	1	26	14	17	chr8:74012514-74017607	+	766	ncRNA
LOC100153663	-2.80548	0.143043	0.018749	1.38597	9.74904	down	3	0	1	5	9	16	chr7:30746548-30747244	+	697	pseudo		cell division cycle 42 (GTP binding protein, 25kDa) pseudogene
LOC102166555	-2.81907	0.141702	0.0212117	1.34537	9.55492	down	2	0	2	4	13	12	chr13:26668575-26669126	-	334	ncRNA	ssc:102166555	uncharacterized LOC102166555
LOC106508312	-2.85136	0.138565	0.00727124	1.40768	10.2211	down	3	1	0	15	6	10	chr3:79468612-79608423	-	1196	ncRNA
LOC110261616	-2.85545	0.138173	0.00957303	1.42656	10.3868	down	4	0	0	7	8	17	chr7:86612815-86743829	+	4075	ncRNA
LOC110256119	-2.86398	0.137359	4.14042e-05	5.08999	37.1189	down	7	3	5	52	20	41	chr12:60006403-60008626	+	1894	ncRNA
LOC100622358	-2.8804	0.135804	1.89078e-05	2.32089	17.1537	down	0	5	2	11	21	20	chr6:58643343-58647581	-	2351	pseudo		leukocyte immunoglobulin-like receptor subfamily A member 6-like
LOC102163153	-2.89414	0.134517	0.0098631	6.14103	45.7168	down	9	4	5	40	53	45	chr6:159015184-159020426	-	2871	ncRNA	ssc:102163153	uncharacterized LOC102163153
LOC100623931	-2.91696	0.132406	0.00236265	7.18454	54.3268	down	6	14	1	20	75	70	chr14:115188068-115196184	+	4215	ncRNA	ssc:100623931	uncharacterized LOC100623931
LOC110255864	-2.92116	0.132021	0.000100256	2.77193	21.0619	down	6	0	2	19	29	15	chr11:77357849-77358551	+	531	ncRNA
LOC110262028	-2.96041	0.128478	5.7013e-09	3.44461	26.8788	down	7	0	3	31	18	33	chr8:325226-326833	+	442	ncRNA
LOC102158108	-2.9611	0.128417	0.000403265	10.2234	79.6791	down	14	8	8	122	40	80	chr6:14910931-14954936	-	4118	ncRNA	ssc:102158108	uncharacterized LOC102158108
LOC110256123	-3.08409	0.117922	0.000114751	7.24587	61.521	down	15	0	6	91	32	64	chr12:60157214-60162570	-	2182	ncRNA
LOC106507246	-3.21566	0.107644	0	47.8485	444.591	down	40	62	40	381	487	478	chr8:8391832-8404682	-	3395	ncRNA
LOC110261045	-3.24926	0.105166	0.000532627	1.6888	16.1435	down	0	5	0	8	21	20	chr6:58628954-58699797	-	2173	pseudo
LOC110256124	-3.32191	0.100001	0.000262624	7.73827	77.4719	down	3	16	4	117	34	85	chr1:254962957-254967528	+	2688	ncRNA
LOC110262189	-3.37088	0.0966639	0.0127139	1.35104	14.0702	down	0	4	0	4	18	21	chr8:129880454-129985909	+	2284	ncRNA
LOC102160458	-3.38605	0.0956529	0.00918357	1.70201	17.8881	down	3	0	2	6	28	20	chr5:85472011-86041585	+	6692	ncRNA	ssc:102160458	uncharacterized LOC102160458
LOC100522323	-3.41527	0.0937351	2.13928e-05	1.74261	18.6874	down	4	0	1	25	10	22	chr6:82298520-82308881	-	651	pseudo	ssc:100522323	fatty acid-binding protein, heart-like	5e-62	FABP3	fatty acid binding protein 3, muscle and heart (mammary-derived growth inhibitor)
LOC102159985	-3.45748	0.091032	0.000212641	6.70327	73.7362	down	3	12	5	115	35	74	chr9:133141284-133144534	+	608	ncRNA	ssc:102159985	uncharacterized LOC102159985
LOC110259814	-3.47451	0.0899642	1.11307e-05	1.34537	15.0557	down	2	0	2	18	9	19	chr1:285791-301054	+	10544	ncRNA
LOC106505411	-3.60259	0.0823213	0.00413967	0.713281	8.77607	down	2	0	0	10	4	13	chr12:15069148-15080088	+	4141	ncRNA
LOC110259417	-3.614	0.0816727	0.0313508	0.713281	8.84584	down	2	0	0	2	12	13	chr2:90820175-91077208	+	1131	ncRNA
LOC110255704	-3.65847	0.079194	0.0195001	1.01045	12.8754	down	1	1	1	3	20	16	chr10:56237474-56244063	+	4189	ncRNA
LOC110259246	-3.71407	0.0761998	0.0134955	1.34537	17.777	down	2	0	2	31	6	17	chr2:9062508-9064090	-	1305	ncRNA
LOC106505648	-3.7473	0.0744644	0.0338524	1.02932	13.9473	down	2	0	1	3	24	15	chr13:53011343-53021111	+	1183	ncRNA
LOC110260419	-3.7519	0.0742278	0.000645127	1.42656	19.3434	down	4	0	0	29	8	22	chr4:21672-26731	+	2407	ncRNA
LOC110255358	-3.84968	0.0693637	0.0461214	0.672684	9.8321	down	1	0	1	20	0	10	chr9:1475226-1693580	+	1957	pseudo
LOC110260643	-3.87616	0.0681018	3.97242e-06	1.01045	14.9741	down	1	1	1	11	12	23	chr5:9041712-9054260	-	1183	ncRNA
LOC110259819	-3.90051	0.0669623	0.0448037	2.03977	30.6008	down	3	1	2	55	0	39	chr1:1379907-1383541	+	3127	ncRNA
LOC110261039	-3.93141	0.0655433	0.00190355	0.672684	10.4058	down	1	0	1	13	4	15	chr6:56240828-56250149	+	790	ncRNA
LOC106506773	-3.94965	0.0647198	0.0191324	0.988728	15.4216	down	1	0	2	32	0	15	chr18:14861998-14874219	+	704	ncRNA
SLA-DQB2	-3.96387	0.0640852	1.8863e-09	6.057	94.6608	down	8	2	8	57	127	102	chr7:24967837-24968612	-	776	pseudo		MHC class II, DQ beta-like 2 pseudogene
LOC106510313	-3.96885	0.0638643	0.00505034	1.01045	15.9683	down	1	1	1	24	4	21	chr5:24118230-24253703	+	6847	ncRNA
LOC106510236	-3.99101	0.0628907	1.09671e-05	1.02932	16.5159	down	2	0	1	9	22	19	chr4:127144044-127167104	-	7534	pseudo
LOC110256037	-4.04119	0.060741	0.0337163	0.653805	10.9184	down	0	1	1	2	18	13	chr12:37949378-37962994	+	1758	ncRNA
LOC110257578	-4.11904	0.0575501	0.0268718	0.653805	11.5244	down	0	1	1	24	1	10	chr18:2828035-2832604	+	2612	ncRNA
LOC110261991	-4.15245	0.0562326	0.0135424	0.969849	17.4149	down	0	1	2	37	0	16	chr8:125863693-125953678	+	4056	ncRNA
LOC106506896	-4.17196	0.0554772	0.0310564	0.35664	6.59885	down	1	0	0	11	3	6	chrX:9658992-9724398	+	2574	ncRNA
LOC110257434	-4.38461	0.0478741	0.0144171	0.337761	7.25407	down	0	1	0	11	4	7	chr17:26217208-26227679	-	988	ncRNA
LOC106510454	-4.41405	0.0469072	0.00291666	0.653805	14.1415	down	0	1	1	4	20	19	chr6:2307715-2310927	+	3098	ncRNA
LOC110256503	-4.44072	0.046048	0.0305891	0.35664	7.95214	down	1	0	0	2	13	9	chr1:272836556-272843572	+	2379	ncRNA
LOC110258382	-4.52442	0.0434524	1.25042e-06	0.988728	22.9744	down	1	0	2	32	12	26	NW_018084986:37008-61939	+	3315	ncRNA
LOC110260132	-4.69354	0.0386459	0.0439578	0.35664	9.47718	down	1	0	0	17	1	11	chr3:32681145-32705684	+	574	ncRNA
LOC110257222	-4.74281	0.0373484	0.0441428	0.337761	9.30127	down	0	1	0	18	4	6	chr16:49223146-49630713	+	5877	ncRNA
LOC110255721	-4.8059	0.0357502	0.000772271	1.34821	37.9816	down	1	2	1	76	0	40	chr10:64939694-64945072	-	2731	ncRNA
LOC102167986	-5.03162	0.0305724	3.42924e-05	0.675522	22.4129	down	0	2	0	9	31	28	chr4:10720719-10788751	+	1275	ncRNA	ssc:102167986	uncharacterized LOC102167986
LOC110258405	-5.06609	0.0298508	0.0193412	0.632088	21.4999	down	0	0	2	26	36	1	NW_018084999:22773-67424	+	976	pseudo
LOC102162152	-5.12076	0.0287407	0.000105437	0.675522	23.842	down	0	2	0	35	8	30	chr4:16352414-16403015	+	2202	ncRNA	ssc:102162152	uncharacterized LOC102162152
LOC110262147	-5.14073	0.0283457	0.000418026	1.38597	49.2379	down	3	0	1	16	83	49	chr8:83006050-83121616	+	3723	ncRNA
LOC110260368	-5.32596	0.0249302	1.59939e-05	0.337761	13.9394	down	0	1	0	8	20	14	chr4:115637702-115644851	-	6043	ncRNA
LOC110257884	-5.43434	0.023126	6.49183e-06	1.72373	74.9587	down	3	1	1	121	30	77	chrY:2142388-2397361	-	10443	ncRNA
LOC106509379	-5.86443	0.0171645	0.00094883	0.35664	21.3504	down	1	0	0	1	42	21	chr2:26389100-26480531	-	1564	ncRNA
LOC110258133	-6.48351	0.0111755	2.33236e-12	1.89626	170.565	down	0	0	6	252	145	115	NW_018084857:30567-31322	-	756	pseudo
LOC102168075	-11.8166	0.000277245	1.03302e-10	0	36.0592	down	0	0	0	0	73	35	chr11:77378209-77387751	+	2960	ncRNA	ssc:102168075	uncharacterized LOC102168075
