# Supplementary material for: Discovery of differentially expressed lncRNAs in porcine ovaries with smaller and bigger litter size
Source: Front Genet. 2025 Apr 16;16:1498076. doi: 10.3389/fgene.2025.1498076 (PMC12040972; doi:10.3389/fgene.2025.1498076)
Supplement: Supplementary file 7 [file Table7.xls]

## Sheet: 1
Table S7∣Transcriptome expression of lncRNAs for validation.
AccID	log2FC	FoldChange	FDR	Normalized_gcz	Normalized_dcz	Style	ZD5	ZD7	ZD8	ZD12	ZD2	ZD3	Location	Strand	IsoLength	GeneType	KeggID	Description	E-Value2human	Blast_Symbol2human	Blast_Description2human
LOC106506002	5.23432	37.6433	8.73437e-07	13.0414	0.336712	up	8	18	13	1	0	0	chr14:56608733-56614495	-	2087	ncRNA
LOC110256292	4.96105	31.1475	0.000132451	20.4383	0.646498	up	31	10	19	1	0	1	chr13:71671781-71700698	+	2737	ncRNA
LOC100621235	3.08542	8.48799	5.33595e-12	153.293	18.0512	up	186	104	164	20	22	12	chr15:44893544-44917836	-	1162	ncRNA	ssc:100621235	uncharacterized LOC100621235
LOC110256263	4.79756	27.8106	0.00465198	18.9965	0.673425	up	6	34	17	2	0	0	chr13:48169308-48202597	-	3928	ncRNA
LOC100621695	4.30758	19.802	0.00302339	46.3279	2.33006	up	76	12	48	6	0	1	chr17:35167885-35173855	-	453	ncRNA	ssc:100621695	uncharacterized LOC100621695
LOC110255514	3.77552	13.6945	5.08353e-08	44.3942	3.23249	up	33	47	53	5	0	5	chr9:119655737-119678688	+	2404	ncRNA
LOC102168075	-11.8166	0.000277245	1.03302e-10	0	36.0592	down	0	0	0	0	73	35	chr11:77378209-77387751	+	2960	ncRNA	ssc:102168075	uncharacterized LOC102168075
LOC110257884	-5.43434	0.023126	6.49183e-06	1.72373	74.9587	down	3	1	1	121	30	77	chrY:2142388-2397361	-	10443	ncRNA
LOC110262147	-5.14073	0.0283457	0.000418026	1.38597	49.2379	down	3	0	1	16	83	49	chr8:83006050-83121616	+	3723	ncRNA
LOC110256037	-4.04119	0.060741	0.0337163	0.653805	10.9184	down	0	1	1	2	18	13	chr12:37949378-37962994	+	1758	ncRNA
LOC110258382	-4.52442	0.0434524	1.25042e-06	0.988728	22.9744	down	1	0	2	32	12	26	NW_018084986:37008-61939	+	3315	ncRNA
LOC106510454	-4.41405	0.0469072	0.00291666	0.653805	14.1415	down	0	1	1	4	20	19	chr6:2307715-2310927	+	3098	ncRNA
